# Supplementary material for: PD-L1+ and XCR1+ dendritic cells are region-specific regulators of gut homeostasis
Source: Nat Commun. 2021 Aug 13;12:4907. doi: 10.1038/s41467-021-25115-3 (PMC8363668; doi:10.1038/s41467-021-25115-3)
Supplement: Supplementary file 4 — Supplementary Data 1 [file 41467_2021_25115_MOESM4_ESM.xlsx]

## Sheet: Table.01
Supplementary Data 1: Prelavence of mouse gut bacteria in different compartments of the gut
TAXA (bellow average 0.1 and >5 count is hightlighted on gray)		#count	average	maximum				Duodenum							Jejunum							Ileum							Cecum							Colon
Bacteria|Firmicutes|Bacilli|Lactobacillales|Lactobacillaceae|Lactobacillus|__		35	29.5727	68.9382	0.15352	0.52461	0.532762	0.323057	0.157044	0.216464	0.333742	0.314427	0.218882	0.0489961	0.374911	0.263666	0.581291	0.624665	0.363734	0.689382	0.492778	0.297941	0.310017	0.525323	0.428105	0.254698	0.13714	0.139476	0.24407	0.0973708	0.222636	0.154639	0.114111	0.148247	0.194111	0.297928	0.238239	0.161709	0.170762
Bacteria|Verrucomicrobia|Verrucomicrobiae|Verrucomicrobiales|Akkermansiaceae|Akkermansia|Akkermansia muciniphila	Akkermansia muciniphila	35	13.5644	42.3005	0.327588	0.115129	0.0318515	0.0761479	0.0527779	0.0979842	0.151023	0.0777655	0.0628014	0.0813865	0.014355	0.0295444	0.0364809	0.00924418	0.0154525	0.0109539	0.0155511	0.0535325	0.0204717	0.0546609	0.15562	0.0963393	0.155242	0.276918	0.278483	0.279361	0.232277	0.231363	0.423005	0.191605	0.257564	0.177322	0.243447	0.190491	0.223818
Bacteria|Actinobacteria|Actinobacteria_c|Bifidobacteriales|Bifidobacteriaceae|Bifidobacterium|__		35	7.85458	25.3337	0.0128596	0.0125771	0.147738	0.120922	0.0052375	0.0738952	0.170551	0.00538424	0.00750045	0.0161005	0.00885871	0.149354	0.238868	0.119492	0.0358247	0.17785	0.00934292	0.0220949	0.018684	0.163889	0.253337	0.142058	0.0815033	0.00437596	0.187038	0.0597502	0.00447403	0.0666246	0.0571091	0.00593806	0.013536	0.209597	0.0155084	0.00966184	0.121569
Bacteria|Firmicutes|Bacilli|Lactobacillales|Streptococcaceae|Lactococcus|Lactococcus lactis		35	5.5382	27.7236	0.0372531	0.0186842	0.102004	0.0938504	0.0872245	0.0349823	0.0264462	0.0285732	0.0351211	0.0773456	0.038474	0.277236	0.0350392	0.100793	0.0148849	0.00781637	0.014629	0.0225723	0.0328124	0.0945246	0.0222775	0.0371384	0.0417164	0.0176271	0.0209981	0.04094	0.0393076	0.0849288	0.0556063	0.0919376	0.035716	0.0802235	0.0398704	0.0598525	0.0899633
Bacteria|Firmicutes|Clostridia|Clostridiales|Peptostreptococcaceae|Romboutsia|Romboutsia timonensis		35	3.46875	11.7095	0.00530293	0.0236425	0.0251563	0.0263631	0.0203054	0.0080858	0.0365537	0.00409936	0.00279779	0.00183104	0.00271581	0.00639842	0.00648727	0.00562004	0.0488174	0.0533385	0.104493	0.0307556	0.0835015	0.00415441	0.117095	0.0196111	0.0354222	0.0162095	0.0163318	0.0397281	0.0429827	0.0457956	0.071118	0.0546711	0.0261696	0.0346031	0.0583878	0.0720061	0.0635094
Bacteria|Bacteroidetes|Bacteroidia|Bacteroidales|Muribaculaceae|PAC001068_g|PAC001071_s		35	2.90189	6.92758	0.0595254	0.040936	0.0274209	0.030884	0.0532613	0.0270088	0.0419999	0.0587983	0.0200607	0.013133	0.00219851	0.0118092	0.00752843	0.00252114	0.00182908	0.00033027	0.00706866	0.00395526	0.00524768	0.00648835	0.0121513	0.0536444	0.0278416	0.0692758	0.0226183	0.0275568	0.0443142	0.0464619	0.0141699	0.0684413	0.0571836	0.0519435	0.0432267	0.0302568	0.0245715
Bacteria|Proteobacteria|Betaproteobacteria|Burkholderiales|Sutterellaceae|Parasutterella|__		35	2.03694	9.03333	0.00768925	0.0149958	0.020578	0.0296312	0.0138592	0.0204391	0.0551985	0.00520069	0.00625037	0.00366208	0.00038797	0.0159316	0.00408457	0.00115552	0.00170293	0.0131007	0.00135227	0.00095472	0.00663168	0.00252066	0.00188714	0.0281092	0.0415327	0.00647149	0.0401167	0.023447	0.0100666	0.0446735	0.0903333	0.0121833	0.0262646	0.0461246	0.0247092	0.0205441	0.0711384
Bacteria|Firmicutes|Erysipelotrichi|Erysipelotrichales|Erysipelotrichaceae|Faecalibaculum|Faecalibaculum rodentium		33	27.7498	83.7669	0.722922	0.334079	0.00147689	0.0559943	0.646106	0.557583	0.00284579	0.58058	0.70397	0.837669	0.571549	0.00094473	0.00640718	0.0008929	0.532955	0.00104585	0.356568	0.615453	0.537109	0.00102693	0.00105864	0	0.00068915	0.478336	0.00155541	0.00084304	0.308549	0.155726	0	0.321935	0.462123	0.00077586	0.470343	0.44297	0.00034677
Bacteria|Firmicutes|Clostridia|Clostridiales|Clostridiaceae|Clostridium|__		31	2.305	12.6375	0	0.000907	0.0294885	0.0276703	0.0003626	0.00724353	0.0355724	0.00036711	0.00047622	0	0	0.015674	0.0158578	0.0162824	0	0.0292288	0.00338066	0.00061375	0.00420968	0.0239462	0.109086	0.0262298	0.0577047	0.00154083	0.0317563	0.056062	0.00186418	0.0649765	0.0607589	0.00491426	0.00080741	0.0483746	0.00196748	0.00305111	0.126375
Bacteria|Firmicutes|Clostridia|Clostridiales|Lachnospiraceae|KE159600_g|KE159600_s		28	2.1869	15.7753	0	0.00175354	0.00103382	0.00223324	0.00136981	0.00527823	0.00181542	0	0	0	0	0.00201829	0.00560628	0.00126057	0	0.0004954	0.0014752	0.0011593	0	0.00056015	0.00128878	0.106472	0.114169	0.0141756	0.102787	0.157753	0.0573635	0.0237394	0.0377328	0.028001	0.00940394	0.0337497	0.00468723	0.0299517	0.0180818
Bacteria|Firmicutes|Clostridia|Clostridiales|Ruminococcaceae|Acutalibacter|PAC001594_s		28	0.439155	2.0996	0	0.00193494	0.00398759	0.00234218	0.00064462	0.00174069	0.0036799	0.00018355	0.00029764	0	0	0.00047237	0.00084094	0	0.00012614	0	0.00030733	0.00054555	0.00023067	0	0	0.0167102	0.020996	0.0131279	0.0127673	0.0119079	0.014221	0.00901185	0.00220063	0.0120809	0.00612681	0.00523702	0.00121521	0.00833969	0.00242742
Bacteria|Firmicutes|Erysipelotrichi|Erysipelotrichales|Erysipelotrichaceae|Turicibacter|PAC001078_s		25	5.28843	25.8892	0	0.00308381	0.0861517	0.258892	0.00088635	0.0227975	0.232766	0	0.0006548	0	0	0.243655	0.0763255	0.122853	0	0.0260913	0.0007376	0	0.000692	0.170144	0.0459818	0.0127063	0.0649637	0	0.0535969	0.0707097	0.00058589	0.0738832	0.106758	0	0	0.023586	0	0.00066107	0.151788
Bacteria|Bacteroidetes|Bacteroidia|Bacteroidales|Bacteroidaceae|Bacteroides|__		25	2.22295	17.1113	0	0.00628855	0.00039384	0.00147067	0.00060433	0.0021899	0.00073598	0.00024474	0	0	0	0	0.00308345	0.00105048	0.00012614	0	0	0	0	0	0.00032219	0.0727652	0.0367546	0.0326656	0.0354504	0.0570104	0.025779	0.0431306	0.171113	0.0433581	0.0707195	0.0650943	0.0441525	0.0237986	0.0397305
Bacteria|Firmicutes|Clostridia|Clostridiales|Lachnospiraceae|PAC001200_g|PAC001554_s		25	0.128885	0.488433	0	0.0010884	0.00113228	0.00174301	0.00136981	0.00123533	0.00235513	0.00091777	0.0006548	0.00063139	0	0.00115945	0	0	0	0	0	0	0	0.00070018	0	0.00126655	0.0016999	0.00104777	0.00136099	0.00252911	0.00175766	0.00210393	0.00488433	0.0026107	0.00213726	0.00306463	0.00179388	0.00269514	0.00317051
Bacteria|Actinobacteria|Coriobacteriia|Coriobacteriales|Coriobacteriaceae|Adlercreutzia|__		25	0.0668959	0.236302	0	0.00030233	0.00236302	0.0014162	0.00072519	0.00095457	0.00157009	0.00030592	0.00029764	0.00063139	0	0.00184652	0.00120135	0	0	0.00132108	0	0.00034097	0.00023067	0.00074686	0.00110467	0.00073541	0.00055132	0	0	0	0	0.00080651	0.00118083	0.00035833	0.00056994	0.00224998	0.00081014	0	0.00079263
Bacteria|Firmicutes|Clostridia|Clostridiales|Lachnospiraceae|PAC001118_g|PAC002344_s		24	0.712745	3.27116	0	0.00042327	0.00039384	0.00098045	0	0.00190915	0.00137383	0	0	0	0	0	0.00104117	0.00036767	0	0	0.0005532	0	0	0.00023339	0.00027617	0.0247589	0.0327116	0.0126348	0.0238496	0.0265557	0.0164048	0.0146223	0.0235092	0.0111083	0.00664925	0.0128792	0.00555523	0.0136283	0.0170415
Bacteria|Firmicutes|Clostridia|Clostridiales|Ruminococcaceae|Oscillibacter|PAC001186_s		23	0.691036	4.00969	0	0.00066513	0.00034461	0.00152514	0.00052375	0.00101072	0.00058878	0	0	0	0	0	0.00136152	0	0	0	0.000922	0	0	0.00046679	0	0.0192842	0.0377653	0.0143605	0.0206092	0.0400969	0.0141678	0.0129041	0.00848049	0.0214487	0.00949893	0.0122585	0.00434003	0.00645817	0.0127811
Bacteria|Firmicutes|Clostridia|Clostridiales|Lachnospiraceae|PAC000664_g|PAC001104_s		22	0.415221	3.31587	0	0.00114887	0	0.00168855	0.0010475	0.00129148	0.00083411	0	0	0	0	0	0.00112126	0.00036767	0	0	0.00061467	0.00061375	0	0	0	0.00314594	0.00578884	0.0331587	0.0191834	0.00906265	0.0201332	0.00683779	0.00177124	0.0182237	0.00764664	0	0.00364562	0.00676329	0.00123848
Bacteria|Firmicutes|Clostridia|Clostridiales|Ruminococcaceae|Eubacterium_g23|__		21	0.53752	3.53712	0	0	0.00044307	0.0014162	0.00157125	0.00056151	0.0025514	0	0	0	0	0	0.00096108	0	0	0	0	0	0	0.00018672	0	0.0112763	0.0149315	0.0031433	0.010499	0.0322462	0.0086285	0.00974823	0.0353712	0.0105452	0.00778912	0.00585771	0.00468723	0.0136791	0.012038
Bacteria|Firmicutes|Clostridia|Clostridiales|Lachnospiraceae|PAC001516_g|PAC002384_s		21	0.516849	2.96644	0	0.00030233	0	0.00043575	0.00044317	0.00089842	0.00235513	0	0	0	0	0	0.00076085	0	0	0	0	0.00047736	0	0	0	0.0199379	0.0238905	0.0157781	0.0122489	0.0296644	0.010972	0.00999369	0.00622618	0.0100845	0.00584184	0.00775855	0.00584457	0.00925502	0.00772813
Bacteria|Firmicutes|Erysipelotrichi|Erysipelotrichales|Erysipelotrichaceae|Dubosiella|Dubosiella newyorkensis		21	supp	0.074309	0	0.0003628	0.00044307	0	0.00032231	0.00039306	0	0	0	0	0	0.00047237	0.00068076	0.00047271	0	0	0	0	0.00063433	0.00056015	0.00059836	0.00049028	0.00050538	0	0.0007129	0	0.0004261	0.00038572	0.00048307	0	0.00056994	0.00042672	0.00063654	0.00040681	0.00074309
Bacteria|Firmicutes|Clostridia|Clostridiales|Lachnospiraceae|Acetatifactor|PAC001749_s		20	0.517137	3.02306	0	0	0	0.00087151	0.00040288	0.00129148	0	0	0	0	0	0	0.00112126	0	0	0	0.00067613	0	0	0.00028007	0	0.0135234	0.0302306	0.0190447	0.0181465	0.0184414	0.0158722	0.0094677	0.00890988	0.0131559	0.00550938	0.00329739	0.00439789	0.00996695	0.00639057
Bacteria|Firmicutes|Clostridia|Clostridiales|Lachnospiraceae|PAC001385_g|__		19	0.0922812	0.395174	0	0	0.00201841	0.00174301	0.00084606	0.00084227	0.00269859	0.00067303	0	0	0	0.00227595	0	0	0	0	0	0	0	0	0	0.00126655	0.00381329	0	0.00155541	0.00395174	0.0008522	0.00133249	0.00166389	0.00235475	0.0008549	0.00073706	0	0.00172896	0.00108986
Bacteria|Firmicutes|Clostridia|Clostridiales|Ruminococcaceae|Pseudoflavonifractor|Flintibacter butyricus		18	0.230342	1.5345	0	0.00042327	0	0	0	0.00112303	0	0	0	0	0	0	0.00100112	0	0	0	0	0	0	0	0.00032219	0.00723157	0.015345	0.00628659	0.00777706	0.012224	0.00458056	0.00424293	0.00316677	0.00440235	0.00232724	0.00240515	0.00156241	0.00406814	0.00213019
Bacteria|Firmicutes|Clostridia|Clostridiales|Lachnospiraceae|__|__		18	0.0878118	0.318924	0	0.000907	0.00231379	0	0	0	0.00318924	0	0	0	0	0.00137416	0	0	0	0	0	0	0	0.00107361	0	0.00155254	0.00238905	0.00104777	0.00239793	0.0031087	0.00245007	0.00140262	0.00220063	0.00245713	0.00071242	0.00034913	0	0.00096618	0.00084217
Bacteria|Firmicutes|Clostridia|Clostridiales|Ruminococcaceae|Pseudoflavonifractor|__		16	0.193853	1.06588	0	0	0.00063998	0	0	0	0	0	0	0	0	0	0	0.00031514	0	0	0	0	0	0	0	0.00584246	0.0106588	0.00505393	0.00699935	0.00558512	0.00676431	0.00473385	0.00472331	0.00609163	0.00166231	0.00283187	0.00028934	0.00228833	0.00336867
Bacteria|Firmicutes|Clostridia|Clostridiales|Lachnospiraceae|PAC002460_g|PAC002460_s		16	0.0904969	0.684554	0	0	0	0	0	0.00044921	0.00039252	0	0	0	0	0	0	0	0	0	0	0	0	0	0	0.00273738	0.00684554	0.00178737	0.00401815	0.00500553	0.00175766	0.00150782	0.0012345	0.0015869	0.00075991	0.00058189	0.0003472	0.00142385	0.00123848
Bacteria|Firmicutes|Clostridia|Clostridiales|Lachnospiraceae|Acetatifactor|__		15	0.205912	1.01994	0	0	0	0	0	0	0	0	0	0	0	0	0.00048054	0	0	0	0	0	0	0	0	0.0087024	0.0101994	0.00745763	0.0073882	0.00795616	0.00878828	0.00347149	0.00375718	0.00307141	0.00327713	0.00100861	0.0006944	0.00462751	0.00118894
Bacteria|Firmicutes|Clostridia|Clostridiales|Lachnospiraceae|PAC001149_g|PAC001511_s		15	0.152089	1.04394	0	0	0	0.00081704	0	0	0	0	0	0	0	0	0.00020022	0	0	0	0.0023972	0.00150027	0	0	0	0.00249224	0.00528347	0.00819723	0.00278678	0	0.0104394	0.00375202	0	0.00875352	0.00275469	0.00089223	0	0.00162726	0.00133756
Bacteria|Firmicutes|Clostridia|Clostridiales|Lachnospiraceae|PAC001199_g|PAC001746_s		15	0.0528656	0.281546	0	0	0.00054153	0.00043575	0	0	0.00152102	0	0	0	0	0.00017177	0	0	0	0	0	0	0	0	0	0.00147083	0.0020215	0.0012943	0.00162022	0.00173876	0.00122503	0.00094677	0	0.00281546	0.00066493	0.00081465	0	0.00122044	0
Bacteria|Firmicutes|Clostridia|Clostridiales|Lachnospiraceae|KE159571_g|AB606316_s		14	0.406675	4.17577	0	0.00616761	0	0.00190642	0.00261875	0.00112303	0	0	0.00077386	0	0	0	0	0	0	0	0.0016596	0.00102291	0	0	0	0	0	0.0181818	0	0	0.0417577	0.0113963	0	0.0251344	0.00731418	0	0.0057867	0.017493	0
Bacteria|Firmicutes|Clostridia|Clostridiales|Lachnospiraceae|PAC001287_g|PAC001287_s		14	0.149841	1.43316	0	0	0.00039384	0	0	0.00044921	0.00147196	0	0	0	0	0	0.00028031	0.00031514	0	0	0	0	0	0	0.00018411	0.00367707	0.00496187	0	0.00641607	0.0143316	0	0.00140262	0.0136332	0	0	0.00259912	0	0	0.00232835
Bacteria|Firmicutes|Clostridia|Clostridiales|Ruminococcaceae|Oscillibacter|__		14	0.143634	0.690237	0	0	0	0	0	0	0	0	0	0	0	0	0	0	0	0	0	0	0	0	0	0.0035545	0.00601856	0.00597843	0.00272197	0.00690237	0.00186418	0.00399748	0.00407922	0.00399283	0.00251722	0.00209481	0.00167814	0.00259344	0.00227881
Bacteria|Firmicutes|Clostridia|Clostridiales|Ruminococcaceae|Acutalibacter|PAC001519_s		14	0.131248	1.22668	0	0	0	0	0	0	0.00122663	0	0	0	0	0	0	0	0	0	0	0	0	0	0	0.0042082	0.0122668	0.00215716	0.00602722	0.00753464	0.00143808	0.00147275	0.00300574	0.00107499	0.00056994	0.00139654	0	0.0015764	0.00198157
Bacteria|Firmicutes|Clostridia|Clostridiales|Ruminococcaceae|Oscillibacter|PAC001188_s		14	0.128752	0.767252	0	0	0	0	0	0	0	0	0	0	0	0	0	0	0	0	0	0	0	0	0	0.00592417	0.00767252	0.0020339	0.00343487	0.00547974	0.00255659	0.00319097	0.00236166	0.00368569	0.00237473	0.0021336	0.00086801	0.00106789	0.00227881
Bacteria|Firmicutes|Clostridia|Clostridiales|Ruminococcaceae|Pseudoflavonifractor|PAC001549_s		14	0.108883	0.553243	0	0	0	0	0	0	0	0	0	0	0	0	0	0	0	0	0	0	0	0	0	0.00428992	0.00491592	0.00246533	0.00375891	0.00553243	0.00362184	0.0022442	0.00155655	0.00296903	0.00113987	0.00139654	0.0006944	0.00218663	0.00133756
Bacteria|Firmicutes|Clostridia|Clostridiales|Lachnospiraceae|Frisingicoccus|EF409953_s		14	0.0805328	0.468939	0	0	0	0	0	0	0.00039252	0	0	0	0	0	0	0	0	0	0	0	0	0	0	0.00138912	0.00450243	0.0025886	0.00304601	0.00468939	0.00207723	0.00140262	0.00182492	0.0015869	0.00123486	0	0.0006944	0.00127129	0.00148618
Bacteria|Firmicutes|Clostridia|Clostridiales|Lachnospiraceae|PAC001457_g|AB606250_s		14	0.0747095	0.511556	0	0.00175354	0	0	0	0	0.00068691	0	0.00047622	0	0	0	0	0	0	0	0	0	0	0	0	0.00138912	0	0.00511556	0	0.00047421	0.00292943	0.00182341	0	0.00358331	0.00109238	0.00085344	0.00324055	0.00213577	0.00059447
Bacteria|Firmicutes|Clostridia|Clostridiales|Ruminococcaceae|Pseudoflavonifractor|PAC001370_s		14	0.0415166	0.210759	0	0	0.00044307	0.00054469	0	0	0.0012757	0	0	0	0	0.00021471	0	0	0	0	0	0	0	0	0	0.0019611	0.00124047	0.0016641	0.00110175	0.00210759	0	0.00133249	0	0.00061428	0.00071242	0.00042672	0	0	0.00089171
Bacteria|Firmicutes|Clostridia|Clostridiales|Ruminococcaceae|Paludicola|PAC001784_s		13	0.0889698	0.611202	0	0	0	0	0	0	0	0	0	0	0	0	0	0	0	0	0	0	0	0	0	0.00306423	0.00431866	0.001849	0.00278678	0.00611202	0.00362184	0.00175328	0.00075144	0.0026107	0.00075991	0.0010474	0	0.00142385	0.00104032
Bacteria|Firmicutes|Clostridia|Clostridiales|Lachnospiraceae|PAC001103_g|__		13	0.0774627	0.813195	0	0	0.00103382	0.00245111	0	0	0.00206074	0	0	0	0	0.00064414	0.0003604	0	0	0	0	0	0	0.00149372	0	0.00134826	0.00813195	0	0.00434219	0.00284525	0	0.00045585	0.00080511	0	0	0	0	0	0.0011394
Bacteria|Firmicutes|Clostridia|Clostridiales|Lachnospiraceae|Anaerotignum|PAC001740_s		13	0.0679644	0.310508	0	0	0	0	0	0	0	0	0	0	0	0	0	0	0	0	0	0	0	0	0	0.00310508	0.00174584	0.00191063	0.00129618	0.00189683	0	0.00150782	0.00295207	0.00179166	0.00204227	0.0010474	0.00063654	0.0015764	0.00227881
Bacteria|Firmicutes|Clostridia|Clostridiales|Lachnospiraceae|PAC001225_g|PAC001225_s		13	0.0676179	0.500666	0	0	0	0	0	0	0	0	0	0	0	0	0	0	0	0	0	0	0	0	0	0.00249224	0.00119452	0.00308166	0	0.00100111	0.00500666	0.00077144	0.00112715	0.00204761	0.00066493	0.00190085	0.00057867	0.00325451	0.00054493
Bacteria|Firmicutes|Clostridia|Clostridiales|Lachnospiraceae|KE159571_g|PAC001555_s		13	0.044029	0.306423	0	0	0.0004923	0.00065363	0	0	0.00186448	0	0	0	0	0	0.00052058	0	0	0	0	0	0	0	0	0.00306423	0.00087292	0	0.00123137	0.00268718	0.00090546	0.00073638	0.0012345	0	0.00033246	0.00081465	0	0	0
Bacteria|Firmicutes|Clostridia|Clostridiales|Lachnospiraceae|KE159605_g|KE159605_s		13	0.0272786	0.149134	0	0.0005442	0	0	0.00028202	0	0.00044159	0.00024474	0	0	0	0	0	0	0	0	0	0	0	0	0	0	0.00078103	0.0009245	0.00077771	0.00073766	0.00149134	0.00056105	0	0.00127975	0.00061743	0	0	0.00086448	0
Bacteria|Firmicutes|Clostridia|Clostridiales|Lachnospiraceae|PAC001516_g|PAC001516_s		12	0.295146	3.25623	0	0	0.00044307	0	0	0.00078612	0.00279672	0	0	0	0	0	0.00100112	0	0	0	0	0	0	0	0	0.0218173	0.00569696	0	0.0095917	0.0325623	0	0.00385721	0.0106275	0	0	0.00768097	0	0	0.00644011
Bacteria|Firmicutes|Clostridia|Clostridiales|Lachnospiraceae|KE159600_g|EU511112_s		12	0.121583	0.781035	0	0	0	0	0	0	0	0	0	0	0	0	0	0	0	0	0	0	0	0	0	0.00506619	0.00781035	0.00197227	0.00453662	0.00579588	0.00415446	0.00196367	0	0.00634758	0.00161482	0.00077586	0	0.00152555	0.00099079
Bacteria|Tenericutes|Mollicutes|PAC001057_o|PAC000197_f|PAC000197_g|PAC001123_s		12	0.0904	1.03591	0	0.00012093	0	0	0	0.00028076	0.00058878	0	0	0	0	0	0.00016018	0	0	0	0	0	0	0	0	0.00257395	0.00284848	0	0.00129618	0.00268718	0	0.00199874	0.0103591	0	0	0.0042672	0	0	0.00445854
Bacteria|Firmicutes|Clostridia|Clostridiales|Lachnospiraceae|PAC001375_g|PAC001375_s		12	0.0869295	0.849949	0	0	0.00054153	0	0	0.00078612	0.00068691	0	0	0	0	0	0.00040045	0	0	0	0	0	0	0	0	0.00212453	0.00849949	0	0.00583279	0.00532167	0	0.00059611	0.00257635	0	0	0.00147413	0	0	0.00158526
Bacteria|Firmicutes|Clostridia|Clostridiales|Lachnospiraceae|Clostridium_g21|__		12	0.0567581	0.438143	0	0	0.00438143	0	0.00096692	0	0.00323831	0	0	0	0	0.00197535	0	0	0	0	0	0	0	0	0	0.00204282	0.00110264	0	0	0.0025818	0.00058589	0	0.00037572	0.00112618	0.00071242	0.00077586	0	0	0
Bacteria|Firmicutes|Clostridia|Clostridiales|Lachnospiraceae|PAC001043_g|PAC002511_s		12	0.0389009	0.198322	0	0	0	0	0	0	0	0	0	0	0	0	0	0	0	0	0	0	0	0	0	0.00069456	0.00110264	0.00172573	0.00045366	0.0005269	0.00175766	0.00140262	0	0.00168928	0.00123486	0.00046551	0.00057867	0.00198322	0
Bacteria|Firmicutes|Clostridia|Clostridiales|Lachnospiraceae|PAC001092_g|__		12	0.0338853	0.192961	0	0	0	0	0	0	0	0	0	0	0	0	0	0	0	0	0	0	0	0	0	0.0009397	0.00192961	0.00086287	0.00090732	0.00089573	0.0012783	0.00066625	0.00069776	0.00092142	0	0.00069827	0	0.00122044	0.00084217
Bacteria|Firmicutes|Clostridia|Clostridiales|Ruminococcaceae|Sporobacter|PAC001659_s		11	0.0446589	0.402555	0	0	0	0	0	0	0	0	0	0	0	0	0	0	0	0	0	0	0	0	0	0.0006537	0	0	0.00058328	0.00221297	0.00106525	0.00087664	0.00402555	0.00204761	0.00142484	0	0.00092587	0.00122044	0.00059447
Bacteria|Firmicutes|Clostridia|Clostridiales|Lachnospiraceae|Clostridium_g21|KE159781_s		11	0.0312601	0.22188	0	0.00066513	0.00088613	0.00103491	0	0	0.00088318	0	0	0	0	0	0	0	0	0	0	0	0	0	0	0.0013074	0.00124047	0.0022188	0	0.00121187	0	0.00049092	0	0.00061428	0	0.00038793	0	0	0
Bacteria|Firmicutes|Clostridia|Clostridiales|Ruminococcaceae|PAC000661_g|__		11	0.0275294	0.284031	0	0	0	0	0.00016115	0	0	0	0	0	0	0	0	0	0	0	0.00024587	0	0	0	0	0.00024514	0.00022972	0	0	0	0.00095872	0.00284031	0.00042939	0.00179166	0.00142484	0.00069827	0	0.00061022	0
Bacteria|Firmicutes|Clostridia|Clostridiales|Lachnospiraceae|Clostridium_g24|AF371567_s		10	0.0823651	0.884154	0	0.00084654	0	0	0.00161154	0	0	0	0	0	0	0	0	0	0	0	0.00061467	0	0	0	0	0	0	0.00604006	0	0	0.00884154	0.00154289	0	0.00271308	0.00156732	0	0.00138881	0.00366133	0
Bacteria|Firmicutes|Clostridia|Clostridiales|Lachnospiraceae|KE159600_g|PAC001232_s		10	0.0817003	0.808601	0	0	0	0	0	0	0	0	0	0	0	0	0	0	0	0	0	0	0	0	0	0.00281909	0.00808601	0.00104777	0.00751782	0.00273987	0.00229028	0.0009117	0	0.0010238	0	0.00096982	0	0	0.00118894
Bacteria|Firmicutes|Clostridia|Clostridiales|Lachnospiraceae|PAC001390_g|PAC001390_s		10	0.0795027	0.798567	0.00092801	0.00048373	0	0.00087151	0	0.00112303	0	0	0	0	0	0	0	0	0	0	0	0	0	0	0	0	0	0	0	0	0.00388815	0.00147275	0	0.00798567	0.00489195	0	0.00190961	0.00427155	0
Bacteria|Actinobacteria|Actinobacteria_c|Corynebacteriales|Corynebacteriaceae|Corynebacterium|__		10	0.0779279	1.22379	0	0.00030233	0	0.00217877	0	0.00280757	0.00431775	0	0.0006548	0	0.00064662	0	0.00228256	0.00078786	0	0	0	0	0	0	0.00105864	0	0	0	0	0	0	0.0122379	0	0	0	0	0	0	0
Bacteria|Firmicutes|Clostridia|Clostridiales|Ruminococcaceae|PAC001402_g|PAC001561_s		10	0.0610025	0.565102	0	0	0	0	0	0	0	0	0	0	0	0	0	0	0	0	0	0	0	0	0	0	0.00565102	0.0038829	0.00187946	0.00263449	0.00074567	0.00196367	0	0.00163809	0.00137735	0	0.00098374	0	0.00059447
Bacteria|Firmicutes|Erysipelotrichi|Erysipelotrichales|Erysipelotrichaceae|Clostridium_g6|__		10	0.0440037	0.789008	0	0	0	0	0	0	0.00039252	0	0	0	0	0	0	0	0	0	0	0	0	0	0	0.00049028	0.00036755	0	0.0007129	0.00136994	0.00031957	0.00087664	0.00789008	0	0	0.00139654	0	0	0.00158526
Bacteria|Firmicutes|Clostridia|Clostridiales|Lachnospiraceae|Acetatifactor|EU508111_s		10	0.041458	0.249224	0	0	0	0	0	0	0	0	0	0	0	0	0	0	0	0	0	0	0	0	0	0.00249224	0.00225122	0	0.00123137	0.00121187	0.00218375	0.00080651	0	0.00122856	0	0.00089223	0	0.00127129	0.00094125
Bacteria|Firmicutes|Clostridia|Clostridiales|Ruminococcaceae|PAC001778_g|PAC001778_s		10	0.0260885	0.183773	0	0	0	0	0	0	0	0	0	0	0	0	0	0	0	0	0	0	0	0	0	0	0.00183773	0.00049307	0.00084251	0.0005269	0.00047936	0.00063118	0.00161022	0.0005119	0	0	0	0.00071192	0.00148618
Bacteria|Firmicutes|Clostridia|Clostridiales|Dehalobacterium_f|PAC001221_g|PAC001221_s		10	0.0125595	0.089573	0	0	0	0	0	0	0	0	0	0	0	0	0	0	0	0	0	0	0	0	0	0	0.00050538	0.00030817	0	0.00089573	0.0004261	0.00042079	0.00042939	0.00056309	0	0.00019396	0	0.00035596	0.00029724
Bacteria|Firmicutes|Clostridia|Clostridiales|Mogibacterium_f|Emergencia|PAC001235_s		9	0.0189303	0.128818	0	0	0	0	0	0	0	0	0	0	0	0	0	0	0	0	0	0	0	0	0	0.00028599	0	0	0	0	0	0.00084157	0.00128818	0.00071666	0.00042745	0.00081465	0.0006944	0.00081363	0.00074309
Bacteria|Firmicutes|Bacilli|Lactobacillales|Enterococcaceae|Enterococcus|__		8	0.0202591	0.168044	0	0	0	0.00087151	0	0	0.00068691	0	0	0	0	0.00103062	0.00032036	0	0	0	0	0	0	0.00168044	0.00059836	0	0	0	0	0	0	0.0009117	0	0	0	0	0	0	0.00099079
Bacteria|Firmicutes|Clostridia|Clostridiales|Ruminococcaceae|__|__		7	0.135738	2.83399	0	0	0	0.00065363	0	0.00061767	0.00657475	0	0	0	0	0.00068708	0	0	0	0	0	0	0	0	0.00078247	0	0	0	0	0.009853	0	0	0.0283399	0	0	0	0	0	0
Bacteria|Firmicutes|Clostridia|Clostridiales|Lachnospiraceae|PAC001043_g|PAC001552_s		7	0.0276987	0.252754	0	0	0	0	0	0	0	0	0	0	0	0	0	0	0	0	0	0	0	0	0	0.00073541	0.00211339	0	0.00252754	0.00194952	0	0	0.00096613	0	0	0.00065948	0	0	0.00074309
Bacteria|Firmicutes|Clostridia|Clostridiales|Ruminococcaceae|Anaerotruncus|KE159677_s		7	0.0208559	0.149134	0	0	0	0	0	0	0	0	0	0	0	0	0	0	0	0	0	0	0	0	0	0.0009397	0	0.00141757	0.00103694	0	0.00149134	0.00073638	0	0.00087023	0.00080741	0	0	0	0
Bacteria|Firmicutes|Bacilli|Bacillales|Staphylococcaceae|Staphylococcus|__		7	0.0193135	0.210981	0	0	0.00127997	0	0	0	0.00210981	0	0	0	0	0.00098768	0	0.00063029	0	0	0.0001844	0	0	0	0.00133481	0	0	0	0	0	0	0	0	0	0	0.00023276	0	0	0
Bacteria|Firmicutes|Clostridia|Clostridiales|Ruminococcaceae|Paludicola|PAC001507_s		7	0.0113382	0.094842	0	0	0	0	0	0	0	0	0	0	0	0	0	0	0	0	0	0	0	0	0	0.00032685	0.00082698	0	0	0.00094842	0	0	0.00053674	0.00076785	0	0.00038793	0.0001736	0	0
Bacteria|Firmicutes|Clostridia|Clostridiales|Lachnospiraceae|PAC001270_g|__		7	0.00935986	0.073766	0	0	0	0	0.00020144	0	0	0	0	0	0	0	0	0	0	0	0	0	0	0	0	0.00053113	0.00045943	0	0.0007129	0.00073766	0	0.00024546	0	0	0	0.00038793	0	0	0
Bacteria|Firmicutes|Bacilli|Lactobacillales|Streptococcaceae|Streptococcus|__		6	0.0292663	0.522477	0	0	0	0.00108938	0	0.00106688	0.00142289	0	0	0	0	0	0.00084094	0	0	0	0	0	0	0	0.00059836	0	0	0	0	0	0	0.00522477	0	0	0	0	0	0	0
Bacteria|Firmicutes|Clostridia|Clostridiales|Lachnospiraceae|PAC001138_g|PAC001518_s		6	0.0173221	0.179179	0	0	0	0	0	0	0	0	0	0	0	0	0	0	0	0	0	0	0	0	0	0	0.00179179	0	0	0	0.00090546	0	0.00059041	0.00107499	0	0	0	0.00061022	0.00108986
Bacteria|Firmicutes|Clostridia|Clostridiales|Ruminococcaceae|Pseudoflavonifractor|PAC001550_s		5	0.0437572	0.505375	0	0	0	0	0	0	0	0	0	0	0	0	0	0	0	0	0	0	0	0	0	0.00445334	0.00505375	0	0.0029164	0.00184414	0	0	0	0	0	0.0010474	0	0	0
Bacteria|Firmicutes|Clostridia|Clostridiales|Ruminococcaceae|Oscillibacter|PAC002372_s		5	0.0213279	0.23431	0	0	0	0	0	0	0	0	0	0	0	0	0	0	0	0	0	0	0	0	0	0	0.0023431	0.00123267	0	0.00179145	0	0.0012273	0	0.00087023	0	0	0	0	0
Bacteria|Firmicutes|Clostridia|Clostridiales|Lachnospiraceae|Clostridium_g24|PAC001374_s		5	0.0185069	0.266471	0	0	0	0	0	0	0	0	0	0	0	0	0	0	0	0	0	0	0	0	0	0.00081713	0.00266471	0	0.00162022	0.00063228	0	0	0	0	0	0	0	0	0.00074309
Bacteria|Firmicutes|Clostridia|Clostridiales|Ruminococcaceae|Agathobaculum|PAC001688_s		5	0.00959309	0.131725	0	0	0	0	0	0	0	0	0	0	0	0	0	0	0	0	0	0	0	0	0	0.00036771	0.00068915	0	0	0.00131725	0	0	0	0	0.00047495	0	0	0.00050852	0
