# Supplementary material for: PD-L1+ and XCR1+ dendritic cells are region-specific regulators of gut homeostasis
Source: Nat Commun. 2021 Aug 13;12:4907. doi: 10.1038/s41467-021-25115-3 (PMC8363668; doi:10.1038/s41467-021-25115-3)
Supplement: Supplementary file 5 — Supplementary Data 2 [file 41467_2021_25115_MOESM5_ESM.xlsx]

## Sheet: Table.02
Supplementary Data 2: Differences in gut microbiome distribution in small and large intestine (LefSe and LDA analysis)
Taxonomy	Group	P Value	LDA
Bacteroidetes.Bacteroidia	LI	1.74e-06	4.45776
Firmicutes.Clostridia	LI	2.43e-06	5.04821
ProteoBetaproteobacteria	LI	0.00067177	3.89715
Tenericutes.Mollicutes	LI	0.00418249	3.02321
Verrucomicrobia.Verrucomicrobiae	LI	1.2e-05	4.79664
Firmicutes.Bacilli	SI	0.00012375	5.04716
Firmicutes.Erysipelotrichi	SI	0.0240702	4.94019
Actinobacteria.Actinobacteria_c.Corynebacteriales.Corynebacteriaceae.Corynebacterium.__	LI	0.0426746	2.76393
Bacteroidetes.Bacteroidia.Bacteroidales.Bacteroidaceae.Bacteroides.__	LI	5.5e-07	4.30864
Bacteroidetes.Bacteroidia.Bacteroidales.Muribaculaceae.PAC001068_g.PAC001071_s	LI	0.012713	3.92298
Firmicutes.Clostridia.Clostridiales.Clostridiaceae.Clostridium.__	LI	0.0398388	3.84338
Firmicutes.Clostridia.Clostridiales.Dehalobacterium_f.PAC001221_g.PAC001221_s	LI	9.26e-06	3.49859
Firmicutes.Clostridia.Clostridiales.Lachnospiraceae.__.__	LI	0.00077057	3.31607
Firmicutes.Clostridia.Clostridiales.Lachnospiraceae.Acetatifactor.__	LI	4.09e-08	3.3854
Firmicutes.Clostridia.Clostridiales.Lachnospiraceae.Acetatifactor.EU508111_s	LI	9.26e-06	3.16318
Firmicutes.Clostridia.Clostridiales.Lachnospiraceae.Acetatifactor.PAC001749_s	LI	2.52e-07	3.73917
Firmicutes.Clostridia.Clostridiales.Lachnospiraceae.Anaerotignum.PAC001740_s	LI	1.16e-07	3.3434
Firmicutes.Clostridia.Clostridiales.Lachnospiraceae.Clostridium_g24.AF371567_s	LI	0.0112897	3.13324
Firmicutes.Clostridia.Clostridiales.Lachnospiraceae.Clostridium_g24.PAC001374_s	LI	0.0036792	2.97373
Firmicutes.Clostridia.Clostridiales.Lachnospiraceae.Frisingicoccus.EF409953_s	LI	2.33e-07	3.09815
Firmicutes.Clostridia.Clostridiales.Lachnospiraceae.Frisingicoccus.PAC001399_s	LI	0.0104857	2.86622
Firmicutes.Clostridia.Clostridiales.Lachnospiraceae.KE159571_g.PAC001555_s	LI	0.00431712	3.25506
Firmicutes.Clostridia.Clostridiales.Lachnospiraceae.KE159571_g.PAC002495_s	LI	0.0104857	3.15549
Firmicutes.Clostridia.Clostridiales.Lachnospiraceae.KE159600_g.EU511112_s	LI	5.38e-07	3.23532
Firmicutes.Clostridia.Clostridiales.Lachnospiraceae.KE159600_g.KE159600_s	LI	9.5e-07	4.35165
Firmicutes.Clostridia.Clostridiales.Lachnospiraceae.KE159600_g.PAC001232_s	LI	9.26e-06	3.06778
Firmicutes.Clostridia.Clostridiales.Lachnospiraceae.KE159605_g.KE159605_s	LI	0.00118565	3.5449
Firmicutes.Clostridia.Clostridiales.Lachnospiraceae.PAC000664_g.PAC001104_s	LI	1.14e-05	3.61417
Firmicutes.Clostridia.Clostridiales.Lachnospiraceae.PAC000692_g.__	LI	0.0289616	3.11757
Firmicutes.Clostridia.Clostridiales.Lachnospiraceae.PAC000692_g.PAC001387_s	LI	0.0289616	3.40553
Firmicutes.Clostridia.Clostridiales.Lachnospiraceae.PAC001043_g.PAC001552_s	LI	0.00039723	3.0313
Firmicutes.Clostridia.Clostridiales.Lachnospiraceae.PAC001043_g.PAC002511_s	LI	5.38e-07	3.36192
Firmicutes.Clostridia.Clostridiales.Lachnospiraceae.PAC001092_g.__	LI	5.38e-07	3.24282
Firmicutes.Clostridia.Clostridiales.Lachnospiraceae.PAC001118_g.PAC002344_s	LI	4.96e-07	3.85333
Firmicutes.Clostridia.Clostridiales.Lachnospiraceae.PAC001138_g.PAC001518_s	LI	0.00123863	3.17539
Firmicutes.Clostridia.Clostridiales.Lachnospiraceae.PAC001149_g.PAC001511_s	LI	0.00017585	3.36786
Firmicutes.Clostridia.Clostridiales.Lachnospiraceae.PAC001199_g.PAC001746_s	LI	0.00013022	3.3292
Firmicutes.Clostridia.Clostridiales.Lachnospiraceae.PAC001200_g.PAC001554_s	LI	3.75e-05	3.449
Firmicutes.Clostridia.Clostridiales.Lachnospiraceae.PAC001225_g.PAC001225_s	LI	1.16e-07	3.12704
Firmicutes.Clostridia.Clostridiales.Lachnospiraceae.PAC001270_g.__	LI	0.0044667	3.57668
Firmicutes.Clostridia.Clostridiales.Lachnospiraceae.PAC001287_g.PAC001287_s	LI	0.0134604	3.19143
Firmicutes.Clostridia.Clostridiales.Lachnospiraceae.PAC001375_g.PAC001375_s	LI	0.00605619	3.06095
Firmicutes.Clostridia.Clostridiales.Lachnospiraceae.PAC001385_g.__	LI	0.00793152	3.50101
Firmicutes.Clostridia.Clostridiales.Lachnospiraceae.PAC001390_g.PAC001390_s	LI	0.047183	3.14159
Firmicutes.Clostridia.Clostridiales.Lachnospiraceae.PAC001457_g.AB606250_s	LI	0.00010527	3.39331
Firmicutes.Clostridia.Clostridiales.Lachnospiraceae.PAC001516_g.PAC001516_s	LI	0.00418249	3.45699
Firmicutes.Clostridia.Clostridiales.Lachnospiraceae.PAC001516_g.PAC002384_s	LI	3.13e-07	3.73323
Firmicutes.Clostridia.Clostridiales.Lachnospiraceae.PAC002460_g.PAC002460_s	LI	1e-07	3.09659
Firmicutes.Clostridia.Clostridiales.Mogibacterium_f.Emergencia.PAC001235_s	LI	3.45e-05	3.33194
Firmicutes.Clostridia.Clostridiales.Ruminococcaceae.Acutalibacter.PAC001519_s	LI	3.49e-07	3.19427
Firmicutes.Clostridia.Clostridiales.Ruminococcaceae.Acutalibacter.PAC001594_s	LI	5.9e-06	3.61778
Firmicutes.Clostridia.Clostridiales.Ruminococcaceae.Agathobaculum.PAC001688_s	LI	0.0036792	3.44183
Firmicutes.Clostridia.Clostridiales.Ruminococcaceae.Anaerotruncus.KE159677_s	LI	0.00039723	3.25242
Firmicutes.Clostridia.Clostridiales.Ruminococcaceae.Eubacterium_g23.__	LI	3.13e-07	3.6955
Firmicutes.Clostridia.Clostridiales.Ruminococcaceae.Oscillibacter.__	LI	2.28e-08	3.29586
Firmicutes.Clostridia.Clostridiales.Ruminococcaceae.Oscillibacter.PAC001186_s	LI	4.37e-07	3.85939
Firmicutes.Clostridia.Clostridiales.Ruminococcaceae.Oscillibacter.PAC001188_s	LI	2.28e-08	3.25132
Firmicutes.Clostridia.Clostridiales.Ruminococcaceae.Oscillibacter.PAC002372_s	LI	0.0036792	3.14657
Firmicutes.Clostridia.Clostridiales.Ruminococcaceae.PAC000661_g.__	LI	0.00034558	3.41867
Firmicutes.Clostridia.Clostridiales.Ruminococcaceae.PAC000748_g.PAC001099_s	LI	0.00519025	3.42694
Firmicutes.Clostridia.Clostridiales.Ruminococcaceae.PAC001402_g.PAC001402_s	LI	0.0036792	3.14786
Firmicutes.Clostridia.Clostridiales.Ruminococcaceae.PAC001402_g.PAC001561_s	LI	9.26e-06	2.97385
Firmicutes.Clostridia.Clostridiales.Ruminococcaceae.PAC001778_g.PAC001778_s	LI	9.26e-06	3.22457
Firmicutes.Clostridia.Clostridiales.Ruminococcaceae.Paludicola.PAC001507_s	LI	0.00039723	3.43622
Firmicutes.Clostridia.Clostridiales.Ruminococcaceae.Paludicola.PAC001784_s	LI	1.16e-07	3.17804
Firmicutes.Clostridia.Clostridiales.Ruminococcaceae.Pseudoflavonifractor.__	LI	1e-07	3.43572
Firmicutes.Clostridia.Clostridiales.Ruminococcaceae.Pseudoflavonifractor.Flintibacterbutyricus	LI	1.45e-07	3.41886
Firmicutes.Clostridia.Clostridiales.Ruminococcaceae.Pseudoflavonifractor.PAC001370_s	LI	0.00082038	3.51787
Firmicutes.Clostridia.Clostridiales.Ruminococcaceae.Pseudoflavonifractor.PAC001549_s	LI	2.28e-08	3.24489
Firmicutes.Clostridia.Clostridiales.Ruminococcaceae.Pseudoflavonifractor.PAC001550_s	LI	0.0036792	2.94012
Firmicutes.Clostridia.Clostridiales.Ruminococcaceae.Sporobacter.PAC001659_s	LI	2.32e-06	3.21311
Firmicutes.Erysipelotrichi.Erysipelotrichales.Erysipelotrichaceae.Clostridium_g6.__	LI	0.00014446	3.08737
Proteobacteria.Betaproteobacteria.Burkholderiales.Sutterellaceae.Parasutterella.__	LI	0.00067177	3.89715
Tenericutes.Mollicutes.PAC001057_o.PAC000197_f.PAC000197_g.PAC001123_s	LI	0.00418249	3.02438
Verrucomicrobia.Verrucomicrobiae.Verrucomicrobiales.Akkermansiaceae.Akkermansia muciniphila	LI	1.2e-05	4.79664
Firmicutes.Bacilli.Lactobacillales.Lactobacillaceae.Lactobacillus.__	SI	0.00016244	5.01367
Firmicutes.Erysipelotrichi.Erysipelotrichales.Erysipelotrichaceae.Faecalibaculum rodentium	SI	0.0168089	4.84897
