# Supplementary material for: PD-L1+ and XCR1+ dendritic cells are region-specific regulators of gut homeostasis
Source: Nat Commun. 2021 Aug 13;12:4907. doi: 10.1038/s41467-021-25115-3 (PMC8363668; doi:10.1038/s41467-021-25115-3)
Supplement: Supplementary file 6 — Supplementary Data 3 [file 41467_2021_25115_MOESM6_ESM.xlsx]

## Sheet: Table.03
Supplementary Data 3: CytOF panel imunophenotyping on CD45+
#	Marker	clone	metal	Source
1	CD45	30-F11	141pr	LMA Harvard CyTOF Consortium
2	CD115	AFS98	142Nd	LMA Harvard CyTOF Consortium
3	TER-119	TER-119	143Nd	LMA Harvard CyTOF Consortium
4	CD4	RM4-5	145Nd	LMA Harvard CyTOF Consortium
5	CD11c	N418	146Nd	Fluigidm
6	Ly6G	1A8	148Nd	LMA Harvard CyTOF Consortium
7	CD274	10F.9G2	149Sm	LMA Harvard CyTOF Consortium
8	B220	RA3-6B2	151Eu	LMA Harvard CyTOF Consortium
9	CD3	145-2C11	152Sm	LMA Harvard CyTOF Consortium
10	CD172a	P84	153Eu	LMA Harvard CyTOF Consortium
11	CD103	A2F10	154Sm	LMA Harvard CyTOF Consortium
12	NK1.1	PK136	155Gd	LMA Harvard CyTOF Consortium
13	CD24	M1/69	156Gd	LMA Harvard CyTOF Consortium
14	CD205	NLDC-145	158Gd	LMA Harvard CyTOF Consortium
15	CD39	Duha59	159Tb	LMA Harvard CyTOF Consortium
16	CD11b	M1/70	160gd	Fluigidm
17	CD26	H194-112	161Dy	BiolegendⓇ Purified anti-mouse CD26 (DPP-4) cat# 137801
18	CD135	A2F10	162Dy	LMA Harvard CyTOF Consortium
19	XCR1	ZET	163Dy	BiolegendⓇ Purified anti-mouse/rat XCR1 Antibody cat#148202
20	CD8a	53-6.7	164Dy	LMA Harvard CyTOF Consortium
21	CCR2	SA203G11	165Ho	LMA Harvard CyTOF Consortium
22	LAP	TW7	166Er	customized CyTOF Consortium
23	CD64	x54-5/7.1	168Er	LMA Harvard CyTOF Consortium
24	CX3CR1	SA011F11	169Tm	LMA Harvard CyTOF Consortium
25	CD40	MR1	170Er	LMA Harvard CyTOF Consortium
26	CD209	MMD3	171Yb	BiolegendⓇ Purified anti-mouse CD209a (DC-SIGN) cat# 833001
27	TCRgd	GL3	172Yb	LMA Harvard CyTOF Consortium
28	CD69	H1.2F3	173Yb	BiolegendⓇ Purified anti-mouse CD370 (CLEC9A, DNGR1) cat#143502
29	I-A/I-E (MHC II)	M5/114.15.2	174Yb	LMA Harvard CyTOF Consortium
30	F4/80	BM8	175Lu	LMA Harvard CyTOF Consortium
31	CCR7	4B12	176Yb	LMA Harvard CyTOF Consortium
