# Supplementary material for: PD-L1+ and XCR1+ dendritic cells are region-specific regulators of gut homeostasis
Source: Nat Commun. 2021 Aug 13;12:4907. doi: 10.1038/s41467-021-25115-3 (PMC8363668; doi:10.1038/s41467-021-25115-3)
Supplement: Supplementary file 7 — Supplementary Data 4 [file 41467_2021_25115_MOESM7_ESM.xlsx]

## Sheet: Table.04
Supplementary Data 4: CytOF panel imunophenotyping of Dendritic cells
#	Marker	Clone	Metal	Source
1	CD45	30-F11	89Y	Fluigidm
2	CD44	IM7	113In	LMA Harvard CyTOF Consortium
3	CD4	RM4-5	115In	LMA Harvard CyTOF Consortium
4	S100A4	S100A4	141Pr	BiolegendⓇ Purified anti-S100A4 cat# 810101
5	CD11b	AFS98	142Nd	LMA Harvard CyTOF Consortium
6	TER-119	TER-119	143Nd	LMA Harvard CyTOF Consortium
7	CD115	AFS98	144Nd	LMA Harvard CyTOF Consortium
8	CD45RB	RA3-6B2	145Nd	FluigidmⓇ cat# 3145012B
9	CD11c	N418	146Nd	LMA Harvard CyTOF Consortium
10	CD36	HM36	147Sm	FluidigmⓇ cat# 3147018B
11	CD317	927	148Nd	LMA Harvard CyTOF Consortium
12	CD274	10F.9G2	149Sm	LMA Harvard CyTOF Consortium
13	CD24	M1/69	150Nd	FluigidmⓇ cat# 3150009B
14	CD64	X54-5/7.1	151Eu	FluigidmⓇ cat# 3151012B
15	CD3	145-2C11	152Sm	LMA Harvard CyTOF Consortium
16	CD172a	P82	153Eu	LMA Harvard CyTOF Consortium
17	TCRgd	20000000	154Sm	LMA Harvard CyTOF Consortium
18	NK1.1	PK136	155Gd	LMA Harvard CyTOF Consortium
19	CD272/BTLA	6F7	156Gd	FluigidmⓇ cat# 3156028B
20	CD205	NLDC-145	158Gd	LMA Harvard CyTOF Consortium
21	CD206	C068C2	159Tb	LMA Harvard CyTOF Consortium
22	CD207	M1/70	160Gd	LMA Harvard CyTOF Consortium
23	CD26	H194-112	161Dy	BiolegendⓇ Purified anti-mouse CD26 (DPP-4) cat# 137801
24	CD103	A2F10	162Dy	LMA Harvard CyTOF Consortium
25	XCR1	ZET	163Dy	BiolegendⓇ Purified anti-mouse/rat XCR1 Antibody cat#148202
26	CD8a	53-6.7	164Dy	LMA Harvard CyTOF Consortium
27	TLR3	poly	165Ho	LMA Harvard CyTOF Consortium
28	LAP	TW7	166Er	LMA Harvard CyTOF Consortium
29	CD25	3C7	167Er	LMA Harvard CyTOF Consortium
30	c-Kit	x54-5/7.1	168Er	Fluigidm cat# 3166004B
31	Cx3Cr1	SA011F11	169Tm	LMA Harvard CyTOF Consortium
32	Sigle-c	3/23	170Er	LMA Harvard CyTOF Consortium
33	CD209	MMD3	171Yb	BiolegendⓇ Purified anti-mouse CD209a (DC-SIGN) cat# 833001
34	Epcam	G8.8	172Yb	LMA Harvard CyTOF Consortium
35	Cleac9a	7H11	173Yb	BiolegendⓇ Purified anti-mouse CD370 (CLEC9A, DNGR1) cat#143502
36	I-A/I-E (MHC II)	M5/114.15.2	174Yb	LMA Harvard CyTOF Consortium
37	F4/80	BM8	175Lu	LMA Harvard CyTOF Consortium
38	CCR7		176Yb	LMA Harvard CyTOF Consortium
