# Supplementary material for: PD-L1+ and XCR1+ dendritic cells are region-specific regulators of gut homeostasis
Source: Nat Commun. 2021 Aug 13;12:4907. doi: 10.1038/s41467-021-25115-3 (PMC8363668; doi:10.1038/s41467-021-25115-3)
Supplement: Supplementary file 8 — Supplementary Data 5 [file 41467_2021_25115_MOESM8_ESM.xlsx]

## Sheet: Table.05
Supplementary Data 5: RNA-seq comparisson on Colon OT-II T cell vs non-OT-II
genes	baseMean	log2FoldChange	lfcSE	stat	pvalue	padj		Colon OT-II T cell vs non-OT-II
upregulated in non OT-II colon
Ctse	714.777	4.27303	0.192796	22.1635	7.72828e-109	2.8301e-105
Tubb2a	2025.42	2.95565	0.193497	15.2749	1.1242e-52	2.05841e-49
Tsc22d3	1454.36	1.73145	0.119388	14.5026	1.16604e-47	1.83001e-44
Trbv1	158.963	4.54768	0.344483	13.2015	8.60423e-40	1.05029e-36
Crybg1	424.108	2.10216	0.181109	11.6072	3.7897e-31	3.78488e-28
Itgae	157.199	5.38471	0.500444	10.7599	5.32484e-27	4.61612e-24
Trbv3	84.5705	3.57477	0.332305	10.7575	5.46237e-27	4.61612e-24
Trbv19	95.2514	3.77958	0.353499	10.6919	1.11079e-26	8.71651e-24
Pik3r5	314.433	1.68867	0.162526	10.3901	2.7496e-25	2.01381e-22
Trbv5	77.4339	3.87674	0.386897	10.0201	1.24418e-23	7.19401e-21
Cd7	73.5378	4.24025	0.430809	9.84255	7.3816e-23	3.86163e-20
Trbv16	84.3919	3.76645	0.384618	9.7927	1.21016e-22	6.0431e-20
Prdx6	2206.89	1.00443	0.102999	9.75185	1.8114e-22	8.65217e-20
Trbv13-2	191.327	2.19847	0.226514	9.70569	2.85142e-22	1.30524e-19
Ctla2a	366.051	2.65911	0.27508	9.66671	4.1758e-22	1.83501e-19
Btg2	3921.64	1.52714	0.158189	9.6539	4.73225e-22	1.99956e-19
Sgms1	335.617	1.42373	0.149237	9.54003	1.42794e-21	5.81013e-19
Adrb2	257.627	1.91054	0.200766	9.51626	1.79531e-21	7.04404e-19
Trbv13-3	67.5016	3.44831	0.369696	9.32744	1.08455e-20	3.97161e-18
Cd55	242.051	2.36751	0.262024	9.03548	1.63291e-19	5.78682e-17
Il7r	624.875	2.55601	0.283805	9.00621	2.13292e-19	7.32259e-17
H2-Ob	138.417	2.08633	0.232739	8.96425	3.12399e-19	1.04e-16
Il4ra	3274.17	2.13173	0.238078	8.95394	3.43006e-19	1.10831e-16
Ctsw	230.05	2.83413	0.319252	8.87741	6.84372e-19	2.14815e-16
Rabac1	1003.54	1.32154	0.153979	8.58258	9.27699e-18	2.68203e-15
Odc1	977.638	1.86663	0.217931	8.56524	1.07855e-17	3.03818e-15
Klrk1	78.6385	5.23299	0.615509	8.50189	1.86535e-17	5.12318e-15
Atp8b4	81.6835	3.41731	0.406129	8.41435	3.95064e-17	1.02233e-14
Tnfrsf1a	235.446	2.28338	0.28	8.15495	3.49331e-16	8.34294e-14
Klrb1b	92.9619	9.76592	1.19935	8.14268	3.8662e-16	9.03704e-14
Klrg1	254.225	6.18163	0.762865	8.10317	5.35451e-16	1.22551e-13
Actn2	68.6114	4.43182	0.547986	8.08747	6.09182e-16	1.36581e-13
Prf1	59.4896	4.49024	0.558174	8.04451	8.65887e-16	1.86522e-13
Als2cl	443.459	1.66516	0.20717	8.03761	9.16051e-16	1.93533e-13
Txk	738.4	1.48832	0.187027	7.95776	1.75187e-15	3.56409e-13
Irs2	302.825	1.94336	0.244525	7.94749	1.90326e-15	3.80167e-13
Adgre5	932.602	0.957099	0.120829	7.92108	2.3546e-15	4.53818e-13
Dgat1	2583.9	1.81184	0.231086	7.84053	4.48642e-15	8.4979e-13
Zfp652	95.8522	2.09874	0.268659	7.81192	5.63253e-15	1.0488e-12
Trbv13-1	61.2987	3.99105	0.518411	7.69863	1.3753e-14	2.43694e-12
Cct6a	1917.53	1.01136	0.131511	7.69029	1.46803e-14	2.55996e-12
Rras2	47.615	3.23213	0.421216	7.67333	1.67582e-14	2.83239e-12
Ifi213	100.628	2.21876	0.291419	7.61362	2.66522e-14	4.43637e-12
Lef1	1248.2	1.45803	0.192974	7.55555	4.17098e-14	6.83916e-12
Bcl2	421.912	2.03952	0.272096	7.49559	6.6e-14	1.04997e-11
Pja1	944.815	1.34237	0.17913	7.49381	6.69015e-14	1.04997e-11
Pttg1	271.221	1.15627	0.154531	7.48247	7.29394e-14	1.12861e-11
Rgcc	1099.67	1.72862	0.231453	7.46856	8.10763e-14	1.22733e-11
Ppp1r15a	3136.03	1.03976	0.139233	7.46779	8.15538e-14	1.22733e-11
Glul	252.748	1.37931	0.187893	7.34098	2.12037e-13	3.02524e-11
Mvk	166.65	1.93033	0.265558	7.26896	3.62262e-13	5.03773e-11
Myo3b	31.1182	5.70799	0.786256	7.25971	3.8793e-13	5.32725e-11
Pcyt1a	99.4185	3.04818	0.423045	7.20534	5.79004e-13	7.85301e-11
Slc16a6	151.195	1.35007	0.189103	7.13932	9.37931e-13	1.24146e-10
Neb	134.158	2.19351	0.309701	7.08267	1.41408e-12	1.84941e-10
Gm8818	44.4098	4.02839	0.574438	7.01275	2.33678e-12	2.9851e-10
Acp5	666.661	1.3987	0.200262	6.98434	2.86192e-12	3.61392e-10
Sytl2	88.1615	2.09972	0.302599	6.93893	3.95093e-12	4.93238e-10
Rgs9	64.9117	2.49587	0.360252	6.92812	4.26477e-12	5.26435e-10
Ky	37.3644	5.21923	0.755349	6.90969	4.8573e-12	5.92914e-10
Adgrg3	37.2846	6.09279	0.885652	6.87944	6.00881e-12	7.25415e-10
Cd72	67.004	3.11713	0.455618	6.84154	7.8347e-12	9.25506e-10
Mmp9	68.0466	4.78077	0.708608	6.74671	1.5124e-11	1.74897e-09
Ppp1r3b	59.0275	2.39815	0.362941	6.60753	3.90792e-11	4.32534e-09
Ifngr1	4097.99	1.30997	0.198287	6.60642	3.93713e-11	4.32534e-09
Krt83	112.559	3.62932	0.552471	6.56924	5.05725e-11	5.50089e-09
Ndrg3	753.406	0.958516	0.14682	6.52849	6.64371e-11	7.0862e-09
Hs3st3b1	74.5358	2.04663	0.313631	6.52558	6.77372e-11	7.1554e-09
Zcchc18	85.1247	2.50011	0.383536	6.51858	7.09772e-11	7.42625e-09
Dkk3	44.1093	4.90118	0.753442	6.50505	7.76651e-11	7.9741e-09
Arhgef18	256.719	1.30114	0.202142	6.43674	1.22069e-10	1.21913e-08
Rnf125	533.907	0.867142	0.135248	6.41148	1.44116e-10	1.42636e-08
Nlrc3	365.296	0.887086	0.139121	6.37635	1.81353e-10	1.76313e-08
Enpp4	60.7523	3.08002	0.483213	6.37405	1.84106e-10	1.7742e-08
Tyrobp	39.2166	4.46198	0.701687	6.35893	2.03165e-10	1.94085e-08
Rrad	243.28	2.0177	0.317855	6.34786	2.1833e-10	2.06774e-08
Trbv20	35.6139	2.99365	0.47244	6.33658	2.34921e-10	2.18715e-08
Serpina3g	149.024	3.41454	0.540627	6.3159	2.68592e-10	2.47963e-08
Ppm1h	401.27	1.21829	0.192974	6.31323	2.7327e-10	2.50179e-08
Slc15a3	90.8534	3.84349	0.611648	6.28384	3.30317e-10	2.9265e-08
Pld3	894.438	0.85138	0.136095	6.25578	3.95533e-10	3.39479e-08
Nfam1	34.7255	3.87606	0.620016	6.25155	4.06394e-10	3.46096e-08
Rps5	8601.41	0.809406	0.129924	6.22986	4.66861e-10	3.91522e-08
Rgs1	670.007	1.42769	0.229582	6.21866	5.01416e-10	4.16709e-08
Dusp5	663.828	1.28277	0.206309	6.2177	5.04481e-10	4.16709e-08
Bcat2	319.015	0.902451	0.145765	6.19115	5.97285e-10	4.87596e-08
Gm5541	17.877	7.38843	1.19348	6.19065	5.99176e-10	4.87596e-08
Txnip	1029.44	1.02989	0.166433	6.18802	6.09241e-10	4.92141e-08
Emp3	462.88	1.21191	0.195929	6.18544	6.1928e-10	4.96599e-08
Ern1	171.918	2.5628	0.41536	6.17006	6.82637e-10	5.43438e-08
Csrp1	444.732	1.20362	0.195748	6.14883	7.80584e-10	6.12535e-08
Ifngr2	842.816	1.35535	0.22075	6.13974	8.26582e-10	6.39495e-08
Vps37b	6224.4	1.6007	0.261581	6.11934	9.39646e-10	7.21884e-08
Nr3c1	501.879	1.79838	0.295036	6.09546	1.09121e-09	8.26764e-08
Trbv29	38.621	2.90475	0.476671	6.09383	1.10239e-09	8.29514e-08
Igfbp4	2522.12	4.40728	0.724473	6.08342	1.17642e-09	8.79194e-08
Jmy	216.256	1.14892	0.191936	5.98595	2.15126e-09	1.58615e-07
Trbv4	55.87	2.84203	0.476263	5.96736	2.4113e-09	1.75434e-07
Trav14d-3-dv8	32.2408	2.67899	0.449202	5.96389	2.46306e-09	1.78021e-07
Rln3	26.7817	5.93482	0.996376	5.95641	2.57834e-09	1.85135e-07
Usp2	98.5206	2.8404	0.47801	5.94213	2.81337e-09	1.99405e-07
S1pr1	1755.76	1.23252	0.207987	5.92594	3.10511e-09	2.17278e-07
Oser1	707.485	0.839027	0.142059	5.90619	3.50103e-09	2.43432e-07
Ncf4	209.701	0.997771	0.169061	5.90184	3.59468e-09	2.48372e-07
Lingo4	37.1281	4.7978	0.818547	5.86136	4.59083e-09	3.11326e-07
Uggt1	299.649	0.992558	0.169554	5.85394	4.80048e-09	3.23546e-07
Impdh2	1056.33	0.961533	0.164633	5.84046	5.2058e-09	3.48725e-07
Atp8a2	27.5191	5.50408	0.943499	5.83368	5.42175e-09	3.60918e-07
Gm6637	58.6852	3.35117	0.574548	5.83271	5.45352e-09	3.60918e-07
Adgrg5	43.9593	4.99583	0.859234	5.81428	6.08965e-09	3.97463e-07
Trat1	239.85	2.96512	0.510031	5.8136	6.11426e-09	3.97463e-07
Gem	1060.95	1.76015	0.303312	5.80308	6.51058e-09	4.18276e-07
Tcp11l2	1141.01	0.947576	0.164453	5.76199	8.31303e-09	5.24301e-07
Sertad1	565.708	0.901811	0.156532	5.7612	8.35178e-09	5.24301e-07
Fam110a	765.066	1.47316	0.258231	5.70483	1.1646e-08	7.26949e-07
Pik3ip1	276.876	1.51084	0.265343	5.69392	1.24156e-08	7.70609e-07
Galnt10	109.938	1.48758	0.263048	5.65518	1.55683e-08	9.5098e-07
Ubc	13744.2	0.718063	0.126999	5.65408	1.56679e-08	9.5098e-07
Ccr8	504.84	1.59095	0.281621	5.64925	1.61152e-08	9.72753e-07
Ccdc22	152.153	1.22631	0.219397	5.58946	2.27772e-08	1.34532e-06
C920009B18Rik	504.313	1.28673	0.231014	5.56991	2.54871e-08	1.49733e-06
Selenon	33.4804	2.66559	0.479904	5.55442	2.78538e-08	1.62033e-06
Nop56	1413.42	0.95745	0.172568	5.54823	2.88569e-08	1.66853e-06
Kif1b	124.328	1.52454	0.27791	5.48573	4.11773e-08	2.36845e-06
Foxp3	778.687	3.26054	0.596383	5.4672	4.57201e-08	2.61605e-06
Mical3	77.4506	2.36543	0.433293	5.4592	4.78297e-08	2.72257e-06
Card6	221.446	1.81081	0.332131	5.4521	4.97778e-08	2.8092e-06
Cd6	2097.54	1.19119	0.219101	5.4367	5.42755e-08	3.02676e-06
Gabrr2	33.1812	4.32011	0.79561	5.42993	5.63753e-08	3.12797e-06
Trbv12-1	31.3075	3.19293	0.588662	5.42405	5.82649e-08	3.20049e-06
Tnfrsf25	263.167	1.82816	0.338089	5.40734	6.39662e-08	3.4955e-06
Klf13	1934.35	0.733577	0.135727	5.40479	6.48832e-08	3.51137e-06
Apol7b	32.5641	6.26292	1.1592	5.4028	6.56088e-08	3.53323e-06
Gm49339	142.769	1.49594	0.277433	5.39207	6.96497e-08	3.71443e-06
Bst2	230.756	1.48865	0.277308	5.36821	7.95217e-08	4.18003e-06
Apol7e	231.009	2.04953	0.382229	5.36206	8.22799e-08	4.28402e-06
Acoxl	19.9402	4.3302	0.809853	5.3469	8.94732e-08	4.63657e-06
Fam167a	16.8777	4.87603	0.912098	5.34595	8.99453e-08	4.63915e-06
H2-D1	17214	0.790981	0.148527	5.32552	1.00664e-07	5.11991e-06
Arid5a	2218.07	0.925981	0.174753	5.2988	1.16565e-07	5.9013e-06
Ednrb	18.5542	4.88801	0.929796	5.25708	1.46362e-07	7.30879e-06
Gbp2b	18.2812	5.39562	1.02877	5.2447	1.56537e-07	7.78151e-06
Tuba1a	1903.42	0.797252	0.152269	5.2358	1.64275e-07	8.10357e-06
Mxi1	121.062	1.38628	0.26588	5.21393	1.8488e-07	9.02706e-06
Pgm2l1	42.6727	2.45669	0.473469	5.1887	2.11764e-07	1.02486e-05
Crip1	1118.29	1.08225	0.209404	5.16822	2.36335e-07	1.13379e-05
Igf2r	198.006	1.58726	0.307322	5.16481	2.40683e-07	1.14963e-05
Tfip11	465.687	0.925499	0.179842	5.14618	2.65843e-07	1.25886e-05
Oat	360.721	0.716936	0.13944	5.14153	2.7251e-07	1.28489e-05
Rora	1494.74	1.20434	0.234661	5.13226	2.86288e-07	1.33837e-05
Tff1	10.8762	5.98811	1.16933	5.12099	3.03937e-07	1.40888e-05
Slc20a1	476.167	1.02338	0.200285	5.1096	3.22842e-07	1.49023e-05
Trav9-1	37.5554	2.57293	0.504909	5.09582	3.4724e-07	1.58994e-05
Auts2	24.9062	3.46962	0.68155	5.09078	3.56586e-07	1.62539e-05
Got1	941.086	1.19804	0.23537	5.09001	3.58042e-07	1.62539e-05
Qpct	17.9102	3.86093	0.762373	5.06436	4.09776e-07	1.83747e-05
Tmem132a	22.7174	3.66761	0.724769	5.06039	4.1841e-07	1.86856e-05
Las1l	380.875	0.72499	0.143484	5.05274	4.35507e-07	1.93704e-05
Cd74	344.858	3.27821	0.650148	5.04225	4.60089e-07	2.02182e-05
Vipr1	68.1558	2.83233	0.562853	5.03209	4.85167e-07	2.10674e-05
Nsmce1	289.374	0.926427	0.185052	5.00631	5.54835e-07	2.39036e-05
Sorl1	145.661	2.43778	0.487319	5.00244	5.66095e-07	2.42935e-05
Igsf8	97.8976	1.67125	0.334245	5.00005	5.73144e-07	2.45002e-05
Lamc1	44.2967	2.81696	0.563931	4.99522	5.87687e-07	2.50245e-05
Sik1	728.44	0.959372	0.192737	4.97763	6.43692e-07	2.73035e-05
Klf2	111.965	1.53637	0.308997	4.97211	6.62285e-07	2.79841e-05
Il22	837.019	5.52152	1.1118	4.96627	6.82531e-07	2.8729e-05
Mbd2	88.1534	1.52153	0.308272	4.93568	7.98735e-07	3.33647e-05
Neil1	268.829	1.00607	0.203931	4.9334	8.08096e-07	3.36278e-05
Igkc	780.903	9.27068	1.87999	4.93125	8.17068e-07	3.38729e-05
Abt1	216.481	0.841995	0.171482	4.9101	9.10286e-07	3.71138e-05
Tuba4a	804.516	1.23487	0.253004	4.88083	1.0564e-06	4.26677e-05
Pxdc1	88.629	6.47651	1.33335	4.85733	1.18981e-06	4.788e-05
Pnpla7	155.345	1.74077	0.359136	4.84709	1.25287e-06	5.0051e-05
Brd1	208.622	0.902425	0.186272	4.84465	1.26835e-06	5.04858e-05
Prdm2	299.597	0.845518	0.174571	4.84341	1.27631e-06	5.06194e-05
H2az1	3114.82	0.769402	0.158945	4.84068	1.29394e-06	5.11338e-05
Rnf213	251.64	1.57366	0.326449	4.82056	1.43159e-06	5.63706e-05
Rgs11	33.3313	2.25306	0.468409	4.81003	1.50905e-06	5.92085e-05
H2-Q7	3719.75	1.42045	0.295403	4.80852	1.52049e-06	5.94452e-05
Fcer1g	144.023	5.98493	1.246	4.8033	1.56068e-06	6.08001e-05
Rab20	128.976	1.27746	0.266094	4.80076	1.58063e-06	6.13596e-05
Phf1	91.0381	1.18422	0.246748	4.79931	1.5921e-06	6.15873e-05
Cd200r1	51.4129	1.82138	0.379581	4.79841	1.59932e-06	6.16495e-05
Itk	2187.18	0.800367	0.167254	4.78534	1.70702e-06	6.53425e-05
Cntn1	46.7764	2.38922	0.500259	4.77596	1.78855e-06	6.82257e-05
Atn1	120.731	2.2778	0.478639	4.75891	1.94642e-06	7.39909e-05
Zbtb46	73.9587	1.98752	0.419027	4.74318	2.10394e-06	7.97031e-05
Dennd4a	859.618	0.803207	0.16939	4.74177	2.11861e-06	7.99186e-05
Lilrb4a	75.8605	2.27484	0.479798	4.74124	2.12418e-06	7.99186e-05
Znrf3	259.75	1.50934	0.31913	4.72954	2.25026e-06	8.40862e-05
P4ha1	262.735	0.94487	0.199944	4.72567	2.29363e-06	8.45587e-05
Pxylp1	39.0068	2.24362	0.474792	4.72549	2.29564e-06	8.45587e-05
Eprs	1381	0.911255	0.192859	4.72498	2.30139e-06	8.45587e-05
Creg1	198.443	0.942054	0.200231	4.70484	2.54064e-06	9.30381e-05
Selplg	2704.58	0.775986	0.165116	4.69964	2.60615e-06	9.45756e-05
Spon1	43.2909	2.70758	0.576147	4.69946	2.60845e-06	9.45756e-05
E030030I06Rik	144.092	1.21052	0.258613	4.68082	2.85732e-06	0.000103258
Coro2a	88.9489	1.96636	0.420488	4.67638	2.91986e-06	0.000105172
Tent5a	119.823	1.62801	0.348817	4.66723	3.05281e-06	0.000109602
Il2ra	363.147	1.48448	0.318807	4.65634	3.21873e-06	0.000114068
Tdrp	130.859	1.58962	0.342092	4.64676	3.3719e-06	0.000119111
Thada	621.21	1.33175	0.287642	4.62987	3.6589e-06	0.000128015
H2-K1	18576.3	0.745166	0.161333	4.6188	3.85971e-06	0.000134186
Mtss1	156.372	1.45898	0.315977	4.61737	3.88639e-06	0.000134687
Sell	755.567	1.26347	0.275518	4.58581	4.52231e-06	0.000154773
Tnfrsf9	1171.91	1.25572	0.274128	4.5808	4.63204e-06	0.000157547
Cnbp	3925.34	0.61538	0.134441	4.57731	4.71002e-06	0.000159705
Gm11346	138.293	1.30416	0.285151	4.57359	4.79436e-06	0.000161567
Flt3l	207.748	1.13629	0.249549	4.55337	5.27939e-06	0.000174697
Igsf23	75.9478	2.23416	0.490826	4.55184	5.31795e-06	0.000175444
Kctd12	33.5689	2.10247	0.462217	4.54867	5.39853e-06	0.00017704
Ggt5	98.2025	2.59716	0.572073	4.5399	5.62798e-06	0.00018357
Abcb9	514.166	1.28018	0.281991	4.53979	5.63109e-06	0.00018357
Lats2	269.49	0.910716	0.200823	4.53491	5.76274e-06	0.000186204
Spsb1	217.682	0.939163	0.207275	4.53099	5.8708e-06	0.00018914
Gm4707	113.858	1.08537	0.239872	4.5248	6.04534e-06	0.000193627
Acpp	60.1328	1.60326	0.354685	4.52024	6.17687e-06	0.000197265
Dennd5a	132.317	1.74377	0.386255	4.51456	6.34474e-06	0.000200874
Jak1	1675.73	0.496117	0.110223	4.50102	6.76266e-06	0.000211665
Trbc1	2778.61	0.694841	0.154992	4.48308	7.35737e-06	0.000228975
Pik3r1	393.15	0.872751	0.195222	4.47055	7.80205e-06	0.000240768
Glrx	572.186	1.10578	0.247558	4.46675	7.94166e-06	0.000244389
Cbx7	160.006	1.21107	0.271648	4.45822	8.26448e-06	0.000252907
Tmem176a	358.326	4.04879	0.910019	4.44913	8.62169e-06	0.00026227
H2-T10	340.115	0.957971	0.215341	4.44863	8.64206e-06	0.00026227
Cdk11b	796.736	0.978323	0.220239	4.44209	8.90889e-06	0.000269623
Atf4	1218.97	0.643287	0.144987	4.43686	9.12786e-06	0.000274736
Nin	134.743	1.69972	0.383225	4.4353	9.19435e-06	0.000275981
Espn	48.2909	1.5137	0.341568	4.43163	9.3524e-06	0.00027996
Nprl2	157.893	0.999021	0.225583	4.42863	9.48357e-06	0.000283115
Zdhhc23	50.7946	1.86628	0.422772	4.41439	1.01294e-05	0.000300263
Esyt1	471.89	0.689858	0.156591	4.40548	1.05549e-05	0.000310873
Trbv14	19.15	3.13239	0.713172	4.39219	1.12214e-05	0.000329622
Ltb4r1	63.1601	2.7952	0.636605	4.39079	1.12937e-05	0.000330861
Dusp10	3656.93	1.27592	0.291517	4.37683	1.20416e-05	0.000350899
Smox	166.73	1.1577	0.26469	4.37381	1.22099e-05	0.000354862
Eif4e3	123.303	0.880764	0.202073	4.35864	1.30871e-05	0.000378355
Ccrl2	232.239	1.65256	0.381297	4.33404	1.46396e-05	0.000422128
H2-Q5	423.812	1.0477	0.241992	4.32946	1.49476e-05	0.000427641
Ccr9	71.4406	2.41366	0.557726	4.32768	1.5069e-05	0.000429993
Osbpl9	692.545	0.76174	0.176111	4.32535	1.52289e-05	0.000433433
Rps16-ps2	3321.53	0.69957	0.162008	4.31812	1.57363e-05	0.000445565
Jaml	64.9185	2.67575	0.619744	4.31751	1.57799e-05	0.000445651
Cenpa	720.745	0.647448	0.149986	4.31673	1.58361e-05	0.00044609
Gpr34	12.0623	4.3407	1.00589	4.31528	1.59398e-05	0.000447864
Rab26	30.8009	3.25357	0.757608	4.29453	1.75061e-05	0.000489368
Rpl12	505.183	0.908876	0.211688	4.29348	1.75895e-05	0.000490452
Usp18	25.1904	2.68495	0.625476	4.29265	1.76553e-05	0.000491041
Ubr4	741.359	0.707494	0.165038	4.28685	1.81227e-05	0.000502768
Nrm	95.298	1.16617	0.272087	4.28601	1.8191e-05	0.000503392
Adamts14	11.4805	3.84661	0.902025	4.26442	2.00421e-05	0.000551836
Mepce	236.614	1.19283	0.279773	4.26356	2.01192e-05	0.000552574
Cdt1	322.779	1.07513	0.252367	4.2602	2.04241e-05	0.000558156
Icam2	217.092	0.891915	0.209527	4.25681	2.07366e-05	0.00056529
Gpr132	1356.18	0.67683	0.159023	4.25618	2.07947e-05	0.000565472
Chad	79.2762	6.22558	1.46332	4.25442	2.09594e-05	0.000568544
Isy1	924.442	0.91196	0.215393	4.23392	2.29649e-05	0.000618362
Trav7-4	49.8166	2.62196	0.621166	4.22103	2.43186e-05	0.00065162
Trp53i11	323.676	0.746815	0.177121	4.2164	2.48234e-05	0.000663526
Calcrl	62.5786	1.58204	0.375365	4.21467	2.5014e-05	0.000667
Eef2k	61.365	2.83903	0.673833	4.21325	2.51717e-05	0.000667858
Hip1r	421.675	0.975786	0.231607	4.21312	2.51865e-05	0.000667858
Clybl	21.5575	2.75898	0.655976	4.20591	2.60037e-05	0.000686724
Atf7	267.291	0.970154	0.230776	4.20387	2.62385e-05	0.000691263
Slc4a1ap	157.47	0.791024	0.188404	4.19855	2.68626e-05	0.000704326
Fli1	342.133	0.903693	0.215288	4.1976	2.69754e-05	0.0007056
Tecpr1	1401.55	0.821393	0.19589	4.19314	2.75121e-05	0.000717927
Gm10275	7756.61	0.720462	0.171997	4.1888	2.80431e-05	0.000730051
Npc2	1680.52	0.774972	0.185773	4.17162	3.02446e-05	0.00078365
Smad7	125.279	1.47846	0.354557	4.16986	3.0478e-05	0.000787839
Stx1a	42.2584	2.47768	0.597636	4.14579	3.38638e-05	0.000863172
Dnajb1	1274.06	1.04053	0.251126	4.14347	3.42094e-05	0.000869964
Grap2	674.152	1.10216	0.266091	4.14204	3.44231e-05	0.000872027
Hagh	144.388	0.928203	0.224137	4.14122	3.45458e-05	0.000872441
H1f2	73.7872	1.65218	0.399554	4.13506	3.5486e-05	0.00089031
Ramp1	331.537	1.23797	0.299389	4.135	3.54957e-05	0.00089031
Kdm6b	1011.68	0.467388	0.113206	4.12866	3.64885e-05	0.000911051
Emb	4913.03	0.82308	0.199872	4.11804	3.82112e-05	0.000949748
Pim1	916.987	0.687352	0.167557	4.1022	4.09237e-05	0.00100354
Il1rl1	204.047	3.22322	0.787439	4.0933	4.25274e-05	0.00103593
Trav6-5	60.812	1.56607	0.382859	4.09046	4.30509e-05	0.00104637
B2m	9390.49	0.651618	0.159443	4.08684	4.3729e-05	0.00105816
Morf4l2	921.502	0.4685	0.114731	4.08346	4.43693e-05	0.00106938
Impdh1	298.452	0.924327	0.226366	4.08332	4.43961e-05	0.00106938
H2-Q6	1931.36	1.28518	0.31537	4.07513	4.59883e-05	0.00109832
Ubxn11	92.3395	1.2674	0.31147	4.0691	4.71951e-05	0.0011247
Nuak2	23.2495	2.42821	0.597819	4.06179	4.86988e-05	0.00115552
Pde2a	66.3717	2.42253	0.597258	4.05608	4.99028e-05	0.00118154
Pea15a	322.719	0.596103	0.147246	4.04836	5.15783e-05	0.00121336
Isca1	571.38	0.699261	0.172757	4.04765	5.17339e-05	0.00121442
Rps19	7383.54	0.727581	0.179784	4.04697	5.18851e-05	0.00121537
Treml2	88.3249	1.9622	0.484975	4.04598	5.21037e-05	0.00121778
Ttc28	67.6214	2.46212	0.608605	4.04551	5.22097e-05	0.00121778
Ccl5	165.633	4.81276	1.18991	4.04465	5.24018e-05	0.00121967
Tiparp	255.282	1.03158	0.255151	4.04299	5.27735e-05	0.00122573
Vopp1	189.044	0.750378	0.185625	4.04245	5.28963e-05	0.00122599
Dnaja1	3337.86	0.720574	0.178415	4.03874	5.37383e-05	0.00124288
Saraf	5189.8	0.806627	0.200039	4.03234	5.52234e-05	0.00126085
Il18rap	140.222	1.40921	0.35028	4.0231	5.7438e-05	0.00130106
Gm1043	18.8639	2.69446	0.672773	4.00501	6.20145e-05	0.00139895
Frmd6	76.9999	1.1063	0.276948	3.99462	6.47968e-05	0.00145574
Itgb3	204.999	1.08097	0.270968	3.98928	6.62751e-05	0.00147987
Stk38	565.176	0.655153	0.164326	3.98691	6.69408e-05	0.00148869
Tshz1	149.076	0.836788	0.209946	3.98572	6.72754e-05	0.00149311
Gm15542	538.269	0.90314	0.226769	3.98264	6.81543e-05	0.00150956
Trbv15	91.7549	4.11131	1.03326	3.97897	6.92133e-05	0.00152686
Ogfod2	167.39	0.829235	0.208855	3.97039	7.17565e-05	0.00157154
Spryd7	82.5196	1.44035	0.363444	3.96305	7.3997e-05	0.00161617
Il10	258.986	2.79553	0.708314	3.94675	7.92207e-05	0.00171323
Kit	182.629	4.06815	1.03144	3.94414	8.00855e-05	0.00172853
Rpl8	8860.21	0.623898	0.15828	3.94174	8.08919e-05	0.00174251
Srsf5	1922.26	0.606891	0.154043	3.93976	8.15626e-05	0.00175352
Klhdc2	89.17	1.3001	0.330742	3.93086	8.46411e-05	0.00180557
Ccdc88c	483.426	0.75792	0.192937	3.92833	8.55393e-05	0.00181767
St6galnac3	93.3826	1.9669	0.50088	3.92689	8.60518e-05	0.00182151
H2-T22	906.592	0.645076	0.164496	3.92154	8.79856e-05	0.0018553
Il23r	46.2306	2.78364	0.712307	3.90792	9.30939e-05	0.00194435
Dph5	462.763	0.64587	0.165519	3.90209	9.5366e-05	0.00198803
Cwc25	427.277	1.12446	0.288324	3.89998	9.61991e-05	0.0020016
Mmp25	26.3426	2.63602	0.677147	3.89284	9.90776e-05	0.00205233
Exosc2	209.75	0.738374	0.189689	3.89255	9.91978e-05	0.00205233
Tpr	396.681	0.815243	0.209651	3.88856	0.00010084	0.0020793
H2aw	157.209	0.873428	0.224705	3.887	0.00010149	0.00208796
Stn1	204.387	0.873659	0.225167	3.88004	0.000104437	0.00214058
Trim25	196.93	1.07651	0.278208	3.86944	0.000109085	0.00222338
Ppp2r5a	846.068	0.681933	0.17629	3.86825	0.000109619	0.00223013
Ly6c2	44.649	3.57425	0.926716	3.8569	0.000114835	0.00233193
Arfrp1	405.935	0.474886	0.123195	3.85476	0.000115843	0.00234806
Iars	177.072	1.03442	0.269222	3.84226	0.000121907	0.00246643
Map4	950.825	0.623391	0.162479	3.83675	0.000124671	0.00251771
Sqstm1	4853.92	0.488821	0.127474	3.83466	0.000125738	0.0025346
Riok1	454.452	0.55477	0.144714	3.83357	0.000126297	0.00253656
Smyd3	160.137	0.91541	0.239021	3.82984	0.000128228	0.00257064
Alox8	27.5047	2.56971	0.672918	3.81876	0.000134124	0.00266936
Gm9320	75.6658	1.45373	0.381043	3.81513	0.000136112	0.00269914
Rpl14-ps1	1049.6	0.609411	0.159816	3.81321	0.000137176	0.00271535
H2-Ab1	417.766	4.27905	1.12264	3.81159	0.000138078	0.00272827
Smad4	132.481	1.3474	0.354797	3.79767	0.000146065	0.00286038
Cx3cl1	153.893	5.14409	1.35556	3.79479	0.000147767	0.00288856
Rps16	5685.05	0.70651	0.186658	3.78505	0.000153675	0.0029934
Lmbr1l	443.457	0.825224	0.218168	3.78252	0.000155251	0.00301824
Slc25a37	78.1927	1.19431	0.316791	3.77003	0.000163228	0.00315708
Fosl2	1313.98	0.698796	0.185396	3.7692	0.000163772	0.00316204
Zfp110	246.815	0.731458	0.194123	3.76801	0.000164553	0.00317154
Dnajb6	693.739	0.686941	0.182665	3.76066	0.000169463	0.00324907
Gm15500	11805	0.622458	0.16576	3.75517	0.000173221	0.00330958
Taf7	149.336	0.716096	0.190776	3.7536	0.000174309	0.00332016
Tnfaip3	1711.43	0.626485	0.166907	3.7535	0.000174379	0.00332016
Tec	55.1234	2.10196	0.56114	3.74588	0.000179764	0.00340498
Gm12191	1034.13	0.590215	0.157687	3.74296	0.000181868	0.0034389
Zfp874b	94.4564	1.43316	0.383322	3.7388	0.000184902	0.00348628
Ppp1r11	208.429	0.758563	0.203909	3.72011	0.000199138	0.00372697
Cd5	1779.02	0.699809	0.188257	3.71732	0.000201351	0.00375559
Sema4a	195.278	0.771286	0.207988	3.70832	0.000208639	0.00387835
Tns4	26.8045	3.20835	0.865485	3.70699	0.000209733	0.00388639
Rpl18a	17233.2	0.619584	0.167142	3.70694	0.000209779	0.00388639
Gm19236	54.1772	1.05229	0.283983	3.70546	0.000211007	0.00390257
Nsd3	740.645	0.77164	0.208628	3.69863	0.000216763	0.00399556
B430306N03Rik	11.0794	3.19494	0.865277	3.69239	0.000222153	0.00408123
Ldhb	157.074	1.02628	0.278098	3.69036	0.000223939	0.00410032
Wls	157.898	1.10117	0.298597	3.68781	0.000226197	0.00412106
Sdccag8	74.3394	1.16424	0.316392	3.67975	0.000233458	0.00423669
1810055G02Rik	121.442	1.04655	0.284879	3.67365	0.000239107	0.0043213
Lgmn	125.43	1.05085	0.286086	3.67317	0.000239557	0.00432147
Serinc3	258.679	0.627394	0.171091	3.66702	0.000245394	0.0044195
Rps27a-ps2	1388.39	0.601254	0.164206	3.66157	0.000250672	0.00449247
H2-Q10	807.575	0.654515	0.17914	3.65365	0.000258542	0.00460337
Gpn3	254.031	0.84583	0.231582	3.65241	0.000259793	0.00460337
Resf1	469.065	0.442726	0.121741	3.63661	0.000276249	0.00484031
Cpm	780.953	0.690196	0.189864	3.63521	0.000277753	0.0048514
S1pr4	706.091	0.572329	0.157441	3.6352	0.000277766	0.0048514
Tmem63a	255.3	0.592815	0.163128	3.63405	0.000279011	0.00486542
Srsf7	849.546	0.524321	0.14461	3.62576	0.000288111	0.00499241
Sit1	365.892	0.713578	0.197127	3.61989	0.000294733	0.0050911
Man2c1	193.36	0.814196	0.225013	3.61844	0.000296382	0.00510401
Dtx4	62.7254	1.49655	0.413832	3.61631	0.000298828	0.0051376
Sorcs2	29.219	3.18578	0.881137	3.61554	0.000299728	0.00514502
Gimap3	2972.73	0.529197	0.146419	3.61427	0.000301198	0.00516218
Gdpd5	117.919	1.44091	0.399799	3.6041	0.000313237	0.0053039
Mctp2	61.5745	1.40718	0.390447	3.60402	0.000313329	0.0053039
Rps27	6503.73	0.85578	0.238061	3.5948	0.000324644	0.00545342
Scml4	275.848	0.95316	0.265242	3.59354	0.000326213	0.00547141
Il17re	57.0881	2.25564	0.628773	3.58737	0.000334036	0.00556523
Kri1	143.274	1.11645	0.311627	3.58265	0.000340121	0.00564436
Abi3	57.9955	1.81845	0.508569	3.57561	0.000349406	0.00577229
Sidt1	190.395	1.36875	0.382924	3.57446	0.000350945	0.00578901
Oas2	20.4618	2.22958	0.624269	3.57151	0.000354931	0.00584512
Serpinb9	251.672	0.795611	0.222788	3.57115	0.000355411	0.00584512
Bcl2l11	419.044	0.76437	0.214082	3.57045	0.000356367	0.0058521
Klf6	2613.17	0.656541	0.184155	3.56516	0.000363639	0.00594485
Magef1	37.0658	1.685	0.473073	3.56183	0.000368286	0.00600295
Wscd2	15.2027	3.0632	0.860681	3.55904	0.000372208	0.00605172
Crmp1	82.2604	1.54372	0.433856	3.55814	0.000373489	0.00606077
Entpd6	268.102	0.733657	0.206241	3.55727	0.000374724	0.00607186
Coq5	142.666	0.715575	0.201361	3.55369	0.00037986	0.00612797
Zmiz2	312.499	0.603306	0.170033	3.54817	0.000387913	0.00623044
Tiprl	416.258	0.591875	0.166966	3.54488	0.000392785	0.006272
Szrd1	183.774	0.621948	0.175479	3.54429	0.000393665	0.00627693
Tasp1	216.864	0.745087	0.210311	3.54278	0.000395931	0.00629664
Nr1d1	79.213	2.08588	0.588942	3.54174	0.00039749	0.00631044
Eif5	810.31	0.509898	0.144042	3.53994	0.000400225	0.00633554
Trav6n-6	15.1537	2.33739	0.660962	3.53634	0.00040571	0.00637644
Junb	15822.9	0.660443	0.186943	3.53286	0.000411098	0.00645189
Amd1	851.985	0.959805	0.271734	3.53215	0.000412192	0.00645983
Prpf40b	15.8819	2.11997	0.601614	3.5238	0.000425402	0.00664789
H2-T23	1442.41	0.495311	0.140716	3.51993	0.000431655	0.00673602
Ormdl3	310.098	0.840495	0.239083	3.5155	0.000438927	0.00680121
Vamp1	248.261	0.817337	0.232565	3.51445	0.000440671	0.00680901
Pmepa1	60.9548	1.22001	0.347287	3.51299	0.000443101	0.00683695
Chd2	796.441	0.7676	0.218886	3.50685	0.00045344	0.00695368
Gm9794	2955.64	0.556223	0.159014	3.49796	0.000468834	0.00712874
Osbpl3	170.895	1.23236	0.352343	3.49763	0.00046942	0.00712874
Scarb2	232.356	0.786651	0.224924	3.49741	0.000469799	0.00712874
Socs1	92.3509	0.853521	0.244139	3.49604	0.000472217	0.00713548
Ggps1	163.23	0.770851	0.220506	3.49582	0.000472599	0.00713548
Myo1f	125.193	1.25856	0.360147	3.49457	0.000474834	0.00715572
Gm12918	2074.68	0.621786	0.17802	3.49278	0.000478013	0.00718392
Rgs2	1055.79	0.901593	0.258435	3.48867	0.000485436	0.00728552
Zc3hav1l	19.2078	1.99809	0.573511	3.48396	0.000494045	0.00738905
Cfp	25.9772	2.31965	0.66584	3.4838	0.000494352	0.00738905
Qtrt1	110.766	0.852284	0.244832	3.48109	0.000499376	0.0074338
Dapl1	84.481	0.993989	0.285784	3.47811	0.00050496	0.00750675
Cnnm4	499.417	0.547411	0.157914	3.46651	0.00052726	0.00777514
Mfap1b	406.428	0.595968	0.172265	3.45961	0.000540967	0.00794489
Eif4a2	921.281	0.34769	0.100552	3.45782	0.000544555	0.00795543
Socs2	131.334	1.5837	0.458334	3.45535	0.000549575	0.00801244
Nasp	433.758	0.580621	0.168043	3.45518	0.000549916	0.00801244
Phf11c	31.7132	1.46459	0.42488	3.44707	0.000566694	0.0082025
Slc25a25	297.659	1.03567	0.301123	3.43935	0.000583103	0.00839576
Rps28	4426.23	0.573462	0.166906	3.43583	0.000590738	0.00849456
Gpr183	878.559	0.749688	0.218289	3.43438	0.000593905	0.00852895
Itgb8	38.1887	1.6502	0.480628	3.43342	0.000596008	0.00854797
Usp28	79.2061	1.3127	0.382543	3.4315	0.000600251	0.0085976
Crem	2342.81	1.02871	0.30054	3.42287	0.000619647	0.00879515
Usp36	359.546	0.871377	0.254905	3.41844	0.000629811	0.00891637
Nckap5l	36.9847	1.81768	0.532685	3.41229	0.000644188	0.00910818
Gm8995	303.951	0.531953	0.155924	3.41161	0.000645795	0.00911172
Nol10	102.866	0.749671	0.219772	3.41114	0.000646927	0.00911172
Cdkn1a	795.934	1.92165	0.563599	3.40961	0.000650566	0.00913954
H2-Aa	230.794	4.409	1.29419	3.40676	0.000657391	0.00922362
Csnk1e	50.945	1.11933	0.328597	3.4064	0.000658246	0.00922385
Pdp1	119.256	1.38925	0.408217	3.40322	0.000665968	0.00931538
Med4	224.912	0.663566	0.194994	3.40301	0.000666474	0.00931538
Gimap6	6092.33	0.718774	0.211393	3.40017	0.000673433	0.00938875
Faap100	167.499	0.695266	0.204677	3.39689	0.000681555	0.00948188
Abcf2	380.855	0.667651	0.196587	3.39622	0.000683234	0.00948188
Eya3	195.926	0.907398	0.267182	3.39618	0.000683339	0.00948188
Rpl14	2532.71	0.590465	0.173984	3.39379	0.000689329	0.00953774
H2-Q4	337.092	0.746819	0.220111	3.39291	0.000691532	0.00955619
Pik3c2a	108.098	1.27232	0.375082	3.3921	0.000693584	0.0095725
Slc35e1	176.294	0.712377	0.21005	3.39147	0.000695191	0.00958265
Kmt2d	2885.1	0.491827	0.145085	3.38992	0.000699128	0.00961279
Usp19	276.375	0.50321	0.14861	3.3861	0.000708927	0.00971475
Csf2rb	31.4559	2.69419	0.795985	3.38472	0.00071251	0.00973586
Antxr2	128.707	0.947283	0.280129	3.3816	0.000720649	0.00982265
upregulated in OT-II colon
Gemin8+I461:O51I461:O812	50.0605	-1.21936	0.361099	-3.3768	0.000733354	0.00997107
Rab19	137.133	-0.881952	0.260932	-3.38001	0.000724822	0.00986727
Msl3	94.3141	-0.823827	0.243597	-3.38193	0.000719786	0.00982265
Klrb1c	55.226	-2.44975	0.723723	-3.38492	0.000711977	0.00973586
Igf2bp3	92.9164	-0.836025	0.246907	-3.386	0.000709196	0.00971475
Atpif1	185.126	-0.701489	0.20702	-3.3885	0.000702756	0.00965059
Socs5	74.1343	-1.47708	0.435646	-3.39056	0.000697504	0.00960249
Tstd3	45.4537	-1.21253	0.35715	-3.39501	0.000686266	0.00950734
Usf1	143.998	-0.744727	0.21929	-3.39609	0.000683566	0.00948188
Rps27l	155.419	-0.736128	0.216467	-3.40065	0.000672263	0.00938435
Xiap	104.91	-1.30926	0.38391	-3.41034	0.000648819	0.00912667
Tfe3	283.031	-0.90263	0.264607	-3.41121	0.000646752	0.00911172
Cdca7	68.3138	-1.24163	0.363008	-3.4204	0.000625301	0.00886394
Asna1	84.1381	-1.01132	0.295431	-3.4232	0.00061888	0.00879515
Ube2n-ps1	70.0038	-0.859403	0.25104	-3.42337	0.000618509	0.00879515
Als2	99.0045	-0.796494	0.23257	-3.42475	0.000615365	0.00876835
Cisd1	93.5952	-0.841461	0.245692	-3.42486	0.000615124	0.00876835
Mmp10	32.1801	-2.41638	0.705175	-3.42663	0.000611119	0.0087305
Cabin1	357.959	-0.617434	0.17998	-3.43057	0.000602324	0.00861606
Smtn	55.4559	-2.15307	0.625245	-3.44357	0.000574096	0.00827693
Il6st	494.375	-0.917366	0.266316	-3.44466	0.000571786	0.00825445
Cnih1	245.015	-0.628161	0.182259	-3.44652	0.00056785	0.00820843
Kmt5c	99.419	-1.02585	0.297448	-3.44882	0.000563037	0.00816032
Ptpa	485.582	-0.572335	0.165752	-3.45297	0.000554453	0.00804652
Slc19a1	130.84	-0.709793	0.205486	-3.45421	0.000551908	0.00802019
Rab10	169.706	-0.800378	0.231694	-3.45446	0.00055139	0.00802019
Adss	518.965	-0.586844	0.169699	-3.45814	0.000543913	0.00795543
Tmem199	48.5995	-1.16501	0.336886	-3.45816	0.000543871	0.00795543
Arf3	353.68	-0.620756	0.179448	-3.45926	0.000541664	0.00794489
Taf9b	98.7695	-1.0274	0.296917	-3.46021	0.000539746	0.00793795
Exo5	63.2803	-1.07686	0.31112	-3.46125	0.000537673	0.00791807
Pqlc3	184.126	-1.24996	0.360373	-3.46852	0.000523341	0.00772773
Capza1	1527.84	-0.40588	0.116896	-3.47215	0.000516309	0.00763415
Arhgef2	206.285	-0.712073	0.205007	-3.47342	0.000513878	0.00760844
Zfp219	83.7614	-1.11822	0.321871	-3.47412	0.00051253	0.00759872
Cdca4	269.216	-0.627291	0.180549	-3.47435	0.000512102	0.00759872
Naprt	38.6222	-1.43201	0.411159	-3.48285	0.000496104	0.00739511
Vcp	1433.53	-0.410111	0.117738	-3.48324	0.000495384	0.00739442
Ptms	45.715	-1.25881	0.361121	-3.48584	0.000490602	0.00735301
Zfp141	75.0989	-1.55913	0.44633	-3.49322	0.000477225	0.00718191
Tmem14c	352.046	-0.513031	0.146761	-3.49569	0.000472841	0.00713548
Dhx32	71.277	-1.18534	0.339053	-3.49602	0.000472254	0.00713548
Ccdc141	46.826	-1.62649	0.464965	-3.4981	0.000468591	0.00712874
Gyg	202.253	-0.629995	0.179968	-3.5006	0.000464213	0.00708311
Tmem65	38.5863	-1.38889	0.396718	-3.50096	0.000463588	0.00708311
Prkcsh	463.516	-0.670812	0.191503	-3.50288	0.000460256	0.0070423
Clec2i	111.848	-0.806578	0.230016	-3.50662	0.000453831	0.00695368
Olfr1388	16.8406	-1.86585	0.531775	-3.50872	0.000450275	0.0069185
Ostc	515.529	-0.57385	0.163408	-3.51176	0.000445152	0.00684936
S1pr2	182.674	-1.41614	0.403171	-3.51252	0.000443882	0.0068394
Adprm	181.921	-0.755643	0.215008	-3.51449	0.000440601	0.00680901
Tjp2	50.0658	-1.72555	0.490743	-3.51621	0.000437763	0.00679274
Polk	51.2042	-1.63905	0.465976	-3.51745	0.000435708	0.00677042
Dynlt3	126.21	-1.15811	0.329214	-3.51781	0.00043512	0.00677042
Pptc7	128.093	-0.75366	0.214165	-3.51906	0.000433087	0.00674878
Setd4	207.126	-1.19065	0.337841	-3.52428	0.000424635	0.00664535
Trim59	73.6256	-0.904207	0.255588	-3.53775	0.000403551	0.00635159
Cd52	2259.54	-0.683021	0.193065	-3.53777	0.00040352	0.00635159
Psma4	361.984	-0.715792	0.202323	-3.53787	0.000403372	0.00635159
Dus2	217.95	-0.948706	0.268146	-3.53803	0.000403127	0.00635159
Evi5l	71.7697	-1.66599	0.47058	-3.5403	0.000399679	0.00633554
Actr2	677.099	-0.450796	0.127246	-3.5427	0.000396048	0.00629664
1110008P14Rik	161.237	-0.853187	0.240655	-3.54528	0.000392201	0.00627179
Plcg1	631.029	-0.682573	0.192528	-3.54531	0.000392148	0.00627179
Col4a3bp	138.805	-1.08982	0.307199	-3.5476	0.000388751	0.00623478
Sptlc1	206.165	-0.662219	0.186599	-3.5489	0.000386848	0.00622242
Grhl1	67.5763	-1.65121	0.465014	-3.55088	0.000383952	0.0061849
Mcm6	687.092	-0.821035	0.231016	-3.55403	0.000379381	0.00612797
Mmd	332.207	-1.00782	0.283536	-3.55445	0.000378766	0.00612797
Adamts3	30.7305	-2.11424	0.594068	-3.55892	0.00037238	0.00605172
Dap	577.028	-0.646736	0.181503	-3.56322	0.000366332	0.00597998
Trappc1	133.101	-0.812561	0.227808	-3.56687	0.000361266	0.00591485
Wdr11	61.413	-1.35696	0.380403	-3.56717	0.000360862	0.00591485
Glod4	187.864	-0.651825	0.182128	-3.57895	0.00034498	0.00570775
Arhgef3	806.941	-0.820277	0.229015	-3.58176	0.000341283	0.0056551
Asap1	199.034	-1.17337	0.327156	-3.58659	0.000335031	0.00556831
Tspan5	24.9974	-1.91882	0.534919	-3.58713	0.000334339	0.00556523
Cul4b	41.7431	-1.09084	0.303831	-3.5903	0.000330298	0.00551467
Farp1	64.5023	-1.59216	0.443375	-3.591	0.000329406	0.00550815
Chd9	589.018	-0.647256	0.180205	-3.59177	0.000328439	0.00550034
Pmvk	137.162	-1.0384	0.288683	-3.59704	0.000321861	0.00541495
Ankrd46	123.374	-1.39504	0.387733	-3.59795	0.000320734	0.00540427
Alcam	30.3162	-2.40455	0.6677	-3.60124	0.000316699	0.00534448
Gjb2	113.108	-1.45038	0.402738	-3.60129	0.00031664	0.00534448
Vmp1	372.866	-0.802222	0.222561	-3.6045	0.000312756	0.0053039
Ecpas	94.7789	-1.27087	0.352091	-3.60951	0.00030678	0.00521715
Abcb8	127.784	-1.08721	0.301051	-3.61138	0.000304567	0.00518756
Slc25a13	22.9414	-2.47182	0.684345	-3.61194	0.000303912	0.00518443
Adk	448.965	-0.676837	0.18733	-3.61308	0.000302579	0.00516972
Smarcb1	268.823	-0.719076	0.19899	-3.61362	0.000301947	0.00516696
Slc48a1	277.728	-0.586332	0.162041	-3.61842	0.00029641	0.00510401
Sgsh	99.7928	-1.27145	0.350743	-3.62501	0.000288947	0.004999
Nsd2	97.1706	-0.998911	0.275405	-3.62706	0.000286665	0.00497519
Twf1	494.688	-0.435347	0.119861	-3.63209	0.000281137	0.00488699
Parp3	268.386	-0.818417	0.22527	-3.63305	0.000280091	0.00487651
Nt5c	475.28	-0.56722	0.155958	-3.637	0.000275836	0.00484031
Psmd7	315.591	-0.523471	0.14389	-3.63801	0.000274756	0.00482955
Nbn	105.098	-0.944869	0.259431	-3.64209	0.000270434	0.0047612
Tpi1	717.428	-0.863934	0.23712	-3.64344	0.000269014	0.00474381
Slc25a4	534.944	-0.574428	0.157646	-3.64378	0.000268658	0.00474381
Atp5c1	1182.4	-0.441923	0.12103	-3.65135	0.000260863	0.00461488
Hdac7	347.698	-0.899318	0.246206	-3.6527	0.000259499	0.00460337
Specc1l	314.838	-0.639427	0.175049	-3.65284	0.000259354	0.00460337
Suclg1	443.05	-0.770868	0.210734	-3.65801	0.000254177	0.00453309
Mboat1	125.109	-1.30016	0.355358	-3.65872	0.00025348	0.00452803
Nabp2	131.897	-0.955215	0.260909	-3.6611	0.000251136	0.00449345
Irf2bp2	112.295	-0.979546	0.267364	-3.66372	0.00024858	0.00446226
Aldoc	45.0998	-1.54834	0.422313	-3.66633	0.000246059	0.00442423
Stat4	875.947	-0.761587	0.207313	-3.6736	0.000239155	0.0043213
Anapc4	120.66	-0.827909	0.225006	-3.67949	0.000233701	0.00423669
Uba1	1946.53	-0.504875	0.136968	-3.68608	0.000227734	0.0041422
Pou2f2	94.9528	-1.61525	0.43794	-3.68828	0.000225772	0.00412014
Canx	747.402	-0.482797	0.130858	-3.68946	0.000224733	0.00410802
Raph1	104.055	-1.66291	0.450507	-3.69119	0.000223209	0.00409378
Vdac3	271.026	-0.648473	0.175595	-3.693	0.000221626	0.00407836
Clic1	1592.25	-0.425345	0.11488	-3.70251	0.000213476	0.0039416
P2rx7	269.649	-0.794807	0.214168	-3.71114	0.000206328	0.00384191
Dgkg	22.1335	-2.32153	0.624275	-3.71876	0.000200205	0.00374057
Ipcef1	272.106	-0.909702	0.244297	-3.72376	0.000196279	0.00367973
Ap2s1	355.06	-0.602967	0.161465	-3.73435	0.000188198	0.00353426
Hspa14	405.095	-0.583351	0.156105	-3.73692	0.00018629	0.00350443
Ak2	617.887	-0.780755	0.208833	-3.73865	0.000185008	0.00348628
St8sia1	313.618	-1.13846	0.303802	-3.74737	0.000178697	0.00339062
Sept7	601.433	-0.565295	0.150744	-3.75003	0.000176811	0.00336064
Supt16	263.975	-0.632641	0.168429	-3.75613	0.00017256	0.0033027
B3gnt2	227.272	-1.07832	0.286493	-3.76386	0.000167309	0.00321339
Arid5b	413.518	-0.943702	0.250637	-3.76521	0.000166412	0.00320176
Bhlhb9	78.9237	-1.29973	0.343809	-3.7804	0.000156575	0.00303375
Sash3	1175.92	-0.530914	0.140375	-3.78212	0.0001555	0.00301824
Ccng1	178.171	-0.95412	0.251792	-3.78932	0.000151062	0.00294772
Ccdc28b	70.5927	-1.6669	0.438368	-3.80251	0.00014324	0.00281007
Tmem167	229.061	-0.780817	0.205105	-3.80692	0.000140709	0.00276535
Slc22a15	68.2767	-1.53332	0.402649	-3.80808	0.000140052	0.00275738
Pfn1	5175.47	-0.538868	0.141459	-3.80935	0.000139332	0.00274811
Malt1	382.296	-0.694394	0.18193	-3.81682	0.000135183	0.00268557
Ubr7	159.75	-0.635713	0.166391	-3.82059	0.000133133	0.00265444
Txn1	480.001	-0.665264	0.174011	-3.82312	0.000131774	0.00263213
Spg11	86.7497	-1.08983	0.284689	-3.82812	0.000129125	0.00258392
Cs	1042.73	-0.415393	0.108348	-3.83389	0.00012613	0.00253656
Psmd11	611.025	-0.679723	0.175621	-3.87039	0.000108663	0.00221891
Trav6-7-dv9	67.2239	-1.35029	0.348726	-3.87207	0.000107915	0.00220774
Cnpy2	125.203	-0.901543	0.232188	-3.88282	0.000103252	0.00212024
Psmb5	573.121	-0.414409	0.106574	-3.88847	0.00010088	0.0020793
Slc35b3	142.788	-0.94681	0.243146	-3.894	9.86035e-05	0.00204775
Metap1	212.527	-0.700287	0.178939	-3.91356	9.09443e-05	0.00190307
Nrn1	52.6637	-1.94241	0.496271	-3.91402	9.07714e-05	0.00190307
Ddb1	547.156	-0.575974	0.1471	-3.91554	9.02038e-05	0.0018948
Naa10	473.411	-0.817545	0.208529	-3.92053	8.83533e-05	0.00185948
Vps29	283.046	-0.757253	0.193058	-3.92242	8.76638e-05	0.00185207
Raf1	364.794	-0.96128	0.244772	-3.92724	8.59247e-05	0.00182151
Dnajb11	163.039	-0.837969	0.21324	-3.92969	8.50541e-05	0.00181086
Dbi	171.028	-1.16606	0.296415	-3.93388	8.3585e-05	0.00178651
Arpc5l	348.45	-0.638325	0.162212	-3.93514	8.31485e-05	0.00178064
Elk3	61.4495	-1.2583	0.319507	-3.93825	8.20794e-05	0.00176118
Tox	629.026	-0.81634	0.206759	-3.94827	7.87178e-05	0.00170571
Cops6	547.754	-0.620155	0.156735	-3.95672	7.59873e-05	0.0016498
Trps1	185.725	-1.07172	0.270638	-3.95998	7.49554e-05	0.00163061
Nxpe3	77.0167	-1.3171	0.332502	-3.96118	7.45803e-05	0.00162567
Net1	182.388	-1.20271	0.302933	-3.97021	7.18106e-05	0.00157154
Agfg1	144.379	-0.949407	0.238913	-3.97386	7.07185e-05	0.00155383
Cdh23	64.1436	-1.50305	0.378172	-3.97451	7.05231e-05	0.00155264
Gramd1b	284.809	-1.28813	0.323607	-3.98053	6.87614e-05	0.00151995
Slc25a39	246.951	-0.672001	0.168493	-3.98831	6.65461e-05	0.00148291
Camk2d	187.296	-1.07142	0.268575	-3.98928	6.62737e-05	0.00147987
Dut	170.612	-0.997717	0.249822	-3.99372	6.50459e-05	0.00145836
Ttc39b	410.254	-0.907955	0.227188	-3.99648	6.42905e-05	0.00144733
Arl1	270.929	-0.689476	0.1717	-4.01559	5.9298e-05	0.00134043
Eif3l	958.149	-0.755336	0.187716	-4.02383	5.72601e-05	0.00129971
Arpc4	1389.09	-0.619476	0.153756	-4.02896	5.60248e-05	0.0012743
Il17rb	56.5479	-1.49868	0.371701	-4.03194	5.53186e-05	0.00126085
Csnk2b	499.265	-0.650349	0.161292	-4.03213	5.52743e-05	0.00126085
Trav8-2	35.4434	-1.78428	0.442498	-4.03229	5.52371e-05	0.00126085
Psat1	273.742	-0.763389	0.189293	-4.03285	5.51038e-05	0.00126085
Prpf18	196.109	-0.64795	0.160493	-4.03724	5.40845e-05	0.00124564
Ppil1	270.004	-0.716189	0.177355	-4.03816	5.38712e-05	0.00124334
Coro7	754.457	-0.690967	0.17061	-4.04998	5.12222e-05	0.00120757
Lif	75.9085	-2.12869	0.525559	-4.05033	5.1145e-05	0.00120757
Trib1	365.301	-0.745672	0.183542	-4.06269	4.85113e-05	0.00115356
Dck	197.045	-0.990898	0.243066	-4.07666	4.56879e-05	0.00109352
Slc5a3	618.333	-1.0709	0.262381	-4.08145	4.4755e-05	0.00107353
Vdac1	271.441	-0.80252	0.196558	-4.08286	4.44844e-05	0.00106938
Arel1	113.157	-1.19902	0.293163	-4.08995	4.31474e-05	0.0010464
Tfg	221.478	-0.762504	0.186261	-4.09375	4.24452e-05	0.00103593
Txndc15	209.302	-0.666782	0.162587	-4.10107	4.11249e-05	0.00100623
Zbtb1	266.483	-0.782062	0.190532	-4.10461	4.04991e-05	0.000995354
Wdr1	2484.95	-0.571636	0.139069	-4.11046	3.94878e-05	0.000972675
Tmed2	528.178	-0.871076	0.211907	-4.11065	3.94548e-05	0.000972675
Adprh	382.159	-0.724775	0.176174	-4.11398	3.88902e-05	0.00096227
Spn	489.187	-0.689912	0.167621	-4.11591	3.85651e-05	0.00095638
H2-DMa	228.482	-1.13398	0.275251	-4.1198	3.79204e-05	0.000944655
Ywhah	508.834	-0.608531	0.147376	-4.1291	3.64191e-05	0.000911051
Fbxo3	141.169	-0.887969	0.214449	-4.1407	3.46244e-05	0.000872441
Zfp865	123.384	-3.78698	0.914318	-4.14187	3.44493e-05	0.000872027
Timp2	69.5709	-1.31429	0.316553	-4.15188	3.29757e-05	0.00084249
Il2	55.7421	-2.1883	0.526885	-4.15328	3.27747e-05	0.000839307
Ifi27l2a	1681.66	-0.910094	0.218912	-4.15736	3.21947e-05	0.000826382
Ppip5k2	67.6452	-1.08094	0.259776	-4.16104	3.16796e-05	0.000815063
Hdgfl3	40.2467	-1.41729	0.340558	-4.16167	3.15931e-05	0.000814747
Uqcrq	428.358	-0.473488	0.113231	-4.18163	2.89426e-05	0.000751687
Lxn	83.0711	-1.31775	0.313596	-4.20206	2.64502e-05	0.000695171
Fam162a	214.383	-1.36421	0.323829	-4.21275	2.52286e-05	0.000667858
Atp9b	295.578	-0.779176	0.184167	-4.23082	2.32844e-05	0.000625433
Pgd	358.522	-0.55704	0.131463	-4.23723	2.26297e-05	0.000610836
Coro2b	96.4954	-1.79096	0.422545	-4.23852	2.25e-05	0.00060883
Plekhb2	544.258	-0.699358	0.164156	-4.26033	2.04125e-05	0.000558156
Slc43a1	22.3203	-2.40983	0.562384	-4.28503	1.82717e-05	0.000504354
Usp6nl	87.2861	-1.87534	0.434941	-4.31171	1.61993e-05	0.000453995
Tcf7	2539.49	-0.883519	0.204475	-4.32092	1.5538e-05	0.000441085
Zfp53	407.714	-0.948314	0.218962	-4.33095	1.48468e-05	0.000425866
Dnmt3a	259.028	-1.05754	0.244122	-4.332	1.47763e-05	0.000424955
Trbv26	87.6817	-1.31522	0.301699	-4.35937	1.30437e-05	0.000378096
Mapre2	520.632	-1.04127	0.237502	-4.38427	1.16375e-05	0.000340025
Sostdc1	57.3889	-3.20462	0.726871	-4.40879	1.03951e-05	0.000306991
Abcd3	55.0738	-1.70562	0.386398	-4.41417	1.014e-05	0.000300263
A630001G21Rik	106.973	-1.32117	0.299085	-4.41738	9.99052e-06	0.000297441
Gm20594	8711.59	-0.599375	0.134969	-4.44085	8.96048e-06	0.000270439
Mpp1	324.954	-0.839866	0.1885	-4.45553	8.3686e-06	0.000255382
Smdt1	407.497	-0.650365	0.145716	-4.46322	8.07365e-06	0.000247757
Pdia4	552.245	-0.627818	0.140426	-4.4708	7.79262e-06	0.000240768
Pdk3	192.683	-0.869352	0.194397	-4.47205	7.74737e-06	0.000240431
Spcs3	219.304	-1.1285	0.251006	-4.49591	6.92744e-06	0.000216207
Fbxw11	209.046	-1.16874	0.259415	-4.50527	6.6288e-06	0.000208069
Slc39a1	330.052	-0.810084	0.179632	-4.50969	6.49212e-06	0.000204362
Slc25a11	442.753	-0.736418	0.16325	-4.51099	6.45262e-06	0.000203703
Cbr4	44.523	-1.86269	0.412487	-4.51574	6.30949e-06	0.000200335
Mrps6	432.874	-1.31861	0.291836	-4.5183	6.2337e-06	0.000198503
Pgm1	184.967	-0.726276	0.160408	-4.52769	5.96334e-06	0.000191559
Actb	24898.7	-0.514032	0.113331	-4.53567	5.74216e-06	0.000186087
St6galnac4	170.506	-0.790542	0.174205	-4.53799	5.67941e-06	0.000184598
Pkp4	331.22	-1.33142	0.292585	-4.55052	5.35127e-06	0.000176015
Arpc1b	4268.31	-0.582136	0.127701	-4.55859	5.14991e-06	0.000170927
Gapdh	5307.83	-0.477792	0.104722	-4.56247	5.05543e-06	0.0001683
Ucp2	4430.77	-0.768394	0.168238	-4.56729	4.94059e-06	0.000164977
Ssr1	543.318	-0.618226	0.13526	-4.57065	4.86221e-06	0.000162854
Mkrn2	358.176	-0.723287	0.158215	-4.57155	4.84131e-06	0.00016265
Creb3l2	160.351	-1.19457	0.261153	-4.5742	4.78044e-06	0.000161567
Psma6	505.218	-0.536489	0.117035	-4.58399	4.56189e-06	0.000155643
Sccpdh	65.7191	-1.59608	0.347196	-4.59706	4.28501e-06	0.00014711
Casp4	282.04	-1.2679	0.275663	-4.59946	4.23597e-06	0.000145882
Fgfr1op	109.511	-1.49275	0.324274	-4.60337	4.1571e-06	0.000143616
Sdf2l1	110.288	-1.24427	0.269354	-4.61948	3.84709e-06	0.000134172
Miga1	216.008	-1.19121	0.257172	-4.63197	3.62205e-06	0.000127131
Ntrk3	174.703	-1.18751	0.256195	-4.63517	3.56641e-06	0.000125579
Pkp3	740.142	-0.626159	0.134308	-4.66211	3.12978e-06	0.000111274
Etfb	283.43	-0.860548	0.184533	-4.6634	3.11034e-06	0.000110942
Setd5	252.976	-1.16202	0.249127	-4.66436	3.09579e-06	0.000110783
Zap70	2087.16	-0.669265	0.142328	-4.70227	2.5728e-06	9.39028e-05
Nlrx1	58.8894	-1.66934	0.353188	-4.7265	2.28422e-06	8.45587e-05
Zc3h12d	483.939	-1.06793	0.225933	-4.72673	2.28161e-06	8.45587e-05
Gnptab	44.0221	-1.75896	0.371174	-4.73892	2.1486e-06	8.05614e-05
Tm7sf2	53.456	-1.26613	0.264273	-4.79098	1.65965e-06	6.37514e-05
Cox17	303.408	-0.810846	0.167038	-4.85425	1.20844e-06	4.84523e-05
Lims1	345.129	-0.848489	0.173086	-4.90211	9.48119e-07	3.84355e-05
Dennd2d	1135.62	-1.03968	0.21176	-4.9097	9.12136e-07	3.71138e-05
Leprot	218.069	-0.71807	0.146248	-4.90995	9.10988e-07	3.71138e-05
Cpt1a	237.699	-0.938745	0.191162	-4.91074	9.0734e-07	3.71138e-05
Cxcr5	584.123	-1.52808	0.310858	-4.91569	8.84708e-07	3.65391e-05
Nab2	90.0811	-1.33147	0.268568	-4.95766	7.13488e-07	2.99175e-05
Mboat7	176.711	-1.52694	0.303897	-5.02454	5.04635e-07	2.18265e-05
Got2	441.316	-0.779492	0.154766	-5.0366	4.73879e-07	2.06589e-05
Evi2a	227.612	-1.47094	0.292028	-5.03697	4.72963e-07	2.06589e-05
Psma1	692.114	-0.552806	0.109581	-5.04474	4.5415e-07	2.00373e-05
Pfkp	1229	-0.711134	0.140832	-5.04951	4.42936e-07	1.96213e-05
Decr1	78.4752	-1.93269	0.38018	-5.08362	3.70311e-07	1.66731e-05
Nfatc1	882.823	-0.78906	0.155133	-5.08636	3.64998e-07	1.65015e-05
Nfatc3	499.667	-0.764049	0.149938	-5.09576	3.47338e-07	1.58994e-05
Scd2	126.173	-2.17768	0.424549	-5.12941	2.90659e-07	1.35304e-05
Vmn2r97	248.969	-1.7517	0.341288	-5.13263	2.85727e-07	1.33837e-05
Mfsd14a	578.556	-0.879467	0.170312	-5.16386	2.41914e-07	1.15051e-05
Ccdc50	141.706	-2.10708	0.406327	-5.18569	2.15217e-07	1.03701e-05
Cox6b1	690.405	-0.651487	0.125465	-5.19259	2.07385e-07	1.00811e-05
Stx6	216.898	-1.33433	0.255837	-5.21555	1.83276e-07	8.98869e-06
Gstt2	127.298	-1.10598	0.211245	-5.23555	1.64491e-07	8.10357e-06
Isyna1	714.243	-0.852202	0.161693	-5.27049	1.36061e-07	6.8254e-06
Chst2	124.702	-1.52159	0.287335	-5.29551	1.18688e-07	5.98122e-06
Tbl1xr1	226.85	-1.76527	0.330611	-5.33942	9.32421e-08	4.76445e-06
Hivep2	547.103	-1.24674	0.233276	-5.34449	9.06717e-08	4.65476e-06
Gltp	663.563	-0.971024	0.181084	-5.36229	8.21744e-08	4.28402e-06
Slc9a9	409.741	-0.881921	0.164232	-5.36998	7.87437e-08	4.15903e-06
Ppp1ca	2534.06	-0.598443	0.111357	-5.3741	7.69656e-08	4.08475e-06
Adam10	160.464	-1.00283	0.185881	-5.39503	6.85138e-08	3.67167e-06
Ptprcap	1556.78	-0.769667	0.14236	-5.40649	6.42718e-08	3.4955e-06
Fkbp1a	944.779	-0.791159	0.145811	-5.42591	5.76586e-08	3.1831e-06
Sec14l1	261.722	-1.40482	0.257901	-5.44715	5.11843e-08	2.86893e-06
Cept1	245.495	-1.00815	0.184921	-5.4518	4.98628e-08	2.8092e-06
Ephx1	334.974	-1.64353	0.295904	-5.55428	2.78756e-08	1.62033e-06
Gdi2	1946.99	-0.840486	0.150296	-5.59219	2.24223e-08	1.33152e-06
Tnfaip8	1032.06	-0.770198	0.137452	-5.60341	2.10175e-08	1.25488e-06
Sla	3361.89	-1.15657	0.205592	-5.62554	1.8493e-08	1.11019e-06
Tnfrsf14	167.445	-1.24423	0.220031	-5.65478	1.5605e-08	9.5098e-07
Sesn3	464.459	-1.13981	0.201512	-5.65626	1.54708e-08	9.5098e-07
Pitpnm2	209.755	-1.79662	0.311797	-5.76216	8.30443e-09	5.24301e-07
Ppic	47.3604	-2.18033	0.376025	-5.79838	6.69584e-09	4.27677e-07
Heg1	404.425	-1.01647	0.174978	-5.80913	6.27977e-09	4.05821e-07
Lamp2	291.303	-1.35978	0.233877	-5.81408	6.09697e-09	3.97463e-07
Cd247	2764.96	-1.15696	0.197126	-5.86917	4.37991e-09	2.98868e-07
Trbc2	7208.37	-0.845313	0.143623	-5.88563	3.96545e-09	2.72278e-07
Apobec3	746.962	-0.85775	0.144566	-5.93329	2.96916e-09	2.09097e-07
Ctsb	1853.44	-0.824206	0.138535	-5.94944	2.69059e-09	1.91941e-07
Rnf19a	500.197	-1.16527	0.194848	-5.98041	2.22571e-09	1.63011e-07
Mapk11	193.394	-1.16317	0.193686	-6.00545	1.90801e-09	1.41631e-07
Itgal	1563.32	-1.06715	0.174495	-6.11565	9.61633e-10	7.33646e-08
Endod1	320.949	-2.16579	0.352488	-6.14431	8.03131e-10	6.25759e-08
Yod1	66.4275	-2.28714	0.371182	-6.16177	7.19369e-10	5.6856e-08
Popdc2	49.2396	-3.75347	0.602222	-6.2327	4.58449e-10	3.87425e-08
Slc9b2	94.5373	-2.61349	0.417564	-6.2589	3.87706e-10	3.35381e-08
Uap1l1	130.439	-1.66411	0.265673	-6.26375	3.75818e-10	3.27678e-08
Gpr171	486.862	-1.3777	0.219326	-6.28153	3.35258e-10	2.94652e-08
Hif1a	1047.14	-1.49206	0.237199	-6.29035	3.16745e-10	2.82907e-08
Pou2af1	61.8457	-2.12371	0.337381	-6.29468	3.08032e-10	2.7738e-08
Rtn3	592.936	-1.09854	0.174315	-6.30201	2.93814e-10	2.66764e-08
Dera	196.49	-1.16142	0.183176	-6.34044	2.29107e-10	2.15126e-08
Tnfsf4	56.6937	-3.39828	0.530765	-6.40261	1.52742e-10	1.49824e-08
Fam43a	117.835	-2.27986	0.351651	-6.48331	8.97298e-11	9.04378e-09
Ptger2	427.206	-1.63017	0.251407	-6.48421	8.91994e-11	9.04378e-09
Casp1	115.144	-1.58048	0.242626	-6.51405	7.315e-11	7.58138e-09
Myb	346.875	-1.46363	0.223252	-6.55596	5.52856e-11	5.95459e-09
Calm3	251.552	-1.42392	0.213497	-6.66952	2.56644e-11	2.87704e-09
Gsap	117.645	-1.79038	0.268184	-6.67595	2.4564e-11	2.78206e-09
Hpcal1	685.148	-1.1272	0.167625	-6.72452	1.76168e-11	2.01603e-09
Rnpep	222.561	-1.58644	0.234054	-6.7781	1.2177e-11	1.42316e-09
Cd9	566.496	-1.8925	0.275158	-6.87786	6.07566e-12	7.25514e-10
Lag3	643.159	-2.10774	0.299411	-7.03964	1.92741e-12	2.49112e-10
Ptpn7	830.498	-1.1305	0.157231	-7.19005	6.47658e-13	8.67704e-11
Coro1b	1566.51	-0.764035	0.104239	-7.32968	2.30709e-13	3.24945e-11
Btla	347.467	-1.46852	0.199683	-7.35427	1.91979e-13	2.77511e-11
Slc26a11	158.89	-2.25584	0.306595	-7.35772	1.87082e-13	2.74038e-11
Eea1	218.214	-2.14823	0.288612	-7.44331	9.81926e-14	1.45776e-11
Rilpl2	1240.83	-1.70322	0.226287	-7.52681	5.19956e-14	8.40034e-12
Vdr	61.4799	-3.48709	0.454108	-7.67898	1.60356e-14	2.75262e-12
Pycard	678.665	-0.997229	0.128808	-7.742	9.78653e-15	1.76254e-12
Gypc	689.662	-1.39824	0.180374	-7.75186	9.0554e-15	1.65804e-12
Sh2d1a	363.272	-1.34517	0.169756	-7.9241	2.29797e-15	4.50812e-13
Slc29a1	744.938	-1.69486	0.212445	-7.97788	1.48869e-15	3.0858e-13
Synpo	107.393	-3.53776	0.439736	-8.04521	8.60996e-16	1.86522e-13
Casp3	237.624	-1.44645	0.17718	-8.16373	3.24822e-16	7.92998e-14
Ptpn11	196.332	-1.99194	0.239389	-8.32094	8.72672e-17	2.1789e-14
Angptl2	529.698	-3.421	0.40664	-8.41286	4.00148e-17	1.02233e-14
Lrmp	569.455	-1.59273	0.188845	-8.43408	3.33831e-17	8.94505e-15
Izumo1r	1667.67	-2.0543	0.237422	-8.6525	5.03812e-18	1.49591e-15
Tnfsf8	956.667	-2.11655	0.24129	-8.77182	1.75794e-18	5.36464e-16
Il21	96.5909	-3.67418	0.389911	-9.42311	4.37917e-21	1.65895e-18
H2-Q2	108.934	-3.12037	0.311872	-10.0053	1.44505e-23	7.93767e-21
Tbc1d4	545.988	-2.52102	0.251582	-10.0207	1.23659e-23	7.19401e-21
Slamf6	1490.05	-1.75739	0.174298	-10.0827	6.58928e-24	4.25822e-21
Trbj2-4	110.831	-3.55881	0.347599	-10.2382	1.33647e-24	9.17657e-22
Cd200	306.735	-3.31497	0.255951	-12.9516	2.30235e-38	2.52936e-35
Tspoap1	309.704	-3.98113	0.291374	-13.6633	1.68155e-42	2.30919e-39
Rnf43	541.792	-5.23266	0.245634	-21.3026	1.07334e-100	2.35834e-97
Trbv12-2	790.849	-3.5318	0.160479	-22.0079	2.42128e-107	6.65003e-104
Trac	26759.5	-4.81632	0.205375	-23.4513	1.28209e-121	7.04251e-118
Trav14d-1	20128.2	-9.69834	0.199333	-48.654	0	0
