# Supplementary material for: PD-L1+ and XCR1+ dendritic cells are region-specific regulators of gut homeostasis
Source: Nat Commun. 2021 Aug 13;12:4907. doi: 10.1038/s41467-021-25115-3 (PMC8363668; doi:10.1038/s41467-021-25115-3)
Supplement: Supplementary file 12 — Source Data [file 41467_2021_25115_MOESM12_ESM.xlsx]

## Sheet: Figure 2a
Source Data Figure 2a: (Diagrams)
DUODENUMup	DUODENUMdown	JEJUNUMup	JEJUNUMdown	ILEUMup	ILEUMdown	CEACCUMup	CEACCUMdown	COLONup	COLONdown
Gm2223	Gm4294	Gm4294	Gm2223	Gle1	Iglc1	Gypc	Xlr	Vim	C6
Rpl10a-ps1	Adarb1	Adarb1	Rpl10a-ps1	Stab2	Fdft1	Ighg2b	Pilrb1	Anxa2	Fam234b
Iglc1	Sell	Sell	Iglc1	Castor2	Iglv1	Cyth4	1810037I17Rik	S100a6	Gngt2
Iglv1	Dennd2d	Dennd2d	Iglv1	Gm4294	Mfsd10	Gpr35	Fam234b	Cyth4	Gpx3
Gm10240	Abcb1b	Abcb1b	Gm10240	Tcf7	Akr1e1	H2-Eb2	C6	Plp2	Mmp9
Gm8203	Celsr2	Celsr2	Gm8203	Bcl2	Myh8	Trim7	Mmp9	Tppp3	Apol10b
Smim1	Gle1	Myh8	Smim1	Mamdc2	Atl1	Mamdc2	Cd209b	Sema4a	Asb2
Hbb-bs	Stab2	Atl1	Hbb-bs	Prr14l	Cip2a	Lats2	Gngt2	Emp3	St18
Iglj1	Castor2	Cip2a	Iglj1	Vgll4	Lefty1	Klri2	Fdft1	Crip1	Gbp8
Fdft1	Tcf7	Lefty1	Fam76b	Serpinb10	Gm16867	S100a4	Hpgd	Lmna	Gm8221
Mfsd10	Bcl2	Gm16867	Lmna	Glipr2	Rpap1	S100a6	Pilrb2	Pdlim1	Hbb-bt
Akr1e1	Mamdc2	Rpap1	Ighg2b	Glg1	Map2	Gm4294	Pilra	Mamdc2	Iglc1
Xlr	Prr14l	Map2	Ighv1-62-2	Gm2223	Fabp1	H2-Q6	Ltc4s	S100a4	Iglv1
Pilrb1	Vgll4	Fabp1	Ccl9	Rpl10a-ps1	Lsr	Il21r	Siglecf	Adgre5	Acp5
1810037I17Rik	Serpinb10	Xlr	Capg	Gm10240	Cyth4	Ramp1	Jaml	Sbno2	Pla2g2d
Fam234b	Glipr2	Zc3h11a	H2-Eb2	Gm8203	Ighv1-62-2	Il12b	Pla2g7	Capg	Ltc4s
C6	Glg1	Pilrb1	Etnk2	Fam76b	Akap17b	Gpr65	Soat1	Lgals1	Gp2
Mmp9	Gypc	C6	Retnla	Xlr	Gcsam	H2-Q7	Tmem14c	Pid1	Pla2g7
Cd209b	Ighg2b	Mmp9	Specc1	C6	Gypc	Btla	Glrx	Ramp1	Npl
Gngt2	Cyth4	1810037I17Rik	Crybg1	Pilrb1	Gpr35	Pkp3	Clec1b	Olfm1	Pilra
Hpgd	Gpr35	Atp1a2	S100a4	1810037I17Rik	Lif	Sbno2	St18	Tagln2	Ndst1
Pilrb2	H2-Eb2	Celf4	Ppfibp2	Zc3h11a	Mtrr	Tppp3	Zc3h11a	Glipr2	Cd4
Pilra	Trim7	Clec1b	Ccl6	Gngt2	Slc8b1	Map4k4	Gpx3	Zyx	Isg20
Ltc4s	Lats2	mt-Cytb	Lilra6	Hcls1	Erlin1	Anxa2	Gbp7	S100a10	Ntpcr
Siglecf	Klri2	Ppa2	Dnajb1	Cd209b	Kdm7a	Lmna	Hbb-bs	Capn2	Clec4a4
Jaml	S100a4	Ppp1r1a	Zc3h13	Siglece	Pkp3	Usp10	Clec4a2	Ccl9	Apol7c
Pla2g7	S100a6	Siglecf	Fam92a	Rtn1	Ramp1	Specc1	Camkk1	F2rl2	Cd164
Soat1	H2-Q6	Pilrb2	Bag3	Gsg1	Bcat1	Relb	Ntpcr	Ccr2	Dnase1l3
Tmem14c	Il21r	Ppp1r3b	Hspb1	Rnpep	Synj2	Cd300ld3	Mvk	Acss1	Gm5150
Glrx	Ramp1	Cd209b	Snx8	Hpgd	Nccrp1	Tcf7	Acp5	Alox5ap	Fmo5
Clec1b	Il12b	Fam234b	Capn2	Mmp9	Gpr65	Il4i1	Gbp8	AB124611	Ffar2
St18	Gpr65	Gngt2	Adgre5	Siglecf	Emp3	Cenpa	Rtn1	Cdkn1a	Ifit3
Zc3h11a	H2-Q7	mt-Nd4	Vim	Defa24	Gm14322	Id2	Siglece	Map2k3	Camkk1
Gpx3	Btla	Apol10b	S100a10	Fam234b	Alpl	Tns3	Rnpep	Tuba1a	Abi3
Gbp7	Pkp3	Fmo5	Anxa2	Agfg1	Ano8	Timp2	Gsg1	Cd300ld3	Il12rb1
Clec4a2	Sbno2	Gpx3	Zyx	Clec1b	Gm45799	Emp3	Npl	Nrros	Isg15
Camkk1	Tppp3	Asb2	Olfm1	Cox7a2	Nsun3	Adam8	Hba-a2	Myadm	Slc40a1
Ntpcr	Map4k4	Gp2	Ltb4r1	Igsf6	Plp2	Rab7b	Adamdec1	Clec10a	Pygl
Mvk	Anxa2	Cacnb4	Alox5ap	Ccdc9b	Ckb	Lyz1	Gp2	Socs3	B3galnt1
Acp5	Lmna	Gm8221	Sema4a	Sh2d1b1	Vim	Cblb	Milr1	Tnfrsf12a	Lst1
Gbp8	Usp10	Plac8	Crip1	Soat1	Sema4a	Adgrg6	Mlkl	Ahnak	Klk8
Rtn1	Specc1	Irf7	Myadm	Ifi47	Il1rap	Cacna1b	3110082I17Rik	Slc25a24	Soat1
Siglece	Relb	St18	Ckb	Milr1	Lilra6	Pdlim1	Hba-a1	Ccdc170	Stra6l
Rnpep	Cd300ld3	Hbb-bt	Lgals1	Tmem14c	Dpep2	Ass1	Cd300c2	Il1rap	Siglece
Gsg1	Il4i1	Epb41	Mgl2	Glrx	Anxa2	Il22ra2	Rgs10	Crybg1	Cd33
Npl	Cenpa	Serpinb6b	Plp2	Ppp1r1a	Olfm1	Ptprs	Ppp1r3b	Lrp1	Amacr
Hba-a2	Id2	Dnase1l3	Ahnak	Lbh	Ccr2	Sema4a	Cd300lf	Timp2	Irf7
Adamdec1	Tns3	Gm5150	Mcub	Celf4	Crip1	Tspan3	Clec4n	Ctnna1	Elmo3
Gp2	Timp2	Ndst1	Cyth4	Gsto1	Zyx	Nhej1	Rflnb	Arhgap26	Ttyh2
Milr1	Emp3	Entpd3	S100a6	Kynu	Cdkn1a	Bach2	Gng2	Gpr35	Ly6e
Mlkl	Adam8	Clec4a4	Cd44	Pilra	Clec12a	Arhgef10l	Cd33	Pfkp	Clec1b
3110082I17Rik	Rab7b	Npl	Cish	Treml4	Mgl2	Vim	Pla2g2d	Fcgr2b	Ppp1r14a
Hba-a1	Lyz1	Fabp2	Tppp3	Tcrg-C4	Myadm	Sirpb1a	Hck	Sgms1	Cd274
Cd300c2	Cblb	Kif5c	Fcgr2b	Cpm	Adgre5	Tbc1d4	Atp1a3	Lilra6	Atp1a3
Rgs10	Adgrg6	Ltc4s	Cd226	Ntpcr	Lgals1	Capg	Dennd1b	Ltb4r1	Tmem14c
Ppp1r3b	Cacna1b	Pla2g2d	Socs3	Jaml	Gm14548	Ccnd1	Ebi3	Marcksl1	Csnk1e
Cd300lf	Pdlim1	Apol7c	Pid1	Hbb-bs	Alox5ap	Dennd5b	Ndst1	Ckb	Pilrb1
Clec4n	Ass1	Cyp1b1	Rara	Pygl	Ccar2	Bbs2	Cd200r4	Pkp3	Cd300c2
Rflnb	Il22ra2	Ifit3	Emp3	Sdhaf2	Plec	Ccr7	Psmb10	Dennd2d	Lrrc4c
Gng2	Ptprs	Isg20	Plec	Fabp2	Il1rl1	AB124611	Cat	Snx8	Entpd3
Cd33	Sema4a	Dgat1	Cdkn1a	Ywhah	Pdlim1	Zfp536	Iglc1	Mt2	Mdh2
Pla2g2d	Tspan3	Ypel5	Mt2	Pdcl3	Mt2	Spib	Gm8221	Mgst3	Hck
Hck	Nhej1	Cd4	Il1rl1	Inhba	Nrros	Crybg1	Tlr12	Plec	Oasl2
Atp1a3	Bach2	Mdh2	Ccar2	Mgme1	Lpar3	Ccl9	Entpd1	Ccdc88a	Igsf6
Dennd1b	Arhgef10l	Steap2	Plpp2	Acsl5	Rara	Slc16a7	Ccr3	Sigmar1	Tspan13
Ebi3	Vim	Ccl8	Map2k3	Pla2g16	Map2k3	Cldn1	Lgals9	Cenpa	Ikzf3
Ndst1	Sirpb1a	Pla2g7	Lat2	Col1a1	Lmna	Bcar3	Cd101	Ccl6	Glrx
Cd200r4	Tbc1d4	Tfap2b	Pdlim1	Gp2	Ltb4r1	Tmem150c	Calhm6	Adam15	Dgat1
Psmb10	Capg	Acp5	Trf	Pilrb2	Sbno2	Mcemp1	Ptpn13	Tiam1	Gbp7
Cat	Ccnd1	Ttc28	Acss1	Acp5	S100a6	Asprv1	Msmo1	Notch2	Xlr
Gm8221	Dennd5b	Cd164	Gfra2	Chm	Crybg1	Tap1	Cd300a	Lsr	Ifit3b
Tlr12	Bbs2	Stau2	Tmem198b	Rgs10	Tmem198b		Gm2223	Aplp2	Siglec1
Entpd1	Ccr7	Kcnt1	Cd200r1	Ccdc50	Tppp3	Pid1	Rbp2	Ccnd1	Spon1
Ccr3	AB124611	Speer4b	Ehd4	Camkk1	Fxyd5	Erbb4	Treml4	Rps27l	Gmfg
Lgals9	Zfp536	Isg15	Emp1	mt-Cytb	Paxip1	Ltb	Ms4a6d	Cbfa2t3	Ccl8
Cd101	Spib	Cwc25	Tnfrsf12a	Hba-a2	Gpr68	Ppargc1b	Ldhc	Rassf4	Khk
Calhm6	Crybg1	Myo7a	Lsr	Ptar1	Osm	Dennd2d	Leprotl1	Il6ra	Gpr55
Ptpn13	Ccl9	Il22	Sbno2	Gm8221	Naaa	Vcl	Fndc5	Gfra2	Art2a-ps
Msmo1	Slc16a7	Olfr1048	Il6ra	Gm28437	Dab2	Ccdc170	Itgam	Gpr171	Esam
Cd300a	Cldn1	Tspan13	Anxa1	Pla2g7	Tnfrsf12a	Cd19	Ocstamp	Gpr68	Il22
Rbp2	Bcar3	Gm12253	Gadd45g	Ppfia4	Capg	Olfr1378	Asb2	Ptprs	Adamdec1
Treml4	Tmem150c	Gm3055	Epb41l5	Adamdec1	Cd14	Retn	Gbgt1	Naga	Epb41
Ms4a6d	Mcemp1	Gbp8	F2rl2	Bloc1s1	Htra3	Sh3bp5	Oasl2	Srsf2	Fdft1
Ldhc	Asprv1	Olfr320	Pdcd2l	Rab7	Gfra2	Serpini1	Cox7a2	Cldn1	Scel
Leprotl1	Tap1	Esam	Sgms1	Bnip2	Timp1	Gpt	Apol10b	Itga1	Flnb
Fndc5		Megf9	Dpep2	Apol10b	Ptafr	Fgf13	Art2a-ps	Gda	Fpr1
Itgam	Pid1	Serhl	Gm44511	Sorl1	Notch2	Rpl10a-ps1	Gsr	Mcub	Ctc1
Ocstamp	Erbb4	Adam33	Nrm	Clec4a4	Ppard	Ighv1-62-2	Fabp1	Bcl6	Il18bp
Asb2	Ltb	Map6	Irf5	Hbb-bt	Clec10a	Gm8203	Tgm2	Il1r1	Rgs10
Gbgt1	Ppargc1b	Olfr13	Dusp1	Gpx3	Sigmar1	Gm10240	Tmem273	Flot2	Gsr
Oasl2	Vcl	Onecut2	Gda	Prkca	Icosl	Etnk2	Pmvk	Cdkn2d	Grina
Cox7a2	Ccdc170	Ffar2	Laptm5	Dnase1l3	F2rl2	Retnla	Ctc1	Lpar3	Cwc25
Apol10b	Cd19	Defa24	Tagln2	Ifit3	Trf	Ppfibp2	Cpm	Klri2	Zfp968
Art2a-ps	Olfr1378	Tbk1	Gm14548	Pla2g2d	S100a10	Ccl6	Pygl	Nup93	Fndc5
Gsr	Retn	Tek	Bmyc	Asb2	Pak4	Lilra6	Rcbtb2	Trim7	Serpinb6b
Fabp1	Sh3bp5	Tanc2	Relt	Il22	Tubgcp5	Dnajb1	Nucb2	Me2	Gbp2b
Tgm2	Serpini1	Cplx2	Rps27l	Gm5150	Fcgr2b	Zc3h13	Nmi	Klrk1	Plac8
Tmem273	Gpt	Vmn1r14	Nrros	Npl	Pqlc3	Fam92a	Sh2d1b1	AA467197	Gabarapl2
Pmvk	Fgf13	Abi3	Adam15	Isg20	L1cam	Bag3	Tyrobp	Plxnd1	Dkk3
Ctc1	Plp2	Wbp2	Mamdc2	Cd4	Ehd4	Hspb1	Igsf6	Il1rl1	Rgs1
Cpm	Crip1	Spock1	Trerf1	Lrrc4c	Pxylp1	Snx8	Blvra	Lmo1	Btnl2
Pygl	Adgre5	Olfr652	Ccnd1	Fmo5	Rassf4	Capn2	Ppfia4	Flrt3	Clec4n
Rcbtb2	Lgals1	Zfp773	Fabp5	Prkcb	Smim5	Adgre5	Cib1	Anxa1	Arhgap19
Nucb2	Olfm1	Plxnc1	Osm	St18	Pepd	Lsr	Cd164	Tspan3	Sfmbt2
Nmi	Tagln2	Eif2s3y	Ear2	Apol7c	Fam129b	Akap17b	Acp2	Mgl2	Nmi
Sh2d1b1	Zyx	Defa30	Lmo4	Abi3	Ptprs	Gcsam	Ppp1r1a	Osm	Mvk
Tyrobp	S100a10	Nbea	Notch2	Mdh2	Slc41a2	Lif	Rnf14	Nras	St3gal6
Igsf6	Capn2	Col6a4	Dnase1l1	Plac8	Sh3tc1	Mtrr	Gbp2b	Plxnb2	Lilra5
Blvra	F2rl2	Pde1b	Jun	Ppp1r14a	Ccnd1	Slc8b1	Ptger3	Rab7b	Iglj1
Ppfia4	Ccr2	Gm45015	Cd24a	Cd164	Lpl	Lefty1	Ifit1bl1	Fxyd5	Ctsl
Cib1	Acss1	Noct	AB124611	Wbp2	Pbx1	Erlin1	Adipor1	Prkcd	Igf1
Cd164	Alox5ap	Gm28906	Klf6	Ndst1	Spp1	Cip2a	Sfmbt2	Nrm	Hbb-bs
Acp2	Cdkn1a	Cttn	Grap2	Epb41	Med13	Rpap1	F5	Zbtb32	Adipor1
Ppp1r1a	Map2k3	Mcmdc2	H2-DMa	Serpinb1a	Cdkn2d	Kdm7a	Klra2	Tmem107	Cd1d1
Rnf14	Tuba1a	Slc40a1	Lrp1	Ffar2	Cldnd1	Bcat1	Oas1g	Plpp2	Map1a
Gbp2b	Nrros	Csnk1e	Bid	Serpinb9b	Fcgrt	Synj2	Apol7c	Gm14548	Srms
Ptger3	Myadm	Rogdi	Rassf4	Serpinb6b	Lat2	Nccrp1	Fgf2	Dpep2	Pmvk
Ifit1bl1	Clec10a	Adamtsl1	Fxyd5	Gmfg	Mplkip	Gm14322	Prdx1	H2-Q10	Ppp1r3b
Adipor1	Socs3	Gm7694	Ptgir	Slc6a20a	Igsf9	Alpl	Asb10	Pepd	Prdx5
Sfmbt2	Tnfrsf12a	Lrrc4c	Ccr2	Elmo3	Ccl9	Ano8	Hcls1	Nt5c	Cd200r4
F5	Ahnak		Rin3	Pdcd1	Gcnt4	Gm45799	Dbi	Alcam	Tlr12
Klra2	Slc25a24	Lrp2	Dok2	Gabarapl2	Rin3	Nsun3	Defa24	Adam8	Dennd1b
Oas1g	Il1rap	Reps2	Emilin2	St3gal6	Cish	Dgat1	Pdxk	Ppargc1b	Tek
Apol7c	Lrp1	Gprin2	Acer3	Ltc4s	Ctnna1	Il22	Atp5l	Ybx3	Defa24
Fgf2	Ctnna1	Inava	Naga	Ggt1	Gm20708	Epb41	Ehf	Clec12a	Ighj4
Prdx1	Arhgap26	Fndc5	Pepd	Stra6l	Cd163	Gm3055	Oas1a	Lat2	Cdh17
Asb10	Pfkp	Enpp5	Usp7	Gbp8	Arl6ip6	Akap2	Ifit3	Dab2	Rogdi
Hcls1	Fcgr2b	Gm2381	Ms4a8a	Mxra8	Tlr2	Hbb-bt	Htra3	Tspan33	Psmb10
Dbi	Sgms1	Gm17535	Spp1	Klk8	Esyt1	Phc1	P2ry12	Ticam2	1700003E16Rik
Defa24	Lilra6	Gm42857	Cd14	Stau2	Ahnak	Prkcb	B3galnt1	Bmyc	Cd22
Pdxk	Ltb4r1	Olfr488	Trim41	Cd72	Slc37a3	Birc2	Lpcat2	Nasp	Gbp3
Atp5l	Marcksl1	Syt14	Glipr2	Lilra5	Mbd5	Serpina3g	Khk	Prkce	Ifi204
Ehf	Ckb	Prkcb	Trpv2	rsg1	H2-Q10	Cd4	Ly6e	Cnnm4	Igfbp3
Oas1a	Snx8	Klk1	Htra3	Tomm34	Grk5	Sema7a	Paox	Anxa4	Ighv1-62-2
Ifit3	Mt2	Spon1	Sh3bgrl3	rsg1	Cd209d		Fam189a2	Rtl5	Vill
Htra3	Mgst3	Olfr143	Cd300lg	Dkk3	Dok4		Hacd4	Sspo	Bace2
P2ry12	Plec	Pygl	Itga5	Il12rb1	Gm1966		Nmur1	Mcemp1	Gbp4
B3galnt1	Ccdc88a	Muc16	Tuba1a	Rsad2	Kctd14		Cd68	Mmaa	Cttn
Lpcat2	Sigmar1	Megf10	Smarcd1	B3galnt1	Nup62		Gpr55	Ccl17	Misp
Khk	Ccl6	Vmn1r227	Cbx8	Cd33	Ankrd31		Akr1b3	Mcur1	Tgm2
Ly6e	Adam15	Olfr484	Ncor2	A230050P20Rik	Ddit4		Pdcl3	Irf5	Ptpn13
Paox	Tiam1	Guca1b	Srsf2	Ttyh2	Pafah1b3		Cxcl14	Zfp24	Mlkl
Fam189a2	Notch2	Fpr1	Eno1	Ccl8	Clcn5		Cass4	Kcnn4	Mvb12b
Hacd4	Lsr	Pilra	Clec4b1	Scel	Mgst3		Ada	Tpi1	Serhl
Nmur1	Aplp2	Aldh1a1	Mgst3	Cd38	Sgms1		Selenon	E2f2	Lamb2
Cd68	Rps27l	Ptprf	Cd209a	Acap1	Coro2a		Gm20498	Il22ra2	Fabp1
Gpr55	Cbfa2t3	Ctsl	Flot2	Myb	AB124611		Art2b	Arsb	Hcar2
Akr1b3	Rassf4	Tpm2	Klrb1b	Lef1	Cd48		Agfg1	Tmem198b	Fabp2
Pdcl3	Il6ra	Olfr878	Cdc42ep4	Lst1	Mfsd7a		Tnfrsf17	Rbpj	Stap1
Cxcl14	Gfra2	Dtx4	H2afz	Hck	Prkcd		Slc40a1	Naaa	Cib1
Cass4	Gpr171	Gm14735	Rnh1	Clec2h			Atp1a2	Rara	Dtx4
Ada	Gpr68	Gm47654		Kank4			Celf4	Cd207	Tlr13
Selenon	Naga	Gm10807		Serpina3g			mt-Cytb	Adgrg1	Lgals9
Gm20498	Srsf2	Rasal1		Nr1h3			Ppa2	Cd163	Pla2g16
Art2b	Itga1	Gpr55		Rogdi			mt-Nd4	Gprc5a	Usp38
Agfg1	Gda	Arhgef5		Klf12			Ccdc9b	Cgas	Rflnb
Tnfrsf17	Mcub	Serpina3g		Jmy			Ifi47	H2-Q6	Stau2
Slc40a1	Bcl6	Oasl2					Lbh	Tnfsf14	Ptgs1
Hbb-bt	Il1r1	Fam19a1		Ifit3b			Gsto1	Cox6b2	Adamts17
Cd4	Flot2	Kcnj16		Cdc37l1			Kynu	Rab31	Nampt
Isg20	Cdkn2d	Olfr510		Dtx4			Tcrg-C4	Esyt1	Cd300lf
Clec4a4	Lpar3	Cdc42bpa		Amacr			Sdhaf2	Wnt11	Slc22a17
Dnase1l3	Nup93	Ifit3b		Zfp968			Fabp2	Cish	Rora
Gm5150	Me2	Ctc1		Sprr2a2			Ywhah	Prkab2	2900026A02Rik
Fmo5	Klrk1	Gstm2		Cd274			Inhba	Ass1	Ccl24
Ffar2	AA467197	Chek2		Kif9			Mgme1		Jaml
Abi3	Plxnd1	Gm10719		Csnk1e			Acsl5	Fas	Blm
Il12rb1	Il1rl1	Vmn2r22		Dkk4			Pla2g16	AI467606	Cyp1b1
Isg15	Lmo1	Ttyh2		Entpd3			Col1a1	Ywhaz	Lgmn
Lst1	Flrt3	Gm9733		Gm3055			Chm	Ptafr	Calhm6
Klk8	Anxa1	Afap1l2		Isg15			Ccdc50	Ttc39b	Fgl2
Stra6l	Mgl2	Garnl3		Ms4a4b			Ptar1	Slamf9	Rcbtb2
Amacr	Osm	Vmn1r198		Misp			Gm28437	Il12b	Cd72
Irf7	Nras	Fat1		Bank1			Bloc1s1	Gm49339	Osgin1
Elmo3	Plxnb2	Klhl3		Ifit2			Rab7	Glg1	Cat
Ttyh2	Fxyd5	Serpinb9b		Svbp			Bnip2	Nupr1	Hpgd
Ppp1r14a	Prkcd	Pi15		Pcdh15			Vim	Kctd14	Ston2
Cd274	Nrm	Olfr374		Ccdc24			Bmyc	Cd44	Ftl1
Csnk1e	Zbtb32	Zfp300		Rgs1			Ccl17	Laptm5	Tmsb15b2
Lrrc4c	Tmem107			Ddx25			Trf	Synj2	Ccpg1
Entpd3	Plpp2			Hap1			Dgat2	Zfp960	Trpc4ap
Mdh2	Gm14548			Enpp5			Kcne3	Marveld1	Cd209b
Tspan13	Dpep2			Ifi204			Mgl2	Lhfpl2	Apoe
Ikzf3	H2-Q10			Ctc1			Plp2	Cd200r1	Fat4
Dgat1	Pepd			Sntb1			Crip1	Cst3	Mfhas1
Ifit3b	Nt5c			Itln1			Coro2a	Arhgef10l	Kcnt1
Siglec1	Alcam			Ets1			Gnpnat1	Fcrls	Rsad2
Spon1	Ybx3			Zfp78			Necap2	Gm2223	Gsg1
Gmfg	Clec12a			Prpsap2				Rpl10a-ps1	Gprin2
Ccl8	Lat2			Zc2hc1c				Cd226	Hba-a2
Esam	Dab2			Ncoa4				Gm8203	Lair1
Il22	Tspan33			Cwc25				Ccar2	Gm14125
Epb41	Ticam2			Gnptab				Trf	Rbp2
Scel	Bmyc			Ikzf3				Etnk2	Syne1
Flnb	Nasp			2810459M11Rik				Ehd4	Pdcd1
Fpr1	Prkce			Ndrg3				Emp1	Slc7a11
Il18bp	Cnnm4			Gak				Gm10240	Spock1
Grina	Anxa4			Serhl				Gadd45g	Fcgr4
Cwc25	Rtl5			Acpp				Epb41l5	1810037I17Rik
Zfp968	Sspo			Gm10309				Pdcd2l	Pilrb2
Serpinb6b	Mmaa			Crispld2				Gm44511	Inpp5b
Plac8	Ccl17			Tpm2				Dusp1	Gstm2
Gabarapl2	Mcur1			Psme2				Retnla	Alas2
Dkk3	Irf5			Gm7694				Relt	Ccl4
Rgs1	Zfp24			Psd2				Trerf1	P2rx1
Btnl2	Kcnn4			Cxcl9				Fabp5	Olfr462
Arhgap19	Tpi1			Pou5f2				Ppfibp2	Rcan1
St3gal6	E2f2			Plcxd2				Ear2	Tuba8
Lilra5	Arsb			Pecam1				Lmo4	Nt5e
Ctsl	Tmem198b			Spock1				Dnase1l1	Slc28a2
Igf1	Rbpj			Itih5				Jun	Vasp
Cd1d1	Naaa			Tmem71				Cd24a	Gas1
Map1a	Rara			Ttc28				Klf6
Srms	Cd207			Lcn4				Grap2	Ptpn18
Prdx5	Adgrg1			Slc35d2				H2-DMa	Art2b
Tek	Cd163			Snx33				Bid	Gm14322
Ighj4	Gprc5a			Camk2b				Ptgir	Nlrp1a
Cdh17	Cgas			Satb1				Rin3	Ncf1
Rogdi	Tnfsf14			Foxk1				Dok2	Fut4
1700003E16Rik	Cox6b2			Itk				Dnajb1	Smim1
Cd22	Rab31			Rif1				Emilin2	Ppp4r1l-ps
Gbp3	Esyt1			Gbp2b				Acer3	AW011738
Ifi204	Wnt11			Ccl25				Usp7	Enpp5
Igfbp3	Cish			Zfp39				Ms4a8a	D930020B18Rik
Ighv1-62-2	Prkab2							Spp1	Hk3
Vill	Fas							Cd14	Bank1
Bace2	AI467606							Trim41	Prkcb
Gbp4	Ywhaz							Trpv2	Nrip3
Cttn	Ptafr							Hspb1	Dio2
Misp	Ttc39b							Htra3	Kcnj16
Mvb12b	Slamf9							Sh3bgrl3	Acp2
Serhl	Gm49339							Cd300lg	Ebi3
Lamb2	Nupr1							Itga5	Rtn1
Hcar2	Kctd14							Smarcd1	Milr1
Fabp2	Cd44							Cbx8	Ppip5k2
Stap1	Laptm5							Ncor2	Fyb
Dtx4	Synj2							Eno1	Cacnb4
Tlr13	Zfp960							Clec4b1	Celsr2
Pla2g16	Marveld1							Cd209a	Gm4294
Usp38	Lhfpl2							Klrb1b	Kif5c
Stau2	Cd200r1							Cdc42ep4	Ypel5
Ptgs1	Cst3							H2afz	Steap2
Adamts17	Fcrls							Rnh1	Tfap2b
Nampt								Nccrp1	Ttc28
Slc22a17								Paxip1	Atl1
Rora								Timp1	Speer4b
2900026A02Rik								Ppard	Myo7a
Ccl24								Icosl	Olfr1048
Blm								Pak4	Gm12253
Cyp1b1								Tubgcp5	Gm3055
Lgmn								Lefty1	Olfr320
Fgl2								Pqlc3	Megf9
Cd72								L1cam	Adam33
Osgin1								Pxylp1	Map6
Ston2								Smim5	Olfr13
Ftl1								Fam129b	Onecut2
Tmsb15b2								Slc41a2	Adarb1
Ccpg1								Sh3tc1	Map2
Trpc4ap								Myh8	Tbk1
Apoe								Lpl	Tanc2
Fat4								Pbx1	Cplx2
Mfhas1								Gcsam	Vmn1r14
Kcnt1								Med13	Wbp2
Rsad2								Akap17b	Olfr652
Gprin2								Cldnd1	Zfp773
Lair1								Fcgrt	Plxnc1
Gm14125								Mplkip	Eif2s3y
Syne1								Igsf9	Defa30
Pdcd1								Gcnt4	Nbea
Slc7a11								Kdm7a	Col6a4
Spock1								Gm20708	Pde1b
Fcgr4								Arl6ip6	Gm45015
Inpp5b								Tlr2	Noct
Gstm2								Slc37a3	Gm28906
Alas2								Mbd5	Mcmdc2
Ccl4								Grk5	Adamtsl1
P2rx1								Cd209d	Gm7694
Olfr462								Dok4	Lrp2
Rcan1								Gm1966	Reps2
Tuba8								Nup62	Inava
Nt5e								Ankrd31	Gm2381
Slc28a2								Ddit4	Gm17535
Vasp								Pafah1b3	Gm42857
Gas1								Clcn5	Olfr488
								Coro2a	Syt14
Ptpn18								Cd48	Klk1
Gm14322								Mfsd7a	Olfr143
Nlrp1a								Zc3h11a	Muc16
Ncf1								Dgat2	Megf10
Fut4								Kcne3	Vmn1r227
Ppp4r1l-ps								Celf4	Olfr484
AW011738								Gnpnat1	Guca1b
Enpp5								Necap2	Aldh1a1
D930020B18Rik									Ptprf
Hk3									Tpm2
Bank1									Olfr878
Prkcb									Gm14735
Nrip3									Gm47654
Dio2									Gm10807
Kcnj16									Rasal1
Ppip5k2									Arhgef5
Fyb									Serpina3g
									Fam19a1
									Olfr510
									Cdc42bpa
									Chek2
									Gm10719
									Vmn2r22
									Gm9733
									Afap1l2
									Garnl3
									Vmn1r198
									Fat1
									Klhl3
									Serpinb9b
									Pi15
									Olfr374
									Zfp300
									Sorl1
									Prkca
									Prr14l
									Tcf7
									Tcrg-C4
									Ccdc9b
									Serpinb1a
									Slc6a20a
									Ggt1
									Mxra8
									Tomm34
									Slc25a40
									Gsto1
									Kynu
									A230050P20Rik
									Cd38
									Acap1
									Myb
									Lef1
									Clec2h
									Kank4
									Nr1h3
									Klf12
									Bcl2
									Jmy
									Cdc37l1
									Sprr2a2
									Kif9
									Dkk4
									Ifi47
									Ms4a4b
									Ifit2
									Svbp
									Pcdh15
									Ccdc24
									Ddx25
									Hap1
									Sntb1
									Itln1
									Ets1
									Bloc1s1
									Zfp78
									Prpsap2
									Zc2hc1c
									Ncoa4
									Hcls1
									Gnptab
									2810459M11Rik
									Ndrg3
									Pdcl3
									Gak
									Acpp
									Gm10309
									Crispld2
									Psme2
									Psd2
									Cxcl9
									Pou5f2
									Plcxd2
									Pecam1
									Itih5
									Tmem71
									Lcn4
									Slc35d2
									Snx33
									Camk2b
									Satb1
									Foxk1
									Itk
									Rif1
									Serpinb10
									Ccl25
									Zfp39
									Gypc
									Ighg2b
									Akap2
									Phc1
									Birc2
									Sema7a

## Sheet: Figure2c
Source Data Figure 2c: 5 cluster genes (Heat-maps)
gene	DUODENUM					JEJUNUM				ILEUM				CEACCUM					COLON					cluster
Hbb-bt	-0.26405	0.20897	-0.26405	4.51282	-0.20031	-0.26405	-0.26405	-0.26405	-0.26405	-0.26405	0.482398	-0.26405	-0.26405	-0.26405	-0.25104	-0.26405	-0.26405	-0.26405	-0.26405	-0.26405	-0.26405	-0.26405	-0.26405	1
Iglv1	0.891236	-0.25142	-0.26723	4.45326	-0.26371	-0.26447	-0.26267	-0.26543	-0.26704	-0.25169	-0.26446	-0.25267	-0.25253	-0.25897	-0.26059	-0.21639	-0.26443	-0.15003	-0.26352	-0.26554	-0.26723	-0.26723	-0.26723	1
Iglc1	1.03344	-0.26695	-0.27144	4.41675	-0.2687	-0.26269	-0.26479	-0.26269	-0.26593	-0.26561	-0.266	-0.26146	-0.26724	-0.26628	-0.26416	-0.20744	-0.26918	-0.18147	-0.26894	-0.26724	-0.26442	-0.26579	-0.27175	1
Mrpl22	0.3244	2.68875	-0.368	0.784823	1.04315	-0.67803	-1.20143	-1.55092	-1.22023	0.754894	-0.27067	0.999569	1.0977	-1.11237	-0.75697	-0.39874	0.156026	-0.01426	0.423166	-0.96967	-0.57065	-0.0218	0.86128	1
Lamb2	-0.41348	3.11027	2.24206	-0.08684	-0.52851	-0.51755	-0.49737	-0.48884	-0.52851	-0.52851	-0.30276	-0.27473	-0.52851	1.78973	-0.45244	-0.42023	0.244687	0.550056	-0.38006	-0.45699	-0.51751	-0.51717	-0.49681	1
Gm8226	-0.40352	4.04415	-0.40352	-0.40352	-0.40352	-0.40352	-0.40352	-0.40352	-0.40352	-0.40352	0.833347	-0.40352	-0.40352	0.627415	0.679621	1.07886	-0.40352	-0.40352	-0.40352	-0.40352	-0.40352	-0.40352	-0.40352	1
Smim1	-0.43371	2.65788	-0.50908	2.94414	1.3665	-0.44922	-0.50908	-0.50908	-0.50908	-0.50908	-0.46069	0.7569	0.323359	-0.21793	-0.39006	-0.48068	-0.47688	-0.49502	-0.50908	-0.45678	-0.50908	-0.31427	-0.30997	1
C6	0.012244	1.90618	-0.73197	2.22005	0.313859	0.613384	-0.26292	0.003833	-0.04735	0.665789	-0.56341	1.42734	1.97146	-0.70824	-0.7446	-0.74885	-0.74451	-0.74962	-0.75553	-0.77405	-0.76134	-0.77077	-0.77099	1
Fam234b	0.38728	2.12514	0.487372	2.15318	1.06268	0.939198	0.798661	-0.25157	0.030655	0.506607	-0.10936	0.866672	0.159455	-0.65871	-0.96784	-0.90419	-0.9981	-0.64045	-0.71468	-1.07023	-1.20215	-1.05625	-0.94336	1
Gbp7	0.039642	2.14079	-0.15046	3.23604	1.04686	0.111777	0.132289	0.038651	0.257477	-0.221	-0.2159	0.201178	0.505052	-0.49806	-0.73158	-0.72565	-0.94408	-0.89029	-0.77475	-0.5284	-0.79777	-0.79999	-0.43184	1
Mmp9	0.08271	2.90128	-0.49021	2.55236	0.389771	1.51132	-0.37688	0.08455	-0.03933	-0.09676	-0.56024	-0.05349	0.280947	-0.58148	-0.61246	-0.61024	-0.6344	-0.6344	-0.62282	-0.62356	-0.6344	-0.60882	-0.62346	1
Acp5	0.429781	2.0492	0.069556	1.44319	0.615791	1.05068	0.07438	-0.02056	0.186924	0.184338	-0.13389	1.20493	1.94122	-0.48414	-0.84638	-0.6629	-1.08855	-0.95265	-0.82877	-0.82969	-1.15397	-1.21049	-1.03799	1
Jaml	-0.13726	1.83735	-0.20807	2.15566	1.14276	0.697693	0.272299	-0.60923	0.395592	0.666988	-0.49391	1.30665	0.891942	-0.89645	-1.19249	-1.2354	-1.26451	-0.89079	-0.26049	0.030884	-0.85967	-1.15753	-0.19203	1
Ltc4s	0.907393	2.95212	1.16266	1.57268	0.556313	0.184755	0.490131	-0.16388	-0.24707	0.418702	-0.16209	0.601513	0.140481	-0.50704	-1.0003	-0.76084	-0.97545	-0.84856	-0.83157	-0.55194	-0.98456	-0.97266	-0.98079	1
Hpgd	0.286205	0.848969	-0.03972	2.91835	0.986116	0.320912	-0.08692	-0.31793	-0.56279	-0.36214	-0.42619	2.18661	0.918494	-0.50013	-1.0725	-0.87597	-0.82738	-1.09862	-0.6499	-0.25201	-0.54348	-0.28567	-0.56432	1
Clec1b	-0.20831	1.80947	-0.66633	2.29963	0.633784	2.18789	-0.44592	0.111224	-0.20596	0.313175	-0.60318	1.0383	0.9016	-0.75367	-0.71796	-0.72732	-0.69455	-0.73399	-0.6929	-0.59543	-0.74714	-0.74873	-0.75367	1
Nucb2	-0.12675	0.68539	0.291786	3.00093	1.10306	1.7427	0.238414	-0.11387	0.506853	0.326313	-0.76622	-0.97196	0.402903	-0.42099	-1.1693	-1.01366	-1.09356	-1.14337	-0.69721	0.169667	-0.49563	-0.45462	-0.00086	1
Gpx3	-0.29844	3.46532	-0.36034	2.37962	0.553672	0.447869	-0.43853	-0.13357	-0.38252	-0.4413	-0.47212	0.293005	0.431491	-0.41385	-0.51638	-0.46349	-0.52047	-0.5092	-0.52856	-0.51993	-0.52856	-0.52856	-0.51515	1
Pla2g7	-0.08644	2.65759	-0.62785	2.25598	0.632996	1.30043	-0.23151	-0.03214	-0.12828	0.251794	-0.62643	0.504373	1.15563	-0.25275	-0.77724	-0.74066	-0.75639	-0.84304	-0.74777	-0.51742	-0.74024	-0.84827	-0.80234	1
Clec4n	0.342772	1.98803	0.474368	1.9081	0.376453	1.58157	-0.09294	-0.07629	-0.27953	0.071752	-0.21292	0.58037	1.67211	-0.2628	-1.01761	-1.08727	-1.25516	-0.85727	-0.63234	-0.59692	-0.97634	-1.31436	-0.3338	1
Asb2	0.282631	2.23379	0.336982	0.792938	0.93763	0.744336	0.835986	0.703591	0.419205	-0.02521	0.12335	1.44553	0.85788	-0.69718	-1.09344	-0.51425	-0.86237	-0.41118	-0.93912	-1.20655	-1.26385	-1.57728	-1.12343	1
Gbp8	0.10881	3.61891	-0.28218	1.59602	0.401126	0.277421	-0.08727	0.033959	0.2108	0.469398	-0.36788	0.465789	0.475647	-0.76495	-0.66191	-0.46316	-0.51225	-0.51985	-0.90124	-0.44026	-0.76936	-1.05547	-0.83211	1
Clec4a2	0.523766	1.92075	0.259807	1.53025	0.698783	0.82099	0.269676	-0.71609	-0.54468	0.902448	-0.45231	1.07896	0.676825	0.062405	-1.53447	-1.45367	-1.40598	-1.21766	-1.00069	0.679626	-0.71726	0.502035	-0.8835	1
Gng2	-0.03099	2.34966	1.23202	0.666051	1.19447	-0.52833	-0.03025	-0.23995	0.592455	-0.20811	-0.07561	0.345332	-0.63688	-1.29177	-1.01698	-1.00107	-0.60234	-1.51082	1.13737	1.00319	-1.50475	-0.59227	0.749578	1
Ntpcr	0.151023	2.13424	0.414956	1.64384	0.834048	0.065646	-0.17921	-0.27555	0.075046	0.172863	-0.35849	1.31242	2.10337	-0.15318	-1.03761	-0.85505	-0.97069	-0.82093	-0.93794	-0.3627	-1.08463	-1.08219	-0.78928	1
Hbb-bs	-0.36624	3.20854	-0.36624	3.01069	-0.14929	-0.36584	-0.36448	-0.36381	-0.36624	-0.36624	0.047064	-0.36624	0.46104	-0.36538	-0.36624	-0.36624	-0.36624	-0.36624	-0.36624	-0.36624	-0.36236	-0.36624	-0.36132	1
Hba-a2	-0.37716	2.67779	-0.37716	3.46745	-0.00679	-0.37037	-0.37616	-0.37716	-0.37716	-0.37651	0.138185	-0.37692	0.491827	-0.37716	-0.37716	-0.37631	-0.37716	-0.37716	-0.37056	-0.37716	-0.37437	-0.37716	-0.37568	1
Rcbtb2	-0.31334	2.35783	-0.30834	2.41903	0.72125	0.784661	0.018752	-0.42083	-0.18228	0.182291	-0.53614	0.991724	1.33536	0.014523	-1.04035	-0.87366	-0.88008	-0.92706	-0.87746	-0.27652	-0.79033	-0.57249	-0.82654	1
Oasl2	0.285628	1.95401	-0.16726	2.159	1.42232	0.255884	1.10914	-0.05188	-0.5616	1.24986	-0.21465	0.576043	0.419824	-0.33825	-0.82414	-0.89876	-0.79499	-1.13568	-0.91034	-0.80024	-1.19474	-0.93347	-0.60572	1
Ppp1r3b	0.916853	2.30221	0.082685	0.236702	1.60432	1.64922	0.037348	1.3578	0.460545	0.048975	-0.32035	0.24834	-0.18742	-0.79923	-0.83954	-0.80141	-0.89092	-1.27544	-0.96605	-0.46312	-1.35356	-0.91659	-0.13138	1
Rflnb	0.027674	2.24655	-0.60772	2.19085	2.32867	0.235537	-0.08333	0.374369	-0.4414	0.417778	-0.07583	-0.84778	0.739634	-0.63181	-0.55097	-0.68998	-0.82349	-0.80957	-0.45009	-0.76143	-0.27259	-0.76656	-0.74851	1
Hba-a1	-0.37639	2.44109	-0.37639	3.65498	-0.01783	-0.3727	-0.37335	-0.35027	-0.37288	-0.37313	0.178826	-0.37518	0.416926	-0.37639	-0.37639	-0.37639	-0.37639	-0.37213	-0.3699	-0.35572	-0.37639	-0.37639	-0.34758	1
Adamdec1	-0.10649	2.40659	-0.64836	2.58747	0.615884	1.23768	-0.42652	0.040061	-0.11896	-0.11613	-0.5689	0.390937	1.40295	-0.57944	-0.71425	-0.66191	-0.72282	-0.69894	-0.70485	-0.70404	-0.5943	-0.5932	-0.72247	1
Npl	-0.3931	3.2752	-0.61623	1.43988	0.236259	1.0889	-0.34274	0.131296	-0.04035	-0.50249	-0.31942	0.555529	1.65637	-0.49343	-0.59631	-0.65856	-0.68574	-0.45243	-0.60708	-0.57301	-0.66459	-0.73942	-0.69854	1
Hmox2	-0.10929	2.66641	0.265649	0.46866	1.22871	0.027411	0.855004	-1.33552	0.636678	0.734864	-0.38755	0.804441	0.655504	-0.58517	-1.09659	-1.00753	-1.85509	-0.68769	-0.65031	0.504775	0.130949	-1.09162	-0.1727	1
Rgs10	-0.2882	1.5839	0.541625	0.508284	1.08394	1.13406	0.487662	-0.57569	0.360927	0.692861	-0.04606	2.34953	0.776416	-0.49345	-1.1469	-1.25436	-0.62267	-1.24286	-0.50584	-0.25722	-0.48078	-1.10355	-1.50165	1
Cd200r4	-0.49067	2.87581	-0.56508	2.88849	-0.00624	-0.07175	-0.47498	0.353243	0.353308	-0.3357	-0.33375	1.14484	-0.10492	-0.44668	-0.52884	-0.50801	-0.5971	-0.5971	-0.38367	-0.40879	-0.58294	-0.58236	-0.5971	1
Cat	-0.35196	1.94686	0.652753	1.17342	1.37076	-0.37208	0.139362	-0.45842	0.046618	-0.01829	-0.34154	2.0552	1.3232	-0.02373	-1.00583	-0.8356	-1.49134	-1.04944	-0.56723	0.344781	-0.51923	-1.29128	-0.72698	1
Mlkl	-0.31185	2.70315	-0.36373	3.22645	0.300003	0.455683	0.149907	0.20497	-0.15212	-0.18797	-0.48171	-0.63795	0.317783	-0.37331	-0.63795	-0.63795	-0.56605	-0.63795	-0.42263	-0.25597	-0.63795	-0.58471	-0.46816	1
Tlr12	-0.07401	3.62161	-0.00567	1.36366	0.044292	0.089655	0.206361	-0.3667	-0.38201	0.306335	-0.37794	0.668717	1.07509	-0.28497	-0.45337	-0.79838	-0.77886	-1.00175	-0.1073	-0.15904	-0.99604	-0.89341	-0.69628	1
Oas1a	0.789157	2.59301	0.516614	0.460566	1.32492	0.067292	0.37168	-0.51562	0.622221	0.470526	-0.33778	-0.43241	1.05761	-0.20152	-1.74075	-1.28349	-0.21594	-1.32332	-1.21628	-0.54267	0.853722	-0.43993	-0.87761	1
Ada	-0.19911	1.91201	0.994805	1.96259	-0.09624	0.611183	-0.06705	0.83007	-0.86543	0.243982	0.094309	1.61392	1.12041	-0.54161	-0.98019	-0.61354	-0.97184	-1.28452	-0.71511	-0.86662	-0.9074	-1.17875	-0.09587	1
Cd300c2	0.379043	2.3466	0.426904	1.98151	0.509936	0.034735	0.274266	-0.7556	-0.40804	0.600981	-0.1522	1.11983	0.968789	0.096444	-1.3869	-0.69251	-0.58662	-1.08573	-0.46855	0.378532	-1.19638	-1.10128	-1.28377	1
Pla2g2d	-0.44067	2.7971	-0.56707	2.55798	0.056786	0.499724	-0.45466	0.15308	-0.1021	-0.45983	-0.44164	0.614754	1.56131	-0.59726	-0.57399	-0.34691	-0.62107	-0.54771	-0.59918	-0.60557	-0.64593	-0.64234	-0.5948	1
Ccr3	1.0353	0.55934	-0.6914	3.43656	1.41048	1.28112	-0.11285	-0.13912	-0.14074	0.29883	-0.6841	-0.36172	0.141943	-0.59518	-0.70554	-0.55765	-0.70554	-0.68554	-0.68484	-0.63577	-0.10764	-0.65043	-0.70554	1
Ldhc	0.863265	1.12886	-0.73473	2.35093	1.979	1.98151	0.160481	-0.25609	0.368172	0.347343	-0.73473	-0.69754	-0.56126	-0.73473	-0.67645	-0.69705	-0.73473	-0.73473	-0.73473	-0.73473	0.032233	-0.73473	-0.44561	1
Cib1	-0.46412	1.2323	-0.11948	1.75508	1.14454	1.44348	-0.09063	-0.02147	0.978112	-0.03137	-0.07172	0.959795	1.76991	-0.71816	-1.03115	-0.63824	-1.63055	-0.40043	-1.03496	-0.22268	-0.66569	-1.28104	-0.86152	1
Lgals9	0.184157	2.60636	0.681423	0.729552	0.214414	0.114365	0.362276	-0.18659	-0.30306	0.588701	-0.36153	1.83927	1.11917	0.226242	-0.79125	-1.03027	-1.64186	-1.07086	-0.601	-0.08878	-0.5919	-1.47293	-0.52589	1
Calhm6	0.386324	2.22425	-0.61466	2.31506	0.111783	0.7723	-0.46997	0.386437	0.005566	-0.03144	-0.64231	0.71358	1.90578	-0.39164	-0.86551	-0.84324	-0.7608	-0.89619	-0.68373	-0.64318	-0.94192	-0.92516	-0.11132	1
Ptpn13	-0.11315	3.78136	-0.43367	2.17047	-0.41294	-0.35825	-0.36314	0.481045	-0.33036	-0.05396	0.11672	0.096264	-0.45454	-0.34135	-0.36874	-0.41645	-0.50235	-0.50235	-0.19544	-0.38017	-0.45864	-0.50235	-0.45801	1
Oas1g	0.136832	2.72035	0.430909	1.22362	1.2511	0.109586	0.399487	-0.0917	-0.59811	0.224672	-0.45907	1.74323	0.535164	-0.09274	-1.13095	-0.84138	-1.13095	-1.13095	-0.4543	-0.18513	-0.73313	-1.06568	-0.86088	1
Leprotl1	-0.86451	2.90688	-0.10877	1.67175	0.982073	1.00332	-0.20201	-0.2308	0.247534	-0.01507	-0.41182	1.10878	0.104309	-0.32137	-1.3738	-0.49521	-1.22721	-0.96698	-0.24654	0.393312	-0.22146	-0.95968	-0.77273	1
Gbp3	0.118822	2.30818	-0.32272	2.04602	0.897226	-0.22278	-0.24131	-0.15246	-0.04588	-0.39972	-0.08352	2.17357	0.839565	-0.45798	-0.52314	-0.17745	-0.69022	-0.92889	-1.02606	-0.29329	-1.10921	-1.12853	-0.58026	1
Gbgt1	-0.43186	3.56698	-0.57687	1.88676	-0.20603	0.857943	-0.49793	-0.00958	-0.49723	-0.56025	-0.60449	0.301125	-0.29674	-0.54517	-0.69654	-0.69654	-0.40645	-0.69654	-0.33434	0.73794	-0.65324	0.167547	0.191502	1
Defa24	-0.31154	0.487778	-0.0595	0.486307	-0.66082	0.480606	-0.36987	1.08309	-0.31887	1.05103	0.687956	0.127483	3.69574	-0.66082	-0.66082	-0.51151	-0.66082	-0.66082	-0.66082	-0.66082	-0.66082	-0.66082	-0.5813	1
Rbp2	-0.29826	2.33488	-0.42746	1.53572	0.661705	2.267	-0.68455	0.130098	1.61694	0.06103	-0.68455	0.459784	-0.33262	-0.68455	-0.68455	-0.68455	-0.68455	-0.68455	-0.68455	-0.68455	-0.68455	-0.68455	-0.4788	1
Agfg1	-0.17724	3.12319	0.745586	-0.34025	0.176313	0.435452	-0.21653	-0.86278	0.560629	-0.29221	0.92839	1.98441	-0.03759	-0.72241	-0.88755	-0.60889	-0.72125	-1.05715	-0.19013	0.392008	-1.02641	-0.45873	-0.74686	1
Gsr	-0.20766	3.35131	-0.65663	1.81185	0.354399	1.52514	-0.13165	-0.00578	0.247176	0.163508	-0.55713	0.159979	0.136853	-0.66652	-0.58757	-0.56232	-0.81094	-0.38839	-0.48151	-0.71537	-0.4419	-0.5866	-0.95024	1
mt-Cytb	-0.73322	1.39448	-0.09465	-0.01352	0.152798	0.535188	0.093602	0.645698	0.189124	-0.27502	-0.35033	2.53144	2.6342	-0.75356	-1.12931	-0.90056	-0.91255	-0.79038	-0.61139	-0.57018	-0.23522	-0.38461	-0.42202	1
Arl11	-0.42623	2.43919	-0.02197	1.41485	0.973665	1.45523	-0.15944	-0.57621	0.070425	-0.50578	-0.53453	0.739291	1.91147	-0.27554	-0.86127	-0.67384	-0.84677	-0.91675	-1.01481	-0.09224	-1.15156	-0.30896	-0.63822	1
Il18bp	-0.21309	2.98781	-0.29062	1.2807	0.566854	0.299341	0.31855	0.330498	-0.1892	-0.5331	-0.28694	0.479504	2.19386	-0.49759	-0.88299	-0.26119	-0.9447	-0.54473	-0.81169	-0.59029	-0.79703	-0.75057	-0.86338	1
Ms4a6d	-0.31501	1.43359	-0.92817	2.4688	0.653807	1.68371	-0.55854	-0.46208	-0.37325	-0.26164	-0.49823	1.14546	0.771133	0.235145	-1.26692	-1.06594	-1.32661	-1.22121	-0.41161	0.586876	0.214553	-0.29586	-0.208	1
Lpcat2	-0.28823	2.88912	-0.62938	1.5458	0.203743	0.750685	-0.45677	-0.15338	-0.61361	0.498991	-0.7383	1.56177	1.1654	0.051161	-1.16575	-0.97467	-1.02108	-0.62283	-0.79434	-0.01576	-0.69388	-0.25665	-0.24201	1
Klra2	0.028235	1.74346	-0.82641	2.47323	0.733319	1.0752	-0.61693	-0.74957	-0.49213	0.599351	-0.69292	1.0279	1.40059	0.01938	-0.95905	-0.88801	-1.02005	-0.88909	-0.42378	0.518499	-0.6012	-0.79435	-0.66567	1
Art2a-ps	1.24321	2.88207	0.011894	1.77556	0.260982	-0.23654	-0.17384	-0.12934	-0.62508	0.417705	-0.49715	0.594697	1.17289	-0.10861	-0.2275	-0.6366	-1.11524	-0.99686	-0.7516	-0.41402	-1.42714	-0.13319	-0.88631	1
Adipor1	-0.34453	3.46529	-0.34566	1.57841	0.57484	1.26866	0.386696	0.249973	-0.36028	0.315569	-0.4325	-0.4345	-0.06838	-0.15057	-0.41576	-1.01096	-0.88423	-0.38735	-0.17806	-0.43825	-0.4096	-1.0164	-0.96241	1
Scp2	-0.75366	1.62955	0.601473	0.627277	0.851371	2.0593	0.784638	-0.09244	-0.64033	0.196918	0.147899	1.47542	0.631099	-0.98658	-1.33615	-2.0058	-0.96961	-0.13238	-0.58253	-0.29318	-0.36507	-1.02725	0.180014	1
Ly6e	-0.17415	2.51788	0.73394	1.34777	0.126694	0.893971	1.20799	-0.38203	0.973341	0.370699	0.228372	0.204161	0.287516	-0.65392	-0.48603	-0.41948	-1.37692	-0.17251	-0.03712	-1.14322	-1.49157	-1.39909	-1.1563	1
Igsf6	0.240143	1.16891	0.2158	0.652734	0.829644	0.326498	-0.25615	-0.96027	1.04297	1.30934	-0.34845	1.69486	2.06189	-0.15368	-1.52488	-0.99591	-0.23479	-0.65775	-0.98103	-0.33893	-1.3741	-0.91092	-0.80591	1
Gsdme	0.849492	2.96504	-0.30162	-0.45777	1.57677	0.187618	0.477812	0.222104	0.175718	-1.21753	-0.40058	1.16478	0.489326	-0.82932	-1.44262	-0.24951	-0.41292	-1.37997	-0.80879	-0.15715	0.371427	-0.24293	-0.57937	1
Asb10	-0.28645	2.13084	-0.74126	1.77865	0.60221	1.7326	-0.42526	0.120128	1.37171	-0.46527	0.150222	-0.74126	1.62979	-0.74126	-0.74126	-0.61248	-0.74126	-0.74126	-0.52545	-0.74126	-0.74126	-0.74126	-0.52993	1
Prdx1	-0.53181	1.50504	-0.12076	1.22158	-0.05375	0.539038	0.399909	-0.71881	0.566819	0.960137	0.318344	2.23958	1.29099	-0.21378	-1.83825	-1.47146	-0.94531	-0.34312	-0.69671	0.203119	-0.72072	-0.93031	-0.65977	1
Fabp1	-0.4792	2.01988	-0.64051	0.890287	1.27635	1.95965	0.55743	1.45019	1.74988	-0.64051	-0.64051	-0.64051	-0.64051	-0.64051	-0.64051	-0.64051	-0.64051	-0.64051	-0.45737	-0.64051	-0.64051	-0.64051	-0.64051	1
Sfmbt2	-0.15004	4.52865	-0.26716	0.405113	-0.09845	-0.30698	-0.29273	-0.19797	-0.30698	-0.2083	-0.24668	0.07869	-0.30698	-0.22415	-0.26054	-0.24751	-0.30698	-0.25038	-0.22934	-0.30698	-0.30698	-0.29615	-0.20116	1
Akr1b3	-0.24053	2.32411	0.956807	0.761319	0.079828	1.48997	0.65247	-1.22628	-0.28894	-0.2632	-0.19475	1.38201	0.526944	0.109635	-1.31248	-1.39946	-1.9999	-0.24066	-0.3246	0.064737	-0.80353	-0.07212	0.018628	1
Acp2	-0.72747	2.8862	-0.05768	1.24181	0.872136	0.363692	-0.46744	-1.04733	-0.2915	1.64471	-0.57331	0.959508	0.71632	-0.06564	-1.05398	-0.74286	-0.79647	-0.57034	-0.963	-0.45984	-0.85031	-0.42442	0.407198	1
Gbp2b	-0.48093	1.63931	-0.63806	2.98852	0.33805	0.824715	-0.25908	0.029453	-0.03823	-0.17398	-0.54575	1.18077	1.66221	-0.38165	-0.72049	-0.7241	-0.66267	-0.72495	-0.71847	-0.48311	-0.72418	-0.65097	-0.73639	1
Blvra	0.142774	3.41342	1.10831	0.516559	-0.19024	-0.23511	0.380673	-0.28558	-0.32698	0.638879	-0.06432	0.65836	0.268728	0.205433	-0.94812	-0.77762	-1.41061	-1.0477	-0.32697	0.143296	-1.5675	0.190284	-0.48596	1
Ppp1r18	0.610701	0.779691	-0.19423	1.26132	0.265136	1.68267	-0.07117	-1.33184	0.340084	-0.19144	0.156376	2.42654	0.607136	-0.50659	-1.26262	-0.28655	-1.69262	-1.29813	-0.71192	-0.42699	-0.38361	0.796355	-0.56827	1
P2ry12	0.032627	1.24056	-0.2315	2.12758	-0.18112	-0.21334	-0.87483	0.755681	-0.33548	0.300932	-0.72777	-0.0854	3.09627	-0.19942	-0.95149	-0.61766	-0.97416	-1.01467	-0.66215	0.195342	0.013958	-0.10683	-0.58712	1
Slc40a1	0.22945	1.71594	-0.67486	3.29941	1.56934	0.677203	-0.34891	0.087097	0.096696	-0.05267	-0.27282	-0.02822	0.11987	-0.06231	-0.71865	-0.65352	-0.7527	-0.72187	-0.61994	-0.67318	-0.7527	-0.72559	-0.73708	1
Cd302	0.01588	1.47166	0.454313	0.857689	-0.52615	-0.45568	-0.03602	-0.57099	-0.72389	0.081119	-0.85269	2.63857	-0.29216	0.353606	-1.1526	-1.53606	-1.34335	-1.32133	-0.07643	0.833781	1.01462	0.559415	0.60672	1
Fgf2	-0.35214	1.57457	-0.34417	0.842535	0.626849	-0.43821	-0.4142	-0.2251	-0.40274	-0.28348	-0.39927	3.96417	-0.45054	-0.37049	-0.39085	-0.42322	-0.4015	-0.40033	-0.45054	-0.40811	-0.43816	-0.1667	-0.24839	1
Chmp5	-0.18364	0.16138	-0.11169	1.98584	0.720958	1.13964	-0.36203	-0.47283	0.441484	-0.00299	-0.27252	2.21553	2.03479	-1.14769	-1.30203	-0.34592	-0.72613	-0.64744	-1.11423	-0.44615	-0.71147	-0.19855	-0.65431	1
Ifit3	-0.28748	2.53271	-0.61634	0.80266	0.73353	0.72604	0.108444	0.082903	0.268996	0.473954	-0.10652	1.25868	2.15317	-0.78614	-0.5082	-0.85747	-0.68621	-0.82539	-0.81896	-0.63321	-1.01188	-0.99139	-1.01188	1
Art2b	-0.49097	2.58976	-0.67565	1.70026	0.067691	1.14403	-0.22046	-0.00857	-0.63373	-0.53644	-0.19124	1.22105	2.05289	-0.31597	-0.60299	-0.57292	-0.75618	-0.79465	-0.67261	-0.63845	-0.26713	-0.76285	-0.63489	1
Tnfrsf17	0.187066	0.363194	-0.25594	4.50246	-0.23947	-0.30953	-0.30953	-0.30953	-0.30953	-0.30953	-0.22746	-0.26953	0.095697	-0.22463	-0.30953	-0.30953	-0.30953	-0.30953	-0.30953	0.092572	-0.30953	-0.30953	-0.30953	1
Ifi47	-0.65778	1.07586	-0.36475	1.60709	0.271218	1.92333	-0.28253	-0.85734	0.886922	0.533889	0.564489	0.999262	1.89918	-0.30306	-1.03011	-0.48806	-1.16479	-1.28753	-1.24438	-0.34122	-0.67242	-0.62972	-0.43757	1
Prdx5	-0.54683	1.84951	-0.40791	1.69568	0.594159	1.44845	0.095316	-0.35195	0.873497	-0.43235	-0.2659	1.28721	1.78494	-0.43962	-0.80594	-0.75727	-0.86488	-0.69218	-0.89035	-0.14772	-1.21823	-1.23188	-0.57577	1
Grina	0.831133	2.78666	0.319716	0.696658	1.08832	0.554382	0.781855	-0.50844	0.19173	1.64222	-0.5791	-0.92891	-0.38452	-0.07573	-0.88853	-0.41128	-0.26455	-0.702	-0.7535	-0.47848	-0.84458	-1.85168	-0.22139	1
Tmem9b	-0.46313	1.49396	0.189167	1.35214	0.257197	0.54911	1.52324	-0.16054	0.066535	0.469802	-0.75816	0.013541	2.33124	-0.90997	-1.13944	-0.49738	-0.97982	-2.13249	-0.42325	-0.40815	-0.6076	0.359286	-0.1253	1
Nmur1	-0.34501	3.82388	-0.50582	1.70769	-0.34727	0.271638	0.079466	-0.50582	-0.38636	0.183767	-0.22799	0.801308	-0.50582	-0.50582	-0.50582	-0.50582	-0.47322	-0.50582	-0.50582	-0.50582	-0.50582	0.476082	-0.50582	1
F5	0.419257	0.894463	-0.78864	1.28845	1.58767	3.00196	-0.34283	-0.18267	-0.07749	0.759124	-0.73622	-0.82041	-0.68193	-0.65933	-0.79262	-0.64248	-0.81481	-0.66804	-0.71588	-0.75186	0.953497	-0.42865	0.19942	1
Gm20498	-0.60876	2.71184	-0.80476	2.02731	-0.64228	0.526783	-0.92825	0.045462	-0.92825	-0.39049	0.209083	0.992936	0.388111	-0.92825	-0.92825	-0.92825	-0.92825	-0.69733	0.500542	-0.32475	0.60433	-0.02439	1.05587	1
Hacd4	0.06192	2.41552	-0.54128	1.43164	0.884176	-0.13428	-0.43709	-0.94125	-0.00021	0.407335	-1.05797	2.10753	-0.20761	0.456886	-1.17593	-1.13211	-0.919	-1.09263	-0.57268	0.317351	-0.011	0.711342	-0.57064	1
Tmem106a	0.340536	2.67277	0.22649	1.28762	0.928491	0.316987	-0.23104	-0.76786	-0.77204	-0.72511	-0.6947	1.64921	0.812454	0.678979	-1.64045	-0.80442	-0.20767	-1.22412	-0.92112	-0.24297	-0.33477	-0.27489	-0.07236	1
B3galnt1	-0.05525	2.88684	-0.4822	2.96355	-0.06438	0.107143	-0.39333	-0.49781	0.533916	-0.19791	-0.55086	0.031872	0.874057	-0.54752	-0.47344	-0.60472	-0.38795	-0.26217	-0.55434	-0.35391	-0.6572	-0.6572	-0.6572	1
Ccpg1	0.155426	1.66774	0.52542	2.42913	1.09635	-0.65876	-0.01433	-0.82458	-0.12148	0.475343	-0.768	0.895645	0.71984	-0.04781	-1.21249	-0.27964	-1.77143	0.738684	-0.56819	-1.16164	-0.55407	-1.0945	0.373335	1
Paox	-0.52393	3.82558	-0.55386	1.05402	0.093455	-0.54786	-0.05484	0.372703	0.524014	-0.63217	-0.59238	0.112861	1.29772	-0.58042	-0.7184	-0.36922	-0.75544	-0.07932	-0.06552	-0.37636	-0.6629	-0.54751	-0.22022	1
Sumo3	-0.65024	2.07048	0.704057	1.1792	0.849321	0.217388	0.730691	0.712815	-0.4764	-0.43955	0.78013	0.630973	1.58655	-0.97351	-0.71277	-0.50979	-0.38882	-1.57327	-0.85098	0.386483	-1.81152	-0.9364	-0.52483	1
Slc9a9	1.05554	1.29257	-0.2009	0.177469	-0.00689	0.480103	0.857426	-0.04558	-0.72833	1.46206	-0.04432	-0.35284	1.68682	-0.03045	-1.94976	-1.55778	-1.13338	-1.02958	-0.87541	-0.10273	1.0149	-1.02235	1.0534	1
Cxcl14	-0.21489	1.22588	-0.38521	3.68849	-0.33704	0.017328	-0.54369	0.033119	-0.54369	-0.54369	-0.06129	0.584351	1.69842	-0.54369	-0.54369	-0.54369	-0.54369	-0.54369	-0.54369	0.046272	-0.54369	-0.54369	-0.31487	1
Mmp2	-0.36859	3.50868	-0.55729	0.43368	0.669121	0.618735	-0.3164	0.322891	-0.16697	-0.10668	-0.72294	0.200946	1.98502	-0.10326	-0.69506	-0.63043	-0.69196	-0.78602	-0.3651	-0.42634	-0.77816	-0.66116	-0.36271	1
Ftl1	0.200504	2.11993	0.736392	1.09237	0.189134	0.172235	0.681723	-0.87277	0.010338	0.30507	0.079057	1.44087	1.2303	0.796719	-1.17459	-1.08104	-0.1845	-1.48014	-1.0725	0.308693	-1.26292	-1.07719	-1.15768	1
Slco4c1	0.814454	-0.1189	-0.56429	1.03822	0.119698	3.96003	-0.17731	-0.49532	0.172842	0.431068	-0.42349	0.786189	-0.57633	-0.604	-0.46504	-0.604	-0.52012	-0.49128	-0.1971	-0.50599	-0.57389	-0.604	-0.40143	1
Snapc5	-0.9866	0.699296	0.038798	0.336076	0.600397	1.72486	0.643039	-0.19228	0.167291	-0.33266	0.058931	1.12519	2.69032	-0.98848	-1.42901	-0.99263	-1.12643	-0.60942	-0.68803	0.606792	-1.22327	-0.03908	-0.08309	1
Abcg3	0.332399	0.722154	-0.39517	1.5361	1.39196	1.80067	-0.27737	0.044222	0.192377	0.520033	-0.61409	1.80958	0.659658	-0.92685	-1.44216	-0.91174	0.036265	-0.3753	-0.7395	0.009112	-1.39565	-1.63578	-0.34092	1
Lbh	-0.45603	1.69124	-0.60206	0.290267	0.377539	0.380568	-0.57719	-0.2349	-0.52451	0.774587	-0.96901	2.80935	0.830662	-0.97349	-0.9994	-0.7612	-0.74253	-0.86616	-0.01311	-0.82552	-0.33708	0.058662	1.6693	1
Akr1a1	-0.83899	1.35539	-0.20358	0.140878	0.673536	0.646992	0.722382	-0.37268	0.507238	-0.65753	-0.1841	1.99237	2.0997	-0.41307	-1.76843	-1.21161	-0.84523	-1.33101	-0.61626	0.868018	-0.00792	-0.612	0.055903	1
Cdkn3	1.58719	2.79576	-0.27729	-0.97845	0.278667	-0.2773	-0.32816	0.033608	-0.49189	-0.43375	-0.80319	-0.97845	-0.09315	-0.41414	-0.77877	-0.87053	-0.90121	-0.97845	-0.01633	1.82674	1.03998	0.387026	0.672099	1
Adgrg3	0.292861	1.76545	-0.82017	2.45727	0.498583	1.88693	-0.10053	0.071135	1.00351	0.141915	-0.73187	-0.85918	0.839416	-0.73992	-0.83623	-0.48763	-0.44833	-0.85081	-0.71539	-0.78514	-0.88763	-0.93458	0.240332	1
Gas1	-0.23336	4.44075	-0.34386	0.197653	0.635014	-0.34386	-0.34386	-0.03931	-0.27281	-0.18788	-0.34386	0.290315	-0.22763	-0.34386	-0.19771	-0.34386	-0.34386	-0.34386	-0.34386	-0.34386	-0.34386	-0.27875	-0.34386	1
AW011738	1.52721	3.05089	0.341064	1.07582	0.173192	0.410812	0.243819	-0.26124	-0.57692	0.767436	-0.16782	-1.02494	0.429593	-0.12186	-0.89887	-0.06026	-1.54482	-0.1148	-0.91972	-0.62253	-1.11424	-0.88682	0.29499	1
Tmbim6	0.082982	1.77568	0.307848	1.11385	0.345401	1.69876	0.865738	-1.75473	-0.46433	0.384427	0.296633	1.39582	0.675487	0.339931	-1.10571	-0.60438	-1.90067	-0.65078	-0.24564	-0.32856	-0.91964	-0.97492	-0.33319	1
Adprh	-0.65265	0.714257	-0.4164	2.09269	0.593738	1.10679	1.18354	-0.37893	1.05141	0.004688	-0.40247	1.55655	-0.42519	-0.73859	-1.00334	-1.44064	-0.22635	-1.99462	-0.78501	-0.78137	0.119551	0.03595	0.786396	1
Tmem106c	0.339117	2.15476	-0.04274	2.35169	0.023242	0.452371	-0.55673	-1.30579	0.757094	0.439989	0.675574	1.41828	-0.64035	-0.61083	-0.67585	-1.41282	-0.31745	-0.52062	-0.8409	-0.38794	-1.11799	0.420275	-0.60239	1
Kcnj16	-0.47408	2.20594	-0.65344	0.074683	0.248396	1.29971	-0.53999	-0.2151	1.25451	-0.61357	-0.34504	0.961896	2.78073	-0.42017	-0.60021	-0.63287	-0.64265	-0.7119	-0.47649	-0.7119	-0.54941	-0.62941	-0.60965	1
Ifit3b	-0.54734	2.62805	-0.57163	0.611739	1.53443	0.49482	0.326178	0.26219	0.234086	-0.77931	0.07802	0.7201	2.17145	-0.73462	-0.58115	-0.63705	-0.38981	-0.67493	-0.83129	-0.67328	-0.96441	-0.99032	-0.68592	1
Tifab	-0.68361	1.5423	-0.3834	1.69205	1.71628	-0.46673	-0.35716	0.05233	-0.06442	-0.32346	-0.89308	2.73165	0.669797	-0.89327	-1.0371	-0.78508	-0.20549	-0.16403	-0.7719	0.199809	-0.56223	-0.57412	-0.43913	1
Tfpi	-0.23766	4.12146	-0.29854	0.296133	-0.1913	-0.31309	-0.43505	0.108426	-0.27516	-0.14673	-0.13143	-0.58649	-0.30505	-0.41257	-0.58649	-0.53191	-0.20111	-0.57075	-0.21829	0.395155	-0.33231	-0.58649	1.43927	1
Slc29a1	-0.38568	3.74213	0.410079	1.10174	-0.67113	0.346312	-0.18252	-0.66184	-0.6771	0.386661	-0.35226	1.15877	0.334456	-0.43078	-0.75095	-0.26025	-1.15874	-0.08542	-0.44934	0.149409	-0.64592	-0.39691	-0.52072	1
Lst1	-0.22941	2.62927	-0.49009	2.1071	0.478957	1.00535	-0.28581	-0.02716	-0.27097	-0.24428	-0.66085	1.2231	1.29967	-0.08712	-0.71479	-0.51905	-0.79837	-0.23534	-0.83967	-0.45744	-1.22952	-0.86469	-0.78887	1
Fyb	-0.11542	2.99932	-0.76155	1.02012	0.454979	1.65077	-0.43059	0.123687	0.271916	0.426498	-1.00902	0.767998	0.833956	0.173363	-1.01529	-0.88479	-1.18736	-0.2651	-1.01961	-0.37372	-0.16751	-0.61792	-0.87472	1
Rprd1b	0.547933	3.65329	-0.23039	-0.81451	0.288571	-0.11679	-0.56691	-1.00541	0.612196	-0.09455	-0.60839	-0.17451	-0.45121	-0.59166	-1.02725	-0.35762	-1.11668	0.039905	0.17192	-0.5066	0.549264	0.559715	1.23966	1
Clec5a	-0.11241	1.23855	0.04627	1.6892	-0.33025	0.496787	0.325664	-1.28899	0.843418	0.232942	-0.14572	1.06974	2.17367	-0.19505	-1.14833	-1.20811	-1.57594	-0.87322	0.866663	0.078303	-0.20944	-1.04667	-0.92707	1
Slc6a13	0.954032	3.54381	0.785874	-0.66414	1.55322	-0.82287	0.710768	-0.33286	-0.03366	-0.24532	0.00361	-0.2853	0.049927	-0.39391	-0.9106	-0.42655	-0.42576	-0.46844	-0.1361	-0.38187	-1.15296	-0.72223	-0.19866	1
Dnase1l3	-0.1472	1.5254	0.18043	1.0206	0.25978	0.805899	0.658948	-0.26989	0.151624	0.470755	-0.23246	1.50559	2.48051	-0.26762	-0.53786	-0.67284	-1.08341	-0.30506	-0.79461	-0.75129	-1.42742	-1.18758	-1.38229	1
Scel	0.679646	3.12911	0.761508	0.7125	-0.17229	-0.64571	-0.15411	0.726254	-0.7258	0.267985	0.080494	2.158	-0.57932	-0.55951	-0.7258	-0.40751	-0.50248	-0.7258	-0.41394	-0.7258	-0.7258	-0.7258	-0.7258	1
Inpp5b	0.439268	3.49676	0.742076	-0.59233	1.51643	-0.86686	-0.19241	0.4647	-0.48536	0.103934	-0.37868	-0.00793	-0.29323	-0.88001	-0.99688	0.508647	-0.50364	-0.01683	-0.80022	0.756098	-0.69541	-0.49602	-0.82211	1
Mvb12b	1.28694	1.33165	1.26463	2.6578	0.025813	-0.13478	0.384653	-0.18179	-0.54751	1.84108	-0.61494	-0.24234	-0.36282	-0.44612	-0.89732	-0.15237	-0.72549	-0.95668	-0.47593	-0.20126	-0.9481	-0.95668	-0.94843	1
Dpp3	-0.89647	2.21907	-0.1787	-0.03469	0.736383	0.902164	0.488882	-0.82267	-0.37721	-0.45287	-0.55874	2.20862	1.75318	-0.60255	-0.96203	-0.98411	-0.72072	-1.37576	-0.14139	0.627385	-0.3064	-0.40761	-0.11378	1
Klhl9	-0.52105	3.29534	-0.22212	0.871663	0.649713	-0.62158	-0.51321	0.118095	-0.44573	0.115632	0.002752	2.0255	0.087363	0.247981	-1.18533	-0.56283	-0.89359	-0.43626	-0.13078	-0.37257	-1.23925	-0.41035	0.140624	1
Scimp	0.033278	1.77296	0.443681	0.822569	-0.42387	-0.25106	-0.08463	-0.08659	-0.23495	1.14196	-0.4988	0.585915	2.90735	0.509504	-1.11354	-1.06599	-1.34375	-0.70865	-0.97051	-0.14263	-1.09212	-0.41778	0.21766	1
Ttyh2	1.23284	2.12469	-0.18457	1.21048	0.030595	1.60497	0.758505	0.132287	-0.78977	0.994141	-0.17432	0.740149	0.712141	0.030983	-0.5793	-0.74908	-1.00266	-0.93233	-0.9694	-0.58372	-0.83102	-1.34286	-1.43276	1
Mpp6	-0.18375	-0.02957	-1.15772	2.17588	0.421499	1.32695	-0.00837	-0.58115	0.178132	-0.53657	-0.91091	0.559969	1.40919	-0.63636	-1.70318	-1.12544	-1.86028	-0.10435	0.386274	0.700656	-0.03972	0.822725	0.896117	1
Ms4a6c	-0.41069	1.34597	-0.14305	1.17669	0.326167	1.8452	0.411674	0.184205	0.902971	0.476284	-1.02285	0.862044	0.815706	-1.16645	-1.36751	-0.53711	-1.66433	0.465388	-0.90543	-0.40571	-1.43289	-0.83473	1.07847	1
Rnf128	-0.12779	3.87836	-0.25426	0.837423	-0.56985	-0.64592	-0.58573	0.480448	0.105068	-0.22771	-0.22146	1.30744	0.560558	-0.55453	-0.2621	-0.55846	-0.48892	-0.64592	-0.56385	0.253184	-0.46962	-0.60043	-0.64592	1
Ganc	-0.45006	1.95823	0.799536	-0.02128	0.16794	2.00147	0.307922	-0.65916	-0.62142	0.34749	-0.10154	2.1989	1.05984	-0.38882	-0.83499	-0.72839	-1.23518	-0.25132	-0.94405	-0.49677	-0.02161	-1.02709	-1.05965	1
Tspan13	-0.27791	1.49942	0.065335	0.680307	0.283322	1.79859	0.231583	0.649206	1.36586	0.075489	-0.4951	0.806764	0.09175	-1.2434	-0.80213	0.268263	-0.38367	1.5516	-1.18161	-1.44544	-0.91907	-1.49011	-1.12906	1
Gm5150	0.335942	1.67222	-0.68925	2.63964	-0.3697	1.52724	-0.08417	0.998206	-0.54403	0.196693	-0.68629	-0.41447	1.63332	-0.37991	-0.72287	-0.61301	0.022537	-0.55963	-0.72192	-0.6701	-0.87138	-0.87138	-0.82768	1
Cd4	-0.34225	2.62492	-0.8051	2.03599	0.06426	1.31444	-0.6438	0.281688	-0.53093	-0.33649	-0.6335	1.24095	0.989377	0.496222	-0.48903	-0.39013	-0.60981	-0.03159	-0.90105	-0.62779	-0.89094	-0.9008	-0.91464	1
Il12rb1	-0.54951	4.20954	-0.46387	0.792228	0.023569	0.268203	-0.25252	-0.09463	-0.15344	-0.26002	-0.42874	0.522865	-0.38379	-0.40069	0.589478	0.06644	-0.41903	-0.35308	-0.54174	-0.5363	-0.57077	-0.59659	-0.46761	1
Abi3	0.460579	1.73479	-0.4276	0.929047	1.1262	1.259	-0.00254	0.653255	-0.19693	-0.057	0.042689	1.33342	1.42083	-1.01393	-0.56392	-0.30938	-1.35868	0.634235	-1.60421	-1.27308	-0.99131	-0.64003	-1.15542	1
Hcar2	0.448536	1.23916	0.174229	2.25061	0.108428	1.97699	0.059768	-0.01755	-0.29847	0.132069	-0.51624	1.8827	-1.06926	-0.19384	-0.23191	-0.40162	-0.78705	0.123435	-0.91684	-1.04485	-1.37769	-1.14331	-0.39728	1
Elmo3	-0.37816	3.62315	-0.01179	0.171602	0.524264	0.529603	0.150203	-0.78995	-0.60263	-0.22018	0.134413	1.11425	1.18537	-0.37384	-0.10907	0.408072	-0.75128	-0.73499	-0.70925	-0.78995	-0.78995	-0.78995	-0.78995	1
Spon1	-0.36393	2.9289	-0.58668	2.47747	0.105469	0.483	-0.27752	1.48221	0.533667	-0.25137	-0.4304	-0.41614	-0.12867	-0.48645	-0.60139	-0.6011	-0.01805	-0.50837	-0.48506	-0.48129	-0.7618	-0.80625	-0.80625	1
Irf7	-0.90025	1.98493	-0.56296	1.09363	0.137622	0.97862	0.17175	0.322787	1.92385	-0.27588	-0.38702	0.654029	1.83144	-0.35558	-0.85716	0.221336	-0.32639	-0.34508	-1.21828	-1.02023	-0.77217	-1.05588	-1.24311	1
Ikzf3	-0.29333	3.67765	-0.76587	1.32069	0.440893	0.949098	-0.54647	-0.09563	0.241797	0.756597	-0.49415	-0.41926	0.504034	-0.82351	-0.29713	-0.28245	-0.17845	-0.30855	-0.61744	-0.73593	-0.8182	-0.45345	-0.76095	1
Lrrc4c	0.279513	1.86371	-0.42477	1.12485	-0.44856	0.354262	-0.57023	-0.1625	-0.61645	0.952674	-0.55126	3.30558	0.637965	-0.61645	-0.28107	-0.5591	-0.58951	-0.61645	-0.61645	-0.61645	-0.61645	-0.61645	-0.61645	1
Siglec1	0.174985	2.6908	-0.55705	2.07377	1.86946	-0.41084	-0.2309	-0.30661	-0.55959	0.582875	-0.14687	-0.82137	0.589917	0.659051	-0.58711	-0.36092	-0.65715	-0.51779	-0.67689	-0.06843	-0.97944	-0.75731	-1.00258	1
Esam	0.084398	3.32547	0.459842	-0.10971	0.10209	0.229872	1.23388	0.036547	-0.55902	-0.58536	0.319752	1.78829	-0.97213	-0.48749	-0.29586	-0.40398	-0.27026	0.287636	-0.70699	-0.66689	-0.97213	-0.93215	-0.90581	1
Ccl8	-0.20055	3.17763	-0.67268	0.397427	-0.28988	1.89693	-0.60175	0.467858	-0.22996	-0.54513	-0.27215	1.56309	0.47212	0.522135	-0.55909	-0.67268	-0.49908	-0.67268	-0.67268	-0.59079	-0.67268	-0.67268	-0.67268	1
Dkk3	-0.29467	2.351	-0.531	0.742588	0.053811	0.184424	-0.41136	-0.34295	-0.15641	-0.38082	-0.42263	1.52684	3.06507	-0.22027	-0.57439	-0.29663	-0.46942	-0.70448	-0.52289	-0.56673	-0.62013	-0.70448	-0.70448	1
Cd22	-0.7066	2.00585	-0.89691	0.688849	1.44463	0.982651	-0.67617	-0.81962	-0.51399	1.93394	-0.53779	-0.07731	1.07099	-0.75921	0.862346	0.122085	0.581661	0.062087	-0.49737	-0.82921	-1.06043	-1.17791	-1.20258	1
Fpr1	-0.65105	2.48162	-0.65105	2.62543	0.431308	1.73516	-0.50171	-0.45609	0.114176	0.262862	-0.65105	0.495433	0.306151	0.11017	-0.65105	-0.44299	-0.65105	-0.65105	-0.65105	-0.65105	-0.65105	-0.65105	-0.65105	1
Adamts17	1.04072	4.36269	-0.28158	-0.39118	-0.35179	-0.27837	-0.36032	-0.02958	-0.28032	-0.23627	-0.30149	0.177151	-0.40106	-0.20261	-0.13012	-0.10679	-0.04326	-0.39091	-0.19678	-0.37855	-0.40843	-0.39676	-0.41438	1
St3gal6	0.255216	3.37745	-0.7628	1.15397	-0.62125	0.831232	-0.32641	-0.5204	-0.84393	0.491315	0.279949	0.257925	1.44454	0.030359	-0.43347	-0.02854	-0.68012	0.007318	-0.81918	-0.33319	-0.90505	-0.94916	-0.90576	1
Igf1	-0.21297	3.99731	-0.37679	1.34846	0.490934	-0.19865	-0.54798	-0.43461	-0.51101	-0.48913	-0.45673	0.248563	0.505895	0.557847	-0.39201	-0.39697	-0.34498	-0.55639	-0.50791	-0.07625	-0.53469	-0.57245	-0.5395	1
Zfp968	2.47449	1.5771	-0.48971	-0.10232	0.58445	-0.07337	-0.48396	-0.43272	-0.98262	0.706495	0.773654	-0.98262	1.2982	1.33213	0.365999	-0.44716	-0.98262	0.488996	-0.98262	-0.98262	-0.98262	-0.98262	-0.69398	1
Blm	-0.09239	3.12884	0.708159	-0.04641	1.00597	-0.2541	-0.52922	-0.64628	0.507346	-0.77654	1.54523	-0.82639	-0.0356	-0.0821	-0.61367	1.27451	-0.94861	0.380593	-0.85179	-0.34839	-0.75113	-0.88427	-0.86374	1
Ctsl	0.001788	2.17037	-0.51995	1.30239	-0.36773	2.27199	-0.4626	0.813186	0.628244	0.508585	-0.74228	0.091154	1.3344	0.135571	-0.9699	-0.73404	-0.66225	-0.55683	-0.87649	-0.45687	-0.74133	-1.21667	-0.95074	1
Aldh1a1	-0.04392	3.35642	-0.5266	-0.50774	-0.65936	0.395573	-0.479	-0.01383	-0.33204	-0.44879	0.164159	1.11926	2.21812	0.058741	-0.12634	-0.49334	-0.02862	-0.64846	-0.62537	-0.06426	-0.77153	-0.77153	-0.77153	1
Pde1b	-0.35738	1.47124	0.419375	-0.52615	0.087212	1.93918	0.958084	0.61703	0.443737	-0.61347	0.683493	0.447841	1.90756	-0.08906	-0.23366	-0.66759	0.225501	-0.9678	-0.84835	-0.35574	-1.42289	-1.75977	-1.35839	1
Srms	0.056842	0.595635	-0.40679	4.27105	-0.40679	0.606369	-0.34394	-0.40679	-0.15835	-0.29757	-0.40679	-0.40679	-0.36618	-0.04118	-0.40679	-0.23184	-0.40679	0.790708	-0.40679	-0.40679	-0.40679	-0.40679	-0.40679	1
1700003E16Rik	0.246049	3.70084	-0.43371	1.54949	1.26506	0.004348	0.090175	-0.59208	0.238161	0.001584	-0.59208	-0.59208	0.067929	-0.33725	-0.59208	0.120265	-0.59208	-0.59208	-0.59208	-0.59208	-0.59208	-0.59208	-0.59208	1
Btnl2	1.39163	2.70229	-0.65619	2.03133	-0.37795	-0.68157	-0.0266	-0.29175	0.973567	-0.06373	-0.09071	-0.76313	0.903136	-0.92589	0.257443	0.393002	-0.01214	-0.47282	-0.77418	-0.55143	-1.0992	-0.92674	-0.93836	1
Cd72	-0.31612	1.5465	-0.35299	0.68657	-0.50836	-0.01678	-0.31572	-0.34644	-0.70191	0.815243	-0.34965	2.21013	2.56115	0.345598	-0.22692	-0.53604	-0.83	0.62321	-0.96714	-0.3028	-1.01255	-1.23959	-0.76539	1
Iglj1	0.679712	-0.25856	-0.25149	4.50006	-0.23985	-0.25161	-0.25856	-0.25856	-0.25149	-0.25856	-0.25856	-0.23684	-0.24592	-0.25856	-0.25856	-0.21574	-0.25856	-0.16194	-0.24855	-0.24816	-0.24255	-0.25856	-0.25856	1
Map1a	0.68866	1.55591	-0.63615	0.747963	0.883741	-0.73966	-0.70795	0.475233	-0.60905	-0.73966	1.03516	-0.67312	0.761176	-0.63206	-0.61895	3.06534	0.231248	-0.4975	-0.65325	-0.73966	-0.73966	-0.73966	-0.71809	1
Tk2	0.429426	2.87993	0.048893	0.685936	0.61699	-0.25898	0.145272	0.102127	-0.84048	0.59167	0.878439	0.54553	0.208806	-0.5015	0.425077	0.065736	-1.18291	0.594543	-0.9182	-0.27117	-1.07176	-0.84156	-2.3318	1
Fabp2	-0.48132	-0.08764	-0.48132	-0.17541	-0.25236	0.408869	-0.30413	0.388863	0.265209	-0.30332	-0.30276	2.97824	3.1039	-0.48132	-0.48132	-0.48132	-0.42492	-0.48132	-0.48132	-0.48132	-0.48132	-0.48132	-0.48132	1
Misp	0.013955	2.31808	-0.5701	0.722119	0.689151	-0.66005	0.158198	-0.3322	-0.43864	-0.66005	0.1592	2.88682	1.46595	-0.25787	-0.21414	-0.66005	-0.66005	-0.66005	-0.66005	-0.66005	-0.66005	-0.66005	-0.66005	1
Igfbp3	-0.40354	4.36725	-0.40354	0.140178	-0.40354	0.13458	-0.31316	-0.32702	-0.29638	-0.24643	-0.27607	0.774468	0.26776	0.187943	-0.40354	-0.02616	-0.40354	-0.40354	-0.40354	-0.35161	-0.40354	-0.40354	-0.40354	1
Adgrl4	-0.44836	4.13197	0.16161	-0.44836	-0.182	-0.44836	-0.42257	-0.14202	-0.0979	-0.44836	-0.44836	-0.44836	-0.44836	-0.20755	1.28153	0.190368	-0.1729	0.754504	-0.44836	-0.41874	-0.43019	-0.41088	-0.44836	1
Tek	-0.34755	0.793345	-0.42482	2.53892	-0.22729	3.37759	-0.21947	-0.47177	-0.3987	-0.47177	-0.32945	-0.43607	-0.27553	-0.47177	-0.14317	-0.33137	0.669529	-0.47177	-0.47177	-0.47177	-0.47177	-0.47177	-0.47177	1
Vill	0.905974	2.49848	1.02284	-0.45712	-0.00308	0.609276	0.756233	-1.12417	0.206157	1.34711	-0.21834	0.010325	1.05545	0.517684	-1.23462	-0.32867	-0.10864	-1.14518	-0.4413	-0.06033	-0.90813	-1.49657	-1.40337	1
Slc22a17	-0.40386	0.748627	-0.43321	3.50264	-0.48966	-0.47296	-0.35532	0.290414	0.053834	-0.47095	-0.42829	-0.08741	2.47187	-0.29798	-0.19941	-0.48213	-0.33292	-0.41638	-0.42596	-0.3757	-0.50792	-0.46383	-0.42351	1
Ifi204	-0.38649	1.66799	-0.63707	2.08963	0.478356	0.514566	-0.30415	-0.21413	-0.69019	0.133537	-0.42698	1.7652	2.08137	0.398376	-0.8013	-0.80314	-0.67593	-0.72092	-0.5938	-0.00093	-0.91442	-0.91515	-1.04442	1
Lilra5	-0.08562	2.11117	-0.61318	1.19553	0.091891	-0.34439	-0.41012	-0.01507	-0.40399	0.022723	-0.41081	1.83515	2.77504	0.221097	-0.6637	-0.66861	-0.69792	-0.67492	-0.65004	-0.52043	-0.69792	-0.69792	-0.69792	1
Syne1	1.81408	-0.19879	-1.09008	2.88863	1.48356	0.81249	-0.17695	-0.09366	0.34049	0.358516	-0.28791	0.273661	-0.66765	-0.79968	0.204205	0.064825	-0.21793	-1.12799	-0.6907	-1.02126	-0.13893	-1.28209	-0.44682	1
Enpp5	0.13353	0.343255	-0.8305	-0.30323	1.05822	1.51412	-0.21496	0.460443	0.799693	0.084718	-0.3546	1.50239	2.56028	-0.27292	0.508061	-0.38064	-0.10158	-1.21989	-0.77123	-0.78241	-1.24426	-1.24426	-1.24426	1
Ncoa4	-0.01952	0.738706	0.354083	0.333383	-0.18875	0.896328	-0.21782	0.87171	1.28981	0.07255	-0.09039	1.93773	1.14044	-0.05962	0.301927	0.746116	-0.77135	-1.30723	-2.10778	-1.63717	-1.52698	-0.11094	-0.64523	1
Ifi213	0.253273	2.84094	-0.50623	-0.09104	0.090939	1.67111	-0.80911	0.274869	-0.38293	-0.20508	0.522094	-0.47213	1.83723	-0.19815	-0.3878	0.087108	0.720562	-0.79971	-1.22819	-0.66134	-1.21699	-0.2636	-1.0758	1
Sh3rf3	-0.36848	4.44752	0.027064	-0.07457	-0.03269	-0.35062	-0.25253	-0.29353	-0.24	-0.14214	0.002363	-0.43204	-0.05294	-0.01052	0.652205	-0.14622	-0.32109	-0.47541	-0.35761	-0.44424	-0.37428	-0.32538	-0.43487	1
Mfhas1	0.278061	1.76559	0.016465	1.96515	-1.23273	0.128612	0.745394	0.577867	0.670678	-1.29648	1.61973	-0.82996	0.932052	-0.2648	0.571366	-0.55597	0.286521	-0.48429	-1.03282	-0.63024	-1.28136	-1.27335	-0.67548	1
Tjp1	-0.16664	4.56752	-0.24189	-0.05523	-0.10276	-0.02936	-0.27048	-0.24731	-0.22488	-0.24622	-0.30364	-0.14586	-0.30364	-0.30364	-0.12245	-0.25752	-0.30364	0.00325	-0.25848	-0.17593	-0.30364	-0.27949	-0.22809	1
Lair1	-0.30081	2.4192	-0.72037	1.39551	0.313167	0.885125	-0.49207	-0.2315	0.976861	0.503554	-0.8707	0.95908	1.74285	0.307443	-0.99289	-0.64757	-1.10657	-0.34319	-0.96099	-0.08062	-0.99717	-0.58099	-1.17736	1
Cyp4f18	-0.00606	1.22134	-0.72196	3.15954	1.01519	0.359051	-0.30103	-0.73162	0.834369	0.249836	-0.63767	-0.02841	0.982327	0.929697	-0.52024	-0.4812	-1.39277	-0.76022	-0.88157	-0.34128	-0.82005	-0.53032	-0.59694	1
Rora	-0.70045	3.86942	-0.58668	0.324468	-0.35403	0.960649	-0.5027	-0.4977	-0.45258	-0.47294	0.055821	0.905278	0.190116	-0.60479	-0.37557	-0.12301	1.12854	-0.08269	-0.56993	-0.56189	-0.45918	-0.58783	-0.5023	1
P2rx1	0.180843	3.10932	-0.66857	2.50352	0.166024	0.075869	-0.63216	-0.5607	-0.50584	0.49308	-0.19009	-0.20023	1.03786	-0.08566	-0.69917	-0.57483	0.134474	-0.77848	-0.57894	-0.38153	-0.3342	-0.77848	-0.7321	1
I830077J02Rik	-0.20504	1.00949	-0.37245	0.737783	1.10881	3.20769	0.050038	0.696328	0.651631	-0.43392	-0.52147	0.326936	-0.04205	-1.21604	-0.66597	-0.48926	0.005817	0.233751	-1.2834	-1.12783	-1.44251	-0.03085	-0.19748	1
Gm14125	-0.41447	0.549059	-0.50921	3.75347	-0.07037	1.64113	-0.41995	0.866946	0.180165	0.674719	-0.50921	-0.50921	-0.50921	-0.50921	-0.50921	-0.25989	-0.44988	-0.50921	-0.50921	-0.50921	-0.4496	-0.50921	-0.50921	1
Prpsap2	-0.26445	1.04986	0.571552	2.5475	0.223981	-0.54775	-0.18249	0.645309	0.618131	-0.1077	0.341854	-0.47514	0.940588	-0.57969	-1.4718	-0.69322	-0.56612	1.99951	-0.81557	-0.14918	-1.14863	-1.41954	-0.51701	1
Ccl24	0.103369	4.05177	-0.44657	1.48409	0.415782	0.366019	-0.35908	0.19962	-0.41247	-0.24952	-0.45161	-0.48563	-0.48022	0.202548	-0.48563	-0.47387	-0.46392	-0.48015	-0.42014	-0.30122	-0.46815	-0.44947	-0.39556	1
Lgmn	-0.37097	2.24173	-0.70258	1.91746	0.035485	0.944395	-0.51476	-0.07333	-0.10177	0.219428	-0.71522	1.29534	1.7908	0.58928	-0.96225	-0.7337	-0.85616	-0.62019	-0.84177	0.123104	-0.98453	-0.75223	-0.92755	1
Ptgs1	-0.26508	3.06044	-0.60828	1.98997	0.191276	0.325013	-0.4607	-0.09103	-0.32066	0.182132	-0.53108	0.624074	1.57333	0.479601	-0.72415	-0.75412	-0.71106	-0.76385	-0.73591	-0.32313	-0.64415	-0.76487	-0.72778	1
Fat4	1.6371	3.66085	-0.67154	-0.33005	-0.20271	0.069312	-0.5058	1.18034	0.641666	-0.13073	-0.35992	0.399934	-0.67154	-0.10981	-0.67154	-0.44106	-0.34432	-0.37851	-0.44589	-0.54469	-0.47562	-0.67154	-0.63394	1
Trpc4ap	0.296856	2.91655	0.646001	-0.1721	-0.26656	0.674184	-0.61687	-0.97469	0.153117	-0.04263	-0.15597	0.837026	1.77213	0.652152	0.102971	-0.56397	-0.98087	-0.07353	-0.25354	-0.077	-1.02623	-1.8199	-1.02713	1
Olfr462	1.15608	3.13812	-0.4079	-0.36088	-0.59142	-0.494	-0.26849	0.988014	-0.13061	-0.6417	-0.49144	-0.79216	-0.30033	-0.25819	-0.43144	0.820855	0.178247	2.10169	-0.55273	-0.52523	-0.69382	-0.6505	-0.79216	1
Limd2	-0.79471	1.88737	-0.02884	-0.21525	0.154137	0.953553	-0.31089	0.746581	0.224533	-0.42396	0.493373	0.082897	1.84827	-0.86	-0.05482	0.621031	-1.264	2.03839	-0.74073	-1.32407	-1.09835	-0.88042	-1.05409	1
Alas2	-0.51393	0.936107	-0.28374	3.71563	-0.06195	1.7197	0.417055	-0.48505	-0.4086	-0.5906	0.466205	-0.50961	0.412162	-0.49975	-0.5906	-0.41673	-0.26663	-0.5089	-0.42019	-0.5906	-0.5906	-0.5906	-0.33878	1
S1pr2	0.151233	3.54783	0.124024	0.842403	-0.44448	-0.45757	-0.67407	-0.32228	-0.45865	1.54888	-0.49225	0.930587	-0.64307	-0.06058	-0.17528	-0.80947	-0.67098	0.636902	-0.77368	0.073956	-0.79689	-0.8581	-0.21848	1
Tuba8	0.344688	3.81649	-0.2999	0.078165	0.69444	-0.57925	0.172596	-0.57925	0.014902	0.4668	-0.57925	1.64391	-0.48209	-0.57925	-0.09039	-0.16063	-0.57925	-0.57925	-0.57925	-0.40644	-0.57925	-0.57925	-0.57925	1
Kcnt1	-0.55144	0.493602	-0.23176	0.169253	1.31692	4.02071	0.274771	-0.18094	0.1156	-0.41327	-0.00287	-0.63335	0.036412	-0.44965	-0.63335	0.230956	-0.04735	-0.63335	-0.63335	-0.36741	-0.63335	-0.63335	-0.61341	1
Stum	0.287884	4.23301	-0.35512	-0.52914	0.443734	-0.52914	-0.52914	-0.25141	0.003934	-0.52914	-0.46326	0.356163	0.411199	0.643871	-0.37693	0.044953	-0.11445	-0.10129	-0.52914	-0.52914	-0.52914	-0.52914	-0.52914	1
Megf9	-0.55466	0.832349	0.166558	0.36534	2.23114	0.665375	0.009863	2.70082	-0.7207	0.85911	0.041703	-1.00645	-0.30746	-0.56036	-0.28291	0.779332	-0.89049	-0.28333	-0.4882	-0.29718	-1.14963	-1.11396	-0.99627	1
Gstm2	-0.64107	3.11366	-0.06418	1.00095	-0.64107	2.14062	-0.22998	0.492725	0.524357	1.06106	-0.64107	-0.64107	0.175799	-0.3556	-0.64107	-0.64107	-0.64107	-0.3138	-0.64107	-0.49382	-0.64107	-0.64107	-0.64107	1
Tff2	0.469242	4.21779	-0.3866	0.427547	1.13815	-0.3866	-0.3866	-0.3866	-0.27633	-0.3866	-0.3866	0.281032	-0.29846	-0.3866	-0.16004	-0.3866	-0.3866	-0.3866	-0.3866	-0.3866	-0.3866	-0.3866	-0.3866	1
Dio2	1.48179	2.11011	-0.57219	1.45614	2.30107	0.078759	-0.1268	-0.53939	-0.72377	1.06206	-0.64724	-0.72377	-0.23064	-0.72377	-0.54698	-0.64829	0.878178	-0.72377	-0.64985	-0.72377	-0.34031	-0.72377	-0.72377	1
Ccl4	1.98443	0.207992	-0.64881	2.82485	0.303611	0.650118	-0.56399	-0.3975	-0.69138	0.94666	-0.49232	0.688145	-0.94581	1.16662	-0.49258	-0.78988	-1.02847	0.167957	-0.67116	-0.09741	-0.99983	-0.90757	-0.21368	1
Nt5e	-0.20516	4.35346	-0.3666	-0.52523	0.022563	-0.56307	-0.37056	-0.31783	-0.14069	-0.44742	-0.10823	0.459494	0.375685	-0.46613	0.307026	0.328782	-0.40643	0.111527	-0.32299	-0.48244	-0.32551	-0.4377	-0.47254	1
Acpp	-0.54546	2.62306	-0.45202	2.78829	-0.73382	0.246519	-0.64889	-0.02633	-0.02692	0.034416	-0.55402	-0.19031	0.721437	-0.1274	-0.28914	-0.80454	1.33817	-0.14747	-0.57999	-0.15647	-0.81718	-0.87062	-0.7813	1
Npnt	-0.13401	1.8539	-0.55402	1.65112	-0.46778	-0.60811	-0.49207	-0.499	-0.34836	-0.60811	-0.36206	3.14157	1.21562	-0.60811	0.432546	-0.10216	-0.53293	-0.22888	-0.60811	-0.60811	-0.5672	-0.35762	-0.60811	1
Slc28a2	-0.51378	2.08981	-0.80683	1.29099	0.070792	2.35595	-1.00608	-0.47064	-0.57153	0.078079	-0.50451	0.323493	1.3579	0.951575	-0.17878	0.1514	-0.55958	0.348152	-0.7612	-0.46186	-1.13627	-0.7476	-1.29947	1
Fcgr4	-0.40143	2.76183	-0.67189	2.10333	0.064655	0.976178	-0.47221	0.129702	-0.28959	-0.04787	-0.45034	0.773429	1.65182	0.109627	-0.76575	-0.7681	-0.79236	-0.73997	-0.74294	-0.33209	-0.80359	-0.55621	-0.73622	1
Ifi206	0.089637	3.54454	-0.51129	1.08614	0.094846	0.19151	0.012425	-0.12972	-0.90776	0.250202	0.051462	-0.76683	1.30914	-0.42235	0.063294	0.281927	0.530169	-0.94562	-0.74592	-0.94562	-0.94562	-0.23895	-0.94562	1
Gm4951	-0.17711	1.50143	-0.43381	1.05006	-0.19855	0.065072	-0.42907	-0.20849	-0.4664	-0.44071	-0.44981	0.247439	3.9723	-0.45357	-0.44428	-0.21765	-0.3966	-0.43408	-0.3379	-0.4663	-0.31102	-0.516	-0.45496	1
Gm12346	0.077675	4.20352	-0.11583	0.665394	-0.45354	0.217888	-0.45354	0.32764	-0.45354	-0.45354	-0.09888	0.888981	-0.45354	-0.45354	-0.45354	-0.45354	-0.45354	0.183172	-0.45354	-0.45354	-0.45354	-0.45354	-0.45354	1
Hk3	-0.01879	2.22265	-0.11262	1.80441	0.311468	2.0606	0.268046	-0.15485	0.086677	-0.13882	-0.42819	-0.12422	1.13909	0.229014	-0.81196	-0.6993	-0.9274	-0.99293	-0.83862	0.402858	-1.29857	-1.35872	-0.61984	1
Bank1	-0.20519	1.26637	-0.77741	1.74211	0.168542	0.475727	-1.01816	-0.20599	-0.68071	0.691579	-0.7079	2.32273	2.02332	-0.44135	-0.32185	-0.39384	-0.41235	0.446235	-0.71455	-0.38578	-0.79896	-1.33729	-0.73528	1
Acot6	0.432977	2.8605	-0.2011	1.32252	-0.48838	-0.86276	-0.49429	-0.67066	-0.77722	1.35878	0.708965	-0.74272	-0.97031	-0.1048	0.185818	-0.33379	-0.04398	1.8726	-0.50203	-0.30847	-0.6339	-0.87645	-0.73131	1
Svbp	-0.5675	1.22113	-0.8375	1.31366	-0.0847	1.37828	-0.24717	0.130508	-0.15408	-0.35039	-0.47537	1.4665	3.07327	-0.4272	-0.46325	-0.39217	-0.83822	-0.47717	-0.65507	-0.37658	-0.5072	-0.88846	-0.84134	1
Pcp4	0.059681	4.53391	-0.29873	-0.29873	0.144375	-0.29873	-0.29873	-0.29873	-0.29873	-0.01296	-0.18565	-0.29873	0.071344	-0.29873	-0.29873	-0.19236	-0.29873	0.062592	-0.29873	-0.29873	-0.29873	-0.29873	-0.29873	1
Swsap1	-0.52996	2.73301	-0.18882	2.01673	0.780457	0.594736	-0.37395	-0.19449	0.676647	0.561929	-0.80816	-1.04466	1.06129	-0.43469	0.589421	-0.46098	-0.48607	-0.60605	0.099501	-0.8519	-1.04466	-1.04466	-1.04466	1
Cmtm4	2.04486	1.86483	-0.48787	0.007262	-0.50328	-0.15948	0.589283	-0.83565	-0.17573	-0.23603	0.56716	-0.15296	2.21797	-0.62862	-0.56803	-0.41113	-0.45092	1.48569	-0.89364	-0.1418	-1.12743	-0.87704	-1.12743	1
Epor	0.694997	1.50992	-0.7623	3.16491	0.161105	0.097709	-0.75468	0.923485	-0.86025	-0.12426	0.033229	-0.86025	0.906815	0.215237	-0.00301	-0.71324	-0.86025	0.879771	-0.57205	-0.49612	-0.86025	-0.86025	-0.86025	1
Elmod3	0.085307	3.06492	-0.51543	2.10694	0.267342	0.224074	-0.54955	0.898946	-0.87264	-0.21851	-0.47185	0.094027	-0.45735	-0.73571	-0.10094	-0.39902	-0.10569	1.00071	-0.81615	0.098646	-0.16168	-1.12022	-1.31618	1
P2ry13	-0.56329	3.11678	-0.66885	1.57774	-0.11525	1.16584	-0.64229	-0.12808	-0.1658	-0.44531	-0.13952	1.32305	1.13371	0.032517	-0.07297	-0.48972	-0.59663	-0.84853	-0.67276	-0.30049	-0.8124	-0.83921	-0.84853	1
Hs3st1	-0.62596	3.86652	-0.5903	1.26501	-0.26776	-0.40564	-0.50657	0.005933	-0.41221	-0.3991	-0.24265	-0.02022	-0.44029	-0.48484	-0.10391	0.513949	-0.16407	1.33874	-0.283	-0.52496	-0.69538	-0.15967	-0.66363	1
Itih5	-0.57064	1.66318	-0.48026	0.249015	-0.08384	0.344856	-0.59663	1.00062	-0.4459	-0.5617	-0.32946	3.33758	1.53869	-0.04735	-0.22521	-0.41073	-0.62769	-0.74498	-0.50659	-0.58701	-0.69499	-0.64392	-0.57703	1
Vps28	-0.70602	2.41277	-0.35699	0.094775	0.61768	0.429325	0.504914	0.008136	-0.29422	-0.37999	0.855858	2.25495	1.02099	-0.74693	-0.77994	-0.14691	-0.96763	0.076205	-0.4462	-0.52027	-1.55553	-1.60058	0.225629	1
Mad1l1	-0.01283	0.046986	-0.29283	1.42716	1.58822	-1.22028	0.538888	-0.51074	0.093922	-0.81847	-0.63476	1.66565	2.20307	-0.18193	-0.00069	0.077152	0.169972	0.238888	-0.53265	0.399474	-1.55605	-1.34916	-1.339	1
Mmp14	-0.08319	1.74328	-1.03281	2.81357	-0.02485	0.376721	-0.58285	0.107496	-0.01824	0.548194	-0.45241	0.462552	0.390159	1.84672	-0.78159	-0.82475	-0.38944	-0.7344	-0.07728	-0.21593	-1.11778	-0.93351	-1.01968	1
Mxra8	0.031664	4.17511	-0.40301	-0.37788	-0.57514	0.156948	-0.25963	0.647766	0.048002	-0.43793	-0.57514	1.11148	-0.22945	-0.34567	0.111164	-0.25826	0.044869	-0.45736	-0.46755	-0.57514	-0.57514	-0.44586	-0.34385	1
Aif1	-0.54601	2.5282	-0.5842	1.73297	-0.09965	0.354885	-0.66159	0.168305	-0.23523	-0.18796	-0.76351	1.73543	2.02506	-0.55118	-0.74598	-0.66739	-0.2512	-0.58193	-0.35738	-0.08059	-0.71615	-0.5631	-0.95179	1
Efemp2	0.189944	1.05588	0.880355	3.67909	-0.69773	0.295401	0.527162	0.07363	0.824639	-0.24968	-0.15302	-0.96045	-0.11455	-0.37074	-0.17318	-0.1956	-0.82368	-0.73142	-0.74382	-0.40263	-0.96045	-0.96045	0.011285	1
Crot	0.276143	3.59384	0.485598	0.636571	-0.52636	-0.78229	-0.74884	0.611617	-0.53615	-0.39159	-0.24276	0.325159	0.084186	1.30688	-0.43463	-0.46106	-0.81204	0.564743	0.245805	-0.50098	-0.67821	-1.14936	-0.86626	1
Olfr1289	-0.67025	3.48276	0.344451	2.02602	0.469245	-0.67025	-0.35524	-0.44363	0.051712	-0.34755	0.080803	-0.67025	-0.54671	0.669147	-0.67025	0.354487	0.405215	-0.67025	-0.41885	-0.67025	-0.67025	-0.40984	-0.67025	1
Tef	0.797199	0.914144	-0.15881	0.113054	-0.40589	-1.0093	-0.7996	-0.95029	0.639678	0.138536	0.621963	0.19333	1.94162	-0.0537	-0.34771	2.73181	0.61748	-0.31747	-1.20545	-0.63477	-1.49889	-0.4504	-0.8765	1
Slc6a20a	1.21109	3.09355	0.452205	-0.75101	0.299267	-0.76149	0.342894	-0.65006	-0.77412	0.392035	-0.66642	-0.53783	2.3009	-0.59035	0.118997	-0.27576	-0.19014	-0.20949	-0.48715	-0.59946	-0.3072	-0.7154	-0.69504	1
Gstm1	-0.72051	2.94451	-0.53805	1.7819	0.194602	0.6247	-0.21933	-0.41893	-0.42619	0.080775	-0.24567	1.32079	1.30337	0.387872	-0.58099	-0.74793	-0.87245	-0.668	-0.4157	-0.05514	-0.79458	-0.78263	-1.15241	1
Fam214a	-0.28761	0.806029	-0.36513	3.79616	-0.81637	0.96438	-0.23492	-0.63084	0.26555	-0.33292	-0.49465	-0.27912	0.757321	-0.41733	-0.46259	0.359814	-0.60888	0.797746	-0.66882	-0.52404	0.017524	-0.85559	-0.7857	1
Rassf8	-0.60436	1.34086	-0.5067	0.286179	2.84422	0.832564	-0.17319	-0.79525	0.77174	-0.47568	-0.43878	1.83295	-0.79525	0.079093	-0.54273	-0.66694	1.14648	-0.79525	-0.44972	-0.50446	-0.79525	-0.79525	-0.79525	1
Tmprss5	-0.46029	3.42081	-0.12193	1.56145	-0.35195	-0.47371	-0.24338	-0.52269	-0.48595	-0.27915	0.21394	-0.4248	2.05486	-0.52269	-0.52269	0.299099	-0.52269	-0.52269	-0.52269	-0.10764	-0.52269	-0.52269	-0.41984	1
Pdcd1	-0.68704	3.61154	-0.2704	-0.75885	-0.75885	0.303423	-0.72961	0.303824	-0.15853	-0.14798	0.766749	0.514617	0.993223	-0.63125	0.570935	0.502899	0.81538	-0.72058	-0.59929	-0.72524	-0.67728	-0.75885	-0.75885	1
Zbp1	-0.3252	2.7989	-0.09418	0.81341	0.711011	1.87529	0.980035	0.043555	0.134525	-0.19878	0.047835	-0.8255	-0.11662	0.82215	-0.48513	-0.78483	-0.997	-0.23229	-0.84887	-0.15833	-1.22901	-0.27456	-1.6564	1
Ccdc92	-0.29004	2.62373	2.88136	1.06192	-0.65816	-0.65816	0.955634	-0.15103	-0.65816	0.382816	-0.23582	-0.65816	-0.0778	-0.0049	-0.65816	-0.24136	-0.07311	-0.65816	-0.24979	-0.65816	-0.65816	-0.65816	-0.65816	1
Pla2g4e	-0.41911	3.30338	0.026359	-0.87924	1.19753	1.42271	-0.53617	0.030094	0.448849	-0.79773	-0.49319	-0.762	-0.7837	1.14272	0.37524	-0.1654	0.503205	-0.28146	-0.6853	-0.45054	-0.83929	-0.75481	-0.60214	1
Pja1	-0.17262	2.59977	0.178351	-0.39134	0.529775	-1.20383	0.024938	1.20742	0.023322	0.730698	-0.29047	-0.04971	1.69203	-0.14448	-0.61956	-0.8284	-0.10849	1.00699	-0.97267	-0.43004	-1.53424	-1.61722	0.369784	1
Ahrr	0.124378	0.612355	-0.47583	-0.24682	1.43384	3.22796	0.194564	0.093388	-0.4599	1.25425	-0.45009	-0.51154	1.39034	-0.49858	-0.87141	-0.23681	-0.85574	-0.57354	-0.69636	-0.7194	-0.00891	-0.87859	-0.84757	1
Gm12253	0.077242	0.839324	-0.22235	-0.01831	-0.32313	2.7037	0.012323	1.67323	2.38298	-0.82605	-0.3389	-0.55974	-0.53089	0.406796	-0.82605	-0.82605	-0.31145	0.067213	-0.5858	-0.82605	-0.59233	-0.6771	-0.69861	1
Serpinb9b	-0.12744	-0.43788	-0.30345	-0.41147	-0.29063	-0.01334	0.477154	0.54549	-0.13272	-0.43788	-0.0783	0.547295	4.35708	-0.43788	-0.39863	-0.30363	-0.37476	-0.18395	-0.43788	-0.32708	-0.38697	-0.43788	-0.40524	1
Wipi1	-0.48152	1.71334	-0.63163	0.843644	1.41362	-0.95409	-0.43531	-1.00406	-1.08051	-0.79748	-0.52408	0.244546	0.901302	-0.01832	0.155796	-0.4466	-0.68255	-0.48487	-0.30466	0.062304	2.9597	-0.85008	0.401502	1
mt-Nd4	-0.61631	1.07588	-0.32125	0.100956	0.100178	0.512939	0.015552	0.459044	0.305063	-0.64466	-0.31201	2.59038	2.83852	-0.46236	-1.14086	-0.75618	-0.8595	-0.70529	-0.72203	-0.6459	-0.19737	-0.33988	-0.2749	1
Sprr2a2	-0.43188	-0.02167	-0.43697	-0.30702	-0.48822	0.304177	-0.30808	0.216661	0.106507	-0.49158	-0.07491	2.11702	3.81779	-0.45597	-0.46573	-0.44585	-0.18556	-0.4056	-0.39896	-0.16831	-0.52415	-0.50377	-0.44792	1
Triap1	-0.81664	0.451646	-0.62941	0.003961	-0.01428	1.12976	-0.04941	-0.2999	-0.0774	0.317732	-0.14686	2.78374	2.64593	-0.25965	-0.77813	-0.68749	-0.97602	-0.36301	-0.7759	0.475275	-0.71839	-0.90154	-0.31401	1
Itln1	-0.39906	0.784129	0.54162	-0.61837	-0.61837	0.188132	-0.61837	0.285359	-0.40672	0.637569	0.139867	2.80787	2.8167	-0.61837	-0.61837	-0.49351	-0.61837	-0.56042	-0.15787	-0.61837	-0.61837	-0.61837	-0.61837	1
Gm28437	-1.25893	1.03758	0.191771	-0.30517	-0.28265	1.59197	-0.69662	0.851124	0.780638	0.986246	-0.89039	2.26132	1.49118	-0.64178	-1.18582	-0.77081	-0.69441	-1.00085	-0.17766	-0.39769	-0.14366	-1.17531	0.429923	1
mt-Nd1	-1.08309	0.500162	-0.22755	-0.36788	-0.09963	0.235849	0.258971	0.380343	0.615331	-0.81878	-0.0867	3.10604	2.44562	-0.20218	-1.04485	-0.66621	-1.02416	-0.57312	-0.31848	-0.10419	-0.52651	-0.24631	-0.15269	1
mt-Nd2	-0.57188	0.5444	-0.65911	-0.01442	0.026213	0.726936	-0.36163	0.357467	0.559421	-0.98972	-0.4665	2.88985	2.63889	-0.5951	-0.89144	-0.68165	-0.71452	-0.62249	-0.71649	-0.50319	0.079286	0.131521	-0.16586	1
mt-Nd5	-0.8888	1.16151	0.136981	-0.23878	0.15249	-0.03998	-0.00284	0.440276	0.372143	-0.69954	-0.32344	2.78411	2.63032	-0.67359	-1.16925	-0.86466	-0.77371	-0.24204	-0.58664	-0.71807	-0.18355	-0.19839	-0.07454	1
mt-Nd4l	-0.91159	1.74223	-0.32183	0.472587	-0.59416	0.026168	-0.16173	0.974068	0.448675	-0.75123	0.209669	2.54139	2.11505	-1.42066	-1.03775	-0.31647	-0.68165	-0.47712	-0.18366	-0.38628	-0.40247	-0.20323	-0.68002	1
Clec2h	-0.45183	-0.41978	-0.51377	-0.54765	-0.56167	-0.29702	-0.49056	0.935101	-0.09349	0.090478	-0.06145	3.24903	2.62025	-0.10914	-0.48327	0.450834	-0.50105	-0.50127	-0.48685	-0.3273	-0.5265	-0.33068	-0.64238	1
Myb	0.143182	0.64536	-0.3836	-0.48167	-0.4102	-0.17534	-0.41898	-0.4284	-0.49387	-0.04432	-0.23066	4.28948	-0.15738	0.416152	0.263377	-0.49736	-0.32686	0.533144	-0.37027	-0.45865	-0.39748	-0.51316	-0.50249	1
Lat	-0.70722	2.14653	-0.42275	-0.71982	-0.95889	-0.14413	0.025123	-0.49623	-0.097	0.828644	1.6339	-0.20143	2.53841	0.717575	0.819852	-0.53191	-0.499	0.098369	-0.90263	-0.79901	-0.67776	-1.10375	-0.54686	1
Myo15b	-0.07986	-0.02243	-0.46271	-0.5568	-0.59633	-0.52047	-0.45289	-0.59633	-0.45431	0.47156	1.46587	1.09499	3.7025	-0.44004	0.933707	-0.44671	-0.52562	-0.52509	-0.03716	-0.36254	-0.57093	-0.54399	-0.47442	1
Slc46a1	-0.18449	-0.09331	-0.6945	0.323254	1.53626	1.11474	0.402643	-0.48866	0.147153	0.078018	-0.6328	2.06544	2.86624	-0.52592	-0.58747	-0.45693	-0.81333	-0.81333	-0.55136	-0.29839	-0.81333	-0.81333	-0.76662	1
Tcrg-C4	-0.7388	2.1759	-0.58509	0.871386	-0.13656	-0.62397	0.093367	0.657215	-0.60788	0.13859	1.37444	1.22049	2.54739	-0.7388	-0.7388	-0.04258	-0.7388	-0.7388	-0.7388	-0.54718	-0.62512	-0.7388	-0.7388	1
Nr1h3	-0.66804	0.959551	-0.49446	0.105198	-0.12209	0.819025	-0.6941	0.225821	0.400523	-0.60839	-0.36254	1.40309	3.52166	0.159609	-0.79634	0.096376	0.178919	-0.30412	-0.58782	-0.53359	-0.95634	-0.50305	-1.2389	1
Frat1	-0.22179	0.146271	-0.29925	-0.69247	-0.6957	2.58832	-0.16219	0.004154	0.387912	-0.41521	0.142578	1.25733	2.73316	-0.40727	-0.44332	-0.08597	-1.20896	0.714706	-0.48957	-0.58487	-0.87479	-0.91664	-0.47645	1
Plcxd2	0.316071	0.715303	-0.33533	-1.28035	-0.67417	0.610879	0.557327	-0.38811	0.275402	-0.26881	1.26519	-0.01094	3.15113	-0.26628	0.266275	-0.82118	-0.63952	1.38684	-0.95137	-0.97972	-0.18915	-0.63828	-1.10121	1
Sp4	-0.69977	0.808865	-0.96686	1.09148	-0.70594	-0.74661	-0.83392	0.59918	-0.81188	-0.59801	1.99811	2.29761	1.19859	0.286415	0.505655	-0.18414	-0.10385	0.927971	-0.80257	-0.7256	-1.08264	-0.36948	-1.08264	1
Ms4a6b	-0.51841	1.64975	-0.61266	1.15667	-0.3251	1.16582	-0.17751	-0.31835	0.315503	-0.10847	-0.41806	2.97876	1.32023	-0.39988	-0.6051	-0.68536	-0.39178	-0.73503	-0.63477	-0.38721	-1.15834	-1.10105	-0.00964	1
Zfp691	0.737789	0.043364	-0.89916	0.104726	-0.53625	1.48181	-0.63351	0.181749	0.31517	0.006399	-0.67088	0.120915	3.43857	0.772774	-0.60598	-0.58305	0.944955	-0.74621	-0.59802	-0.40883	-0.94388	-0.75692	-0.76554	1
Gm2223	-0.38643	-0.38643	-0.38643	0.595415	0.507797	-0.38643	-0.38643	-0.38643	-0.38643	-0.38643	-0.38643	4.13578	-0.38643	-0.38643	-0.38643	-0.38643	-0.38643	-0.38643	-0.38643	-0.38643	1.1049	0.611778	-0.38643	4
Fdft1	1.55275	1.4269	1.47434	-0.19722	2.34357	0.274296	0.445524	0.512167	1.0236	-0.40243	-0.51612	-0.75396	-1.29348	-1.26883	-0.89698	-0.7386	-0.84287	-0.49293	0.340429	-0.29552	-0.00755	-1.00861	-0.67848	4
Gngt2	0.690735	1.15498	0.876484	0.584476	0.907198	0.400024	0.749593	-0.02313	0.464787	0.761773	0.21501	1.67716	1.75379	-0.82099	-1.06242	-0.88251	-0.88545	-0.79806	-0.97902	-1.14321	-0.97834	-1.45774	-1.20513	4
1810037I17Rik	1.06228	1.04438	0.812554	0.419975	0.960467	-0.30579	1.3267	-0.24198	0.172461	1.29626	0.074687	1.38594	0.539689	-1.0678	-1.50498	-1.42427	-1.74991	-1.34721	-0.55228	0.474877	-0.47369	-1.04653	0.14417	4
Pilrb1	1.08078	0.681125	1.82682	0.907938	1.17729	0.166557	1.56189	-0.17538	-0.22184	1.16525	0.426177	0.483739	0.126171	-0.76072	-1.20962	-1.19482	-1.4117	-1.31761	-1.12946	-0.41662	-0.94057	-0.96532	0.139918	4
Xlr	0.68554	0.382795	1.76704	0.103159	0.972949	-0.65358	1.17449	-0.08628	-0.45853	0.71345	0.836908	2.24889	0.917126	-0.84538	-0.99604	-1.0642	-1.20039	-1.19403	-0.74836	-0.32326	-1.02066	-0.71808	-0.49357	4
Cd209b	1.43324	0.740911	2.26606	0.570864	1.15116	-0.08881	1.1557	-0.86862	-0.63298	1.45837	0.638679	0.474188	-0.44739	-0.64485	-1.04739	-1.05502	-1.04579	-1.09715	-0.77811	-0.70364	0.021521	-0.77779	-0.72315	4
Pilrb2	0.557535	0.761128	1.9838	0.624895	1.72378	0.832064	1.42425	-0.67002	-0.39173	1.11533	-0.12264	-0.09921	0.695697	-0.6882	-1.09694	-1.09504	-1.25456	-1.40063	-0.99399	-0.82296	-0.14865	-0.14976	-0.78416	4
Siglecf	1.01648	0.931011	1.7908	0.007433	0.978099	0.599021	1.35814	-0.67236	-0.49792	1.89112	1.06155	0.207687	-0.00844	-0.99966	-1.01465	-1.03459	-1.02186	-1.16062	-0.65893	-0.7753	-0.38081	-1.2016	-0.4146	4
Pilra	0.984747	-0.01019	2.68323	0.559571	0.973728	-0.08227	1.50513	-0.62844	-0.16145	1.43554	0.622719	0.268289	0.188439	-0.62365	-0.8138	-0.97609	-0.77093	-0.94926	-0.81431	-0.41677	-1.12596	-0.98722	-0.86104	4
Tyrobp	0.561808	0.71407	1.52409	0.695793	1.66442	1.15444	0.767045	-0.59126	0.224927	1.06918	-0.10272	0.631469	-0.08647	0.209149	-1.6362	-1.00089	-1.51262	-1.6639	-0.86343	0.388946	-1.25834	-0.61931	-0.27019	4
Glrx	0.310096	1.09911	1.44826	1.39843	0.756212	0.40848	0.698916	-1.09727	-0.38987	0.612587	-0.20573	1.99388	1.29775	-0.69057	-0.95325	-1.14778	-1.08167	-0.95225	-0.55036	-0.24553	-1.3059	-0.42887	-0.97465	4
Camkk1	2.15013	0.594633	0.639388	0.771187	2.33985	1.11848	0.301656	-0.18326	0.105869	0.927241	-0.04898	-0.47007	0.270665	-1.03093	-0.69759	-0.74921	-0.89782	-0.88211	-0.82969	-1.12419	-1.31332	-0.75842	-0.23351	4
Tmem14c	0.444613	1.00283	1.4811	0.374423	0.929949	0.286807	1.40934	-0.76585	0.65144	1.42408	0.377801	1.21324	0.350563	-0.90374	-1.25102	-0.97547	-1.32656	-0.68099	-0.50781	-1.23729	-0.60938	-1.74162	0.053532	4
Rnpep	0.216049	0.351746	1.37158	1.29892	0.669156	0.509491	1.16499	-0.95607	0.322076	0.717924	0.283231	1.58177	0.750041	-0.54948	-1.31826	-1.25643	-1.73786	-1.39298	-0.37591	-0.01764	-1.58859	-0.39169	0.347943	4
Rtn1	2.2351	-0.33773	1.83354	-0.55424	0.455721	-0.15157	1.73921	0.045095	0.199393	1.4872	0.758353	-0.11802	0.3016	-0.94808	-1.00051	-1.07207	-1.38305	-0.64139	-0.5638	-0.65738	-0.46673	-0.4871	-0.67351	4
Pmvk	0.187566	-0.18734	2.29514	-0.18939	1.77729	0.225308	1.94808	-0.15911	1.00923	0.834991	0.387565	0.285225	-0.17998	-1.29099	-1.01963	-0.61525	-1.06431	-0.17523	-0.84856	-0.91539	-0.7049	-0.92848	-0.67185	4
Soat1	0.886383	0.722007	1.85961	0.408146	0.387291	0.09739	1.94221	-1.19259	0.320065	1.36992	0.452249	1.08962	0.322196	-0.87556	-0.88867	-1.44418	-0.72326	-0.90578	-0.60756	-0.71678	-1.00659	-1.09357	-0.40253	4
St18	0.734051	0.876668	3.84669	-0.41704	0.330786	-0.31111	0.932193	0.005793	-0.50499	0.095564	-0.04699	0.808171	-0.48103	-0.50169	-0.62818	-0.5454	-0.57285	-0.47675	-0.60919	-0.62543	-0.6824	-0.70233	-0.52455	4
Cd164	0.133779	1.2472	0.756807	0.952056	1.06428	0.73177	1.22056	0.690772	0.452819	1.33187	-0.10314	0.529092	1.00105	-1.24949	-1.08379	-0.54835	-0.35899	-0.39979	-1.37543	-1.19629	-1.31725	-1.77984	-0.69968	4
Cd33	0.429505	0.527271	1.96112	0.291042	1.20051	0.564156	0.890372	0.025346	0.233227	1.69294	0.696995	0.705779	0.525155	-0.47702	-0.83601	-1.01757	-1.67448	-0.6315	-0.63208	-0.80526	-1.24183	-1.50734	-0.92033	4
Gp2	1.57351	-0.43504	2.54688	-0.67688	1.41035	-0.48242	1.54039	-0.04143	-0.06451	1.23129	1.12677	-0.5689	-0.53234	-0.60439	-0.66958	-0.6581	-0.67105	-0.66218	-0.67688	-0.67688	-0.67688	-0.66393	-0.66782	4
Dennd1b	1.09154	0.733973	1.42772	-0.19247	2.03794	0.129128	2.01047	0.010103	0.260198	1.4282	-0.08804	-0.85679	-0.5015	-0.83621	-0.893	-0.92776	-1.12267	-0.34519	-0.26016	-0.081	-1.11892	-0.99039	-0.9152	4
Gsg1	0.90475	-0.02808	2.08694	-0.12537	0.457177	-0.90414	1.51863	-0.21581	-0.80695	1.51733	0.437607	0.855351	1.81108	-0.65351	-0.94919	-0.97522	-1.0751	-0.76438	-1.01115	-0.62936	-0.19387	-0.69431	-0.56242	4
Mvk	0.284483	2.0267	2.0133	-0.02253	1.19421	0.070259	1.37583	0.107627	1.59567	0.10255	-0.20397	-1.00504	-0.28943	-1.38947	-0.7975	-0.71413	-0.39072	-1.1259	-0.44012	-0.40799	-0.36735	-1.27265	-0.34383	4
Hck	0.31594	0.092097	1.2584	0.552413	1.51181	0.84402	0.857066	-0.87422	0.574659	0.554198	0.275122	1.58793	1.54131	-0.86869	-1.0376	-0.54538	-0.85149	-1.19581	-0.37823	-0.32112	-1.38832	-1.64156	-0.86254	4
Siglece	0.918776	-0.08738	2.06952	-0.18647	0.743434	0.46429	1.20645	-0.75617	0.196833	1.47144	0.691345	1.40271	0.622959	-0.27981	-0.86339	-0.97263	-1.19198	-1.19344	-0.14018	-0.7971	-1.24143	-1.15682	-0.92097	4
Entpd1	0.647893	0.045701	1.93966	0.869495	1.63132	-1.07317	1.42032	-1.04387	0.027301	1.21546	-0.00822	-0.04961	0.519929	-0.2242	-1.47879	-1.55011	-0.60404	-1.30142	0.223619	0.590589	-0.3399	-0.49084	-0.96711	4
3110082I17Rik	-0.17247	2.64802	1.31255	-1.17113	0.685562	0.223682	1.28891	-0.28735	0.533016	-0.28295	-0.29326	-0.1989	-0.36581	-0.39219	-1.46471	-0.89594	-1.1952	-1.39731	-0.44393	-0.01078	-0.22501	1.17477	0.930425	4
Treml4	1.19772	-0.64554	2.84062	-0.61392	0.977408	0.441614	0.937121	-0.36777	0.197745	1.25303	0.663436	0.341087	0.392278	-0.48386	-0.71731	-0.9968	-1.23294	-1.22438	-0.6859	-0.70187	-0.10327	-0.28379	-1.18471	4
Milr1	0.370412	-0.12716	0.868678	0.822476	0.942893	1.09749	1.25976	-0.83875	-0.22632	1.07302	0.140395	2.59507	-0.13211	0.000371	-1.37835	-1.20028	-1.12216	-1.16075	-0.99154	-0.30713	-0.34241	-0.59166	-0.75195	4
Apobr	0.197511	0.334458	0.991777	0.035182	1.6165	0.170827	0.288203	-1.60979	-0.08733	0.225875	1.57343	1.55475	-0.41307	-0.48681	-1.09665	-1.38181	-1.41098	-1.70109	0.25128	-0.69824	-0.02308	1.18641	0.48266	4
Ppfia4	0.214619	0.953702	0.680209	0.33014	0.755877	1.26441	0.875579	-0.38406	0.441014	0.088535	0.485813	2.05279	1.28174	-0.85774	-1.42787	-0.9768	-1.2074	-0.89323	-0.57851	-0.81216	0.014559	-2.00697	-0.29424	4
Atp1a3	0.949161	0.011219	1.44805	1.77613	0.846778	1.72801	1.47942	-0.69977	0.313444	-0.14458	-0.30716	1.00104	-0.08712	-0.19672	-1.04432	-0.84644	-0.57757	-1.2419	-1.4636	-0.88032	-0.51932	-0.50587	-1.03853	4
Tgm2	1.16297	-0.29582	1.99173	1.20313	1.45994	0.428167	1.16821	-0.58651	1.61475	0.213502	0.459892	-0.58563	-0.96107	-1.20102	-0.82675	-0.31087	-0.53367	-0.9715	-1.20788	-1.3249	-0.12473	-0.30919	-0.46276	4
Cd300lf	1.63944	0.215627	1.0526	1.79899	2.02008	0.868721	-0.1931	-0.36019	0.288797	0.906525	-0.67143	-0.80454	-0.63473	-1.32241	-1.44138	-0.41518	-0.81866	0.26339	-0.91891	-0.52192	0.632982	-0.81897	-0.76572	4
Tkt	0.369149	-0.35189	2.05688	-0.68112	0.939132	0.260716	1.19199	-0.89022	1.02872	0.268687	0.259329	0.152445	-0.88075	-0.17949	-1.70688	-1.3788	-2.06889	-0.78143	0.381966	0.015858	0.097494	0.638388	1.25872	4
Hmgcl	0.619833	0.188567	0.55205	0.00439	1.35454	-0.40899	0.796989	0.317209	2.01746	0.584525	-0.44478	1.96281	1.10401	-0.68532	-1.6174	-0.82912	-0.45402	-1.49446	-0.67687	-0.5001	-0.80696	-0.91327	-0.67109	4
Psmb10	0.388907	1.58729	1.08932	0.533819	0.646158	1.63913	1.33498	0.059307	0.437906	-0.22968	0.521698	1.28087	-0.11402	-0.72899	-0.8924	-0.62826	-1.42139	-1.36982	-0.48546	-0.37876	-1.96596	-0.44862	-0.85603	4
Gbp2	0.622635	0.04053	1.08518	-0.58204	-0.0666	-0.59324	1.76957	-0.05481	0.236672	0.155402	1.16611	2.94379	-0.28549	-0.64783	-1.09313	-0.80464	-1.05456	-1.06727	-0.24176	-0.26146	-0.6993	0.466437	-1.0342	4
Khk	0.931382	0.684504	2.43811	-0.55758	1.01762	0.070528	1.08082	-0.83045	0.157492	0.970119	0.136984	1.35387	0.757045	-0.81695	-1.16592	-0.48931	-0.67547	-0.35171	-0.46165	-0.49869	-1.29267	-1.47354	-0.98454	4
Cox7a2	-0.33535	0.687967	0.847745	-0.70922	0.304125	0.845324	0.723746	-0.73932	0.711633	1.25165	0.089396	2.12546	0.590357	-0.05784	-2.09383	-0.94695	-1.73171	-1.58027	-0.16766	-0.12797	0.037567	-0.36441	0.639563	4
Cd300a	0.416948	-0.56004	2.07449	-0.32301	1.4609	0.294187	1.53198	0.148246	0.650253	1.39811	0.573198	0.730861	-0.47091	-0.33239	-1.57942	-0.29446	-1.19462	-1.51064	-0.61034	-0.74098	-0.93904	-0.90346	0.180137	4
Tmem273	1.84324	1.98449	1.39865	-1.08535	0.631939	-0.31136	0.687107	-0.23343	0.29384	0.739375	0.139525	0.642405	-0.54567	-0.49313	-1.31719	-0.87897	-1.26666	-1.48983	-1.0539	0.372001	0.412876	-0.95591	0.485943	4
Pts	0.365762	0.948886	1.25532	2.52603	-0.10538	-0.95461	0.947863	-0.15257	1.00533	0.408432	0.086804	1.39567	-0.62447	-0.68969	-1.50955	-0.61947	-0.95786	-0.91893	-0.71689	-0.9775	0.598166	-0.82159	-0.48974	4
Klk8	1.08184	-0.1406	2.63172	-0.77932	1.60339	-0.21101	0.583178	-0.56165	0.270274	1.03019	0.976926	1.18246	0.074908	-0.60376	-0.30827	-1.00027	-0.52455	-0.87197	-0.99096	-0.65636	-0.94342	-1.01301	-0.82975	4
Ndst1	0.955498	0.911773	1.52803	0.576335	1.2045	0.541237	0.999364	-0.20486	1.63717	0.818354	0.533781	-0.04464	0.481502	-0.61033	-0.56793	-0.78125	-1.59282	-0.68293	-0.95253	-1.02566	-1.07672	-1.35795	-1.28992	4
Rhog	-0.46464	1.12577	1.13085	-0.68414	0.794188	0.85095	0.437299	-0.5428	0.44967	0.474642	1.61591	2.37462	0.361631	-0.31357	-1.4916	-0.54811	-1.05721	-1.4382	-1.01531	-0.54332	-0.84669	-0.18687	-0.48307	4
Ebi3	1.13709	0.179066	2.94354	0.045432	1.09664	-0.66835	1.392	-0.52629	-0.49288	1.10972	0.357675	0.25673	-0.58819	-0.77415	-0.16514	-0.95038	-0.68468	-1.64253	-0.61965	-0.26699	0.210247	-0.78525	-0.56365	4
Hcls1	0.183796	-0.0872	0.422033	-1.13684	0.919411	0.945054	0.906795	-0.1605	0.675573	0.482947	0.659656	2.47543	1.38624	-1.1894	-1.04283	-0.879	-1.40414	-0.87302	-0.55091	-1.01401	-0.96238	-0.34274	0.586044	4
Smpdl3a	-0.0623	-0.62923	0.594753	0.08982	0.292254	1.93053	1.59869	-0.62958	1.1079	1.40746	1.18709	0.704899	0.957536	-0.90717	-1.3404	-1.09285	-0.50785	-1.02646	-0.26116	-0.61005	-1.29399	-0.93147	-0.57843	4
Cd101	1.22788	-0.66141	2.65113	-0.86726	1.6037	-0.9115	1.50217	-0.2681	-0.24388	1.26935	0.684397	0.393698	-0.16206	-0.58699	-0.7651	-0.68562	-0.94263	-0.6806	-0.44006	-0.55568	-0.74118	-0.61357	-0.20669	4
Msmo1	1.96594	-1.22235	1.54153	0.857891	1.6587	-0.62287	-0.13614	-0.09613	-0.06348	1.11402	-0.59716	0.74981	-0.20755	-0.59478	-1.99759	-0.49682	-0.74403	-0.89634	-0.28783	0.127647	-0.48246	1.15901	-0.72902	4
Pygl	0.635743	-0.24562	1.83216	0.066595	0.822074	0.177859	1.33929	-0.27827	0.414591	1.51145	0.599787	1.85272	0.141375	-1.23968	-0.40569	-0.85362	-0.15305	-1.19443	-0.80425	-1.27068	-0.99259	-1.35714	-0.59863	4
Fndc5	1.33725	-0.78868	2.1271	-0.14517	1.42761	-0.14596	1.73318	0.251676	-0.01058	0.937614	1.08358	0.74037	-0.54305	-1.03856	-0.69425	-0.66042	-0.90002	-0.70895	-0.53073	-1.16411	-0.51847	-0.57452	-1.21489	4
Pfn1	-0.17046	0.622821	1.2113	-1.33109	0.551697	0.768663	1.10485	-0.72546	0.880382	0.318474	0.215336	2.55812	0.99455	-1.20072	-1.44124	-1.16239	-1.00087	-0.37372	-0.64928	-0.39535	-0.75499	0.197373	-0.218	4
Gm8221	0.922484	0.994125	1.1149	0.495055	1.52711	-0.11318	0.73885	0.128151	-0.22993	0.622746	0.003661	1.4907	1.84988	-1.09088	-0.78504	-0.65138	-0.70906	-0.73474	-0.75923	-1.18209	-1.06356	-1.24204	-1.32655	4
Sh2d1b1	-0.13819	-0.53243	0.423414	0.751644	1.18223	0.341782	0.753266	-1.12166	0.253408	1.67222	-0.32147	1.98274	0.990514	-1.01299	-0.74982	-0.74421	-1.57533	-1.82721	-0.81449	0.020394	-0.63604	0.773005	0.329255	4
Sash1	0.466343	0.80607	0.441595	0.851864	0.368172	0.291206	0.284652	-0.3334	-0.80841	1.17982	0.200862	3.41265	-0.06209	-0.2808	-0.92862	-0.91758	-0.6496	-0.61016	-0.6399	-0.94699	-0.75812	-1.26263	-0.10493	4
Pnpo	0.478156	2.04519	1.74643	-0.63266	1.14126	-0.82112	0.87089	0.56905	0.002845	0.11693	0.616095	1.08777	0.596719	-0.79433	-0.58992	-0.24838	-1.18479	-1.58697	0.318853	-0.61827	-0.48378	-1.37631	-1.25365	4
Nmi	0.326739	0.223632	1.14879	1.22716	1.17266	0.282238	1.63843	0.093814	0.130762	1.03503	0.239667	0.712718	0.789094	-1.3668	-1.35146	-0.96591	-0.31264	-0.61404	-1.44304	-0.55869	-1.80327	-1.21391	0.609017	4
Ehf	1.10705	-0.2132	2.57581	0.439538	0.142707	-0.49317	1.44472	-0.03094	-0.05599	1.2778	1.68787	-0.67922	-0.40477	-0.39698	-0.92466	-0.60529	-1.07672	-1.0233	0.028946	0.011971	-1.23349	-0.99575	-0.58294	4
Itgam	1.03208	-0.19876	0.699714	1.20336	2.73509	0.701612	0.174303	-0.85247	-0.62397	0.305018	-0.61114	-0.01033	-1.15867	0.259599	-1.3956	-1.31447	-0.28763	-1.54003	-0.88066	0.205263	0.173736	0.57749	0.806474	4
Ptger3	1.04777	-0.57582	1.37704	-0.45036	2.6496	-0.91162	1.14358	-0.69914	-0.46967	0.691368	1.59058	0.708547	-0.91162	-0.78873	-0.84298	-0.79401	-0.84019	-0.65958	-0.34221	-0.71742	0.358469	0.063692	-0.62727	4
Vamp8	0.102624	0.904243	0.229322	-0.34579	1.05925	1.03702	0.809901	-0.19296	0.529317	-0.08058	-0.05191	2.13112	1.78887	-0.23187	-1.65226	-1.17443	-1.59807	-0.42391	-0.0688	0.237287	-0.91125	-1.26193	-0.8352	4
Selenon	0.719579	-0.08007	-0.39741	1.73727	1.36167	2.76701	0.833667	-0.35383	-0.46883	0.757363	-0.49621	0.145519	-0.10894	-0.30697	-1.20873	-0.48047	-1.08064	-1.09096	-1.00153	-0.69333	0.592459	-0.93399	-0.21266	4
Apol10b	0.646813	0.519376	0.533554	2.24621	1.19772	0.049426	0.839204	0.34845	0.926192	0.718569	-0.11788	1.17965	0.650738	-0.99807	-0.90473	-0.83759	-0.10851	-1.21939	-1.09466	-1.20408	-1.21146	-1.24338	-0.91614	4
Ocstamp	1.63935	2.04714	1.5224	0.982186	0.251917	0.214744	1.34154	-1.03463	-0.747	0.415545	0.117552	-0.19565	-0.5216	-0.38675	-1.21791	-1.12281	0.044416	-1.64035	0.563715	-0.18695	-0.92646	-0.17147	-0.98892	4
Lcp2	0.548001	0.743231	2.45017	-0.68387	0.761365	1.09818	1.13042	-1.3311	-0.46356	0.981745	0.592718	1.02868	-0.36588	-0.65415	-1.36159	-0.97373	-0.00475	-1.55595	-0.81889	-0.29099	-0.75881	0.22352	-0.29477	4
Ctc1	0.508247	0.660325	0.944577	-0.35203	1.91087	1.1493	0.189544	0.726073	0.679235	-0.11524	0.480493	1.3978	0.882988	-1.11419	-0.82797	-0.49608	-1.62259	-0.40417	-0.86576	-0.80375	-1.64006	-1.48985	0.202233	4
Uqcrq	-0.35938	1.77692	0.47209	-0.27305	1.02754	-0.16296	1.19945	-1.06993	0.69263	0.32751	0.300754	2.07084	-0.43188	-0.29589	-0.77687	-1.42631	-1.87373	-1.19114	-0.12333	1.05632	0.043129	-0.89569	-0.08703	4
Lipo3	0.738036	-0.69132	0.793828	1.56602	-0.27387	-1.00909	-0.78041	-0.95239	0.469628	-0.63554	0.049007	1.71214	2.53559	-0.8645	-1.20854	0.081268	-1.56007	-0.43778	0.047116	-0.29725	-0.07888	0.250918	0.546077	4
Ncf2	-0.41191	0.819686	0.605571	0.125519	1.51357	1.3565	1.30616	-0.81747	-0.08432	1.07109	-0.85013	1.27443	0.372122	0.147232	-1.92629	-1.09626	-0.84516	-1.85	-0.97772	-0.13929	0.497527	0.362704	-0.45355	4
Fdps	0.783467	-0.71067	2.66342	0.281407	1.58979	-0.22851	2.132	0.346617	0.209714	-0.23475	0.14654	0.047751	-0.7239	-0.81107	-0.90154	-0.98239	-0.15005	-0.60731	0.399271	-0.91546	-0.9708	-0.92618	-0.43736	4
Gpr55	0.918176	-0.79594	1.38251	0.422366	1.57001	0.395759	1.85325	-0.35943	0.546037	0.964944	0.288996	1.40028	-0.05879	-1.0794	-0.28963	0.050938	-1.36566	-1.0647	-0.75568	-1.26527	-0.83198	-0.9438	-0.98298	4
Cd68	0.315687	1.45048	0.98519	0.45354	0.793068	0.050086	1.04031	-1.14362	-0.1145	0.633447	0.128394	1.06609	-0.22946	1.1775	-1.3317	-1.52604	-1.43165	-1.81867	-0.92245	1.32056	-0.72276	-0.1008	-0.07272	4
Apol7c	1.32981	0.514744	1.44084	0.464918	1.42308	-0.01198	1.48166	0.259935	-0.02476	0.580591	0.193624	0.563505	1.39381	-1.19865	-0.89503	-0.72836	-0.10557	-0.94781	-0.60344	-1.03188	-1.19757	-1.4324	-1.46907	4
	1.86306	-0.81394	0.982237	-0.14091	0.572205	0.756477	0.680833	-1.42081	-1.03872	-0.85647	0.595944	-1.74486	0.14982	0.297934	0.745143	0.920941	-0.74899	0.01287	-1.04825	0.162614	-1.74486	0.467178	1.35055	4
Bin3	-0.5472	-0.82962	1.19464	0.653334	0.256565	1.40329	1.24067	0.991879	1.55964	-0.37255	0.431148	1.04325	0.599519	-1.24527	-1.28707	-0.77796	-1.68179	-0.65895	-0.03889	0.780387	-1.09772	-1.12233	-0.49496	4
Rps6ka1	0.298568	0.414653	0.555326	0.168765	1.64748	0.334802	0.267419	-0.22793	-0.3603	-0.35302	-0.7231	2.79141	-0.64314	-0.48437	-1.66269	-0.35713	-1.90045	-0.23385	0.101581	0.29019	-0.59644	-0.66392	1.33614	4
Ppp1r1a	-0.18057	-0.39355	1.94098	-0.77999	0.483076	-0.07769	3.13773	0.183277	-0.40795	0.915072	0.546088	0.690167	0.041894	-0.80202	-0.63898	-0.87108	-0.99267	-0.94413	-0.24367	-0.73003	0.423543	-0.3068	-0.99267	4
Pdcl3	0.194874	0.905691	1.51316	-0.26108	0.425407	0.30661	0.727409	-1.11674	1.05159	-0.05244	0.438328	2.61906	0.66753	-1.09495	-1.48258	-0.80581	0.110536	-1.00476	-1.15024	-0.98016	-0.81076	0.12055	-0.32122	4
Atp6v1f	-0.51748	0.207508	1.09264	0.098039	0.498157	1.31319	0.589932	-0.32072	1.57274	0.554598	0.301482	2.48117	0.282342	-0.79379	-1.03536	0.047031	-1.56349	-0.90678	-1.26478	-0.01652	-1.12536	-0.74964	-0.74491	4
Ccdc12	0.059645	0.453342	1.36295	-1.53267	0.149506	0.45092	0.906327	-1.02924	0.315363	0.655604	-0.13471	2.02563	0.291839	-0.45559	-1.79539	-1.37477	-1.22229	-1.05029	-0.22831	1.09437	0.847634	-0.54054	0.750663	4
Atp5l	0.175717	-0.97889	1.40393	-1.04278	0.972933	0.413998	1.50372	-0.45274	1.79143	0.332373	0.140047	0.62687	1.0727	-0.49772	-1.99071	-1.24617	-1.35951	-0.59992	0.34612	0.499722	-0.16935	-1.05053	0.108737	4
Gm7336	-0.74408	0.106555	1.01245	-0.54778	-0.2488	0.075317	1.34394	-0.15191	1.31087	-0.08318	1.07954	2.17097	0.4812	-0.35775	-1.79966	-1.40895	-1.41835	-1.1002	-0.37339	-0.12377	-0.19209	1.24033	-0.27123	4
Ctnnbl1	1.43671	0.085945	0.242075	-0.76014	1.8277	0.28197	1.49247	-0.49872	0.624082	-0.02409	-0.5561	1.53422	0.367838	-0.72434	-0.31526	-0.91671	-1.96612	-1.45422	-0.22119	-0.2364	-0.94361	1.22953	-0.50565	4
Itgax	0.930673	-0.81788	1.81012	-0.38013	1.06101	0.556266	1.49527	-1.26747	0.88057	1.27894	0.551674	0.443924	-0.98736	-0.39859	-1.3224	-0.73083	-1.41135	-0.9429	0.25566	-0.78075	-1.17458	0.316375	0.63376	4
Pdxk	0.784715	0.159777	1.93608	1.22501	0.940942	-1.07446	-0.31303	-1.48441	1.24966	-0.06339	0.535596	1.25545	-0.73208	-0.45905	-1.05749	0.389586	-1.91485	-0.62027	0.211409	0.785072	-0.66132	-1.08307	-0.00987	4
Scpep1	-0.64552	0.743701	1.47209	0.943091	0.584812	0.655471	0.216099	-0.04793	2.14352	0.634424	0.123724	-0.45754	-0.63792	-0.4469	-2.54345	-0.86944	0.501796	-1.5286	-0.93541	0.570786	0.225054	-0.26921	-0.43264	4
Ddost	-0.20175	-0.80673	2.879	0.31783	-0.20448	0.141143	1.22498	-0.72068	0.48758	0.332751	0.471867	0.257709	0.044199	-0.51724	-1.34489	-0.79915	-1.33022	-1.31156	0.383249	1.47242	-0.22542	-1.1343	0.583697	4
Erbin	1.38202	-0.07781	0.950897	-0.2034	1.15607	0.029876	-0.05782	-1.32497	-1.00238	2.5476	0.050876	1.34102	-0.67699	0.117332	-1.4034	-0.50094	-1.27198	-1.13724	-0.41537	-0.08132	-0.07412	-0.28434	0.936401	4
Cass4	0.965314	-0.73629	1.31018	0.647419	1.45427	-0.66697	0.535316	-0.72189	0.202093	0.219976	0.436634	-0.02583	-1.12376	0.470582	-0.88201	-0.91596	-1.87722	-1.72276	0.060783	0.762896	-0.67562	0.274984	2.00786	4
Angpt4	0.815154	0.277025	2.43515	-0.69647	-0.03616	-0.71347	1.96063	-0.66083	0.195799	0.746283	0.207467	2.26479	-0.5127	-0.53257	-0.71347	-0.54035	-0.69324	-0.71347	-0.50143	-0.5348	-0.62641	-0.71347	-0.71347	4
Dynlt1b	2.01979	-0.58493	0.097964	0.347935	0.710711	-1.10249	0.752321	0.194889	-0.28427	1.3809	0.484308	1.02205	-0.22502	-1.01876	-2.29351	-1.10037	-0.58268	-0.50239	-0.11864	0.718255	0.360513	-1.36439	1.08781	4
Rcan1	2.42072	0.565042	0.772564	2.6006	-0.19426	0.628605	0.021656	0.145523	-0.18877	1.30044	-0.15055	-0.53953	-0.813	-0.39708	-0.38081	-0.78093	-0.9486	-0.75798	-0.60752	-0.7957	-0.97791	-0.97791	0.055392	4
Ccnd2	0.049368	0.937164	0.186265	-0.26995	0.075154	0.103058	0.805023	0.485149	0.796756	0.433437	0.566786	1.8647	0.230572	-0.95017	-0.26968	-1.94741	-1.12657	-2.17493	-0.89712	-0.68291	0.535211	1.70472	-0.45463	4
Cpm	2.38178	-0.5259	1.66433	-0.77243	-0.13215	-0.49116	1.70716	-0.25038	-0.44449	2.16631	0.992465	-0.656	-0.20421	-0.59897	-0.68596	-0.66943	-0.47247	-0.59478	-0.46827	-0.57475	-0.6487	-0.27401	-0.44799	4
Psme1	0.419088	0.198444	0.964147	-0.89237	0.358534	0.251087	1.55121	-0.16407	1.32951	0.817928	-0.14857	2.77085	0.301445	-0.79653	-1.22715	-0.88094	-0.68884	-0.06378	-0.3271	-0.75909	-1.13587	-1.13316	-0.74478	4
Mcm4	-0.24531	0.105147	1.12345	-0.70413	1.28076	-0.1368	1.03774	-0.87154	1.64883	1.72399	0.382429	1.38401	0.15987	-0.79188	-1.34572	-0.55746	-1.98111	-0.45201	-0.28453	-0.17558	-1.10752	0.479153	-0.67178	4
Sdf4	-0.01845	0.184082	0.421271	-0.60566	0.264366	1.27784	1.0412	-0.65118	0.120405	1.09033	0.462829	2.72127	0.181078	-0.50157	-1.96514	-0.44146	-1.97838	-0.18908	-0.22931	0.226869	-0.93872	-0.24304	-0.22954	4
Adgrg5	0.818848	-0.5292	2.54211	-0.38235	1.21494	-0.09879	1.66114	-0.32504	1.13838	0.45474	0.919373	-0.34164	-0.08943	-0.39376	-0.7877	-0.50768	-1.06912	-0.98911	-0.19814	0.095659	-1.90657	-0.49704	-0.72961	4
Ostf1	-0.1102	0.734551	1.10105	-0.26554	-0.29384	2.02038	0.469477	-0.59848	2.16788	0.282213	-0.22986	0.027303	1.43477	-0.91384	-2.21248	-0.25368	-1.04237	-0.22947	-0.62621	-0.61779	0.1854	-0.87205	-0.15718	4
Pla2g16	-0.07954	0.054094	1.77955	1.10081	0.419332	1.13528	0.698219	-0.56741	-0.33395	2.25574	0.31193	0.675996	0.780256	-0.69944	-0.86649	-1.32748	-0.91153	-0.03008	-0.85685	-0.70207	-1.13909	-0.08179	-1.61547	4
Arpc4	-0.46115	-0.2025	1.56222	-0.28765	0.604901	-0.15071	1.13084	-0.86255	0.620827	-0.10583	0.267081	2.26498	1.13529	-0.62457	-1.82851	-1.42997	-1.38277	0.353724	-0.7425	-0.29054	-0.57128	-0.06815	1.06882	4
Lipa	0.022619	0.842509	1.31035	0.482543	0.490498	-0.53786	0.865058	-1.14278	0.453676	0.750577	0.284234	2.1957	1.29338	0.29104	-1.45619	-1.16252	-0.66285	-0.444	-0.73138	0.438295	-1.28453	-0.83275	-1.46562	4
Pbxip1	-0.1255	1.0212	0.845462	0.512537	0.480479	0.558254	1.82849	-0.28615	-0.6315	0.923375	0.004865	0.529837	0.781189	0.03904	-1.36215	-0.65767	-1.99229	-1.09181	0.355984	-0.12864	-1.52095	-1.4461	1.36205	4
Gm15539	0.479904	0.723722	0.732773	-0.29029	0.810217	0.309288	0.242434	0.313561	0.496648	0.267026	-0.4247	1.81818	-0.87557	-0.87557	-0.87557	-0.87557	-0.87557	-0.77577	-0.65589	-0.87557	-0.87557	2.95744	-0.87557	4
Pgm2	0.264812	-0.23966	2.06292	1.16557	0.450967	0.777363	0.695579	1.13334	0.883757	0.291943	-0.37186	0.400127	0.35239	-0.4121	-1.55233	-1.37424	-1.86257	0.826505	-1.1069	-0.49647	-0.79526	0.184722	-1.2786	4
Rab7	0.132035	-0.62804	2.25759	-0.97254	0.643731	-0.20421	1.948	-0.93353	0.07136	1.59531	1.10094	0.723568	0.617214	-0.42908	-1.21534	-0.93529	-1.19355	-0.6146	-0.76078	0.222401	-0.29125	-0.74367	-0.39026	4
Rilpl1	1.82199	-0.0082	-0.04734	0.269089	0.679192	-0.97314	-0.60942	2.7204	-0.542	-0.34056	0.052815	-0.14072	-0.79706	-0.70862	-0.82533	-0.84657	-0.73659	-0.97314	0.856479	-0.45064	1.63491	-0.84178	0.806227	4
Arhgdib	-0.6935	0.694914	0.685857	-0.31641	0.138772	0.295172	0.836626	-1.55357	0.242892	0.038866	0.375707	2.69693	0.144392	-0.36523	-1.77197	-0.95337	-1.75217	-0.34884	-0.40905	0.70423	-0.43538	0.882339	0.862802	4
Unc93b1	0.239677	0.784278	1.17816	0.69049	0.54284	0.459994	1.10651	-0.94503	-0.1904	0.576527	-0.00923	1.72938	0.872121	1.09426	-1.17486	-0.95417	-1.56257	-1.16439	-0.56723	0.880194	-1.27721	-1.29429	-1.01507	4
Qpct	0.672261	-0.99095	1.96475	-0.79613	0.386783	-0.8141	1.78711	-0.93636	-0.49111	1.30477	0.877958	1.71941	-0.82348	-0.38758	-0.75386	-1.08782	-1.1669	-1.09719	0.070958	0.35967	0.432996	-0.00554	-0.22564	4
Rinl	0.544391	2.07283	0.253819	-0.69338	0.523521	1.15006	0.606091	-0.77397	0.025676	0.725817	-0.42338	2.45617	-0.13701	-1.1622	-1.26373	-0.71329	-0.74963	0.094922	-1.08515	0.116673	-0.95304	-1.09001	0.474816	4
Uqcr10	-0.20607	0.552362	1.82437	-1.07567	-0.70347	1.13661	1.74951	-0.19437	1.26273	0.620567	-0.17133	1.21713	0.75962	-0.53299	-1.7174	-1.16023	-1.43165	-0.47157	-0.72662	0.472336	-0.35596	-0.67436	-0.17356	4
Gbp4	1.19213	1.93083	1.48715	0.193349	0.729816	0.247954	1.27587	-0.84774	-0.8182	1.67949	-0.15852	-1.21997	0.775961	-0.90515	-0.43278	-0.25993	-1.25776	-0.00427	-1.13559	0.040793	-0.86762	-0.84425	-0.80155	4
Clec4b2	1.05708	0.515569	0.988095	-0.452	0.893364	-0.41938	2.70567	-0.55104	-0.36868	0.924705	1.69866	0.622365	-0.43728	-0.7868	-0.12385	-1.03196	-1.10902	-1.03743	-0.7311	-0.6637	-1.10902	-0.32145	-0.2628	4
Rab5c	-0.79051	0.526321	1.02069	0.270605	-0.12726	0.066557	1.028	-1.50074	-0.17962	1.29797	0.452412	1.91668	0.852823	0.245113	-1.23369	-1.41911	-1.7504	-1.18591	0.168017	-0.38592	-0.8103	0.417268	1.12102	4
Atp6v1c1	0.257641	1.27387	0.362844	-1.47972	1.17397	0.69146	0.249924	0.564052	1.14638	0.556883	0.141851	1.3769	1.24917	-0.51504	-2.06173	-0.78941	-0.24465	-1.46957	-1.49806	-0.95379	0.025264	0.232752	-0.291	4
Tln1	0.991938	-0.28519	1.10571	-0.09364	0.522468	-0.82524	0.456445	-1.45194	2.25349	2.15754	-0.22024	0.519205	-0.16345	-0.51482	-1.14447	-1.01494	-0.66216	-0.80585	-0.09403	1.03916	-0.67258	-1.05807	-0.03934	4
Igsf8	0.156835	-0.84138	2.41709	-0.47702	1.65581	0.188054	1.46959	-1.12283	-0.06292	1.83949	0.599024	-0.00434	-0.13016	-0.63601	-0.31609	-0.54777	-1.08659	-1.33073	-0.11183	0.342839	-0.76733	-0.59809	-0.63567	4
Gabarapl2	0.420289	1.00204	1.04169	-0.69206	1.04553	-0.10226	0.785658	-0.87322	0.797294	0.296963	0.788362	2.4481	0.346137	-1.31926	-1.07458	-0.16794	-1.1789	0.786982	-0.77357	-0.93574	-1.48693	-0.69863	-0.45595	4
Zcwpw1	2.43713	1.07603	0.176397	-0.07656	1.47968	-1.0308	0.025861	-0.38742	-0.17144	0.715097	0.231805	0.839898	-0.49398	-0.81323	-0.68121	-0.32326	-0.36714	-1.39205	-0.82741	-1.06037	1.8455	-1.18371	-0.01883	4
Atp6v1d	0.704876	1.15842	0.856471	-1.0215	1.0691	0.496937	1.15052	-0.0222	0.099683	0.865591	0.944215	0.379925	1.73054	-0.06487	-1.08428	-0.93895	-0.51355	-1.45902	-1.59097	-0.72081	0.336709	-1.65612	-0.72073	4
Braf	0.50645	-0.08517	1.32732	0.318421	0.168137	-0.34626	0.356248	0.065258	1.7595	-0.32049	1.78839	1.81148	-0.43578	-1.32465	-1.15717	0.115649	-0.82108	-1.47337	-1.25233	0.114085	0.379374	-0.06434	-1.42967	4
Osgin1	1.04012	-0.58531	1.62165	2.64308	0.801396	-0.57696	1.21176	-0.11312	-0.58935	0.540127	0.390433	0.173882	0.536158	-0.87445	-0.35212	-0.16099	-0.97587	-0.07965	-0.17893	-1.19985	-1.19989	-0.55491	-1.51721	4
Eif2b2	1.04921	0.07762	2.36276	-0.60602	0.076576	0.071082	2.03541	-0.8113	-0.19022	2.19208	0.142308	-0.73007	-0.05322	-0.20602	-0.84728	-0.82047	-0.50623	-1.04839	-0.34842	0.301178	-0.59795	-1.07577	-0.46686	4
Pomp	-0.37474	1.00634	0.791097	-0.55951	-0.26143	1.10385	0.772271	-0.97124	1.48878	-0.54393	-0.44728	2.07395	0.560003	-0.25026	-2.10853	-1.03776	-1.42999	-0.47797	0.06034	-0.15212	1.10647	-0.71439	0.366056	4
Hexa	0.093319	0.082728	1.89128	0.512844	0.628863	-0.96642	1.64628	-1.41412	-0.02406	1.15131	-0.19651	0.466357	0.093381	1.0036	-1.31903	-1.34243	-1.35801	-1.34131	-0.54346	1.13454	-0.30627	0.619079	-0.51196	4
Mdh2	0.598551	-0.61131	1.64579	-0.73295	1.18178	0.273705	1.71076	0.019954	1.30356	0.183412	1.18551	1.38144	0.213212	-1.18596	-0.22609	-0.28683	-1.11415	-0.30357	-0.71927	-1.16694	-1.23365	-1.14871	-0.96825	4
Smim4	0.845901	0.634703	-0.37143	-0.17226	0.599478	1.78207	-0.05696	-0.41126	1.59554	2.01191	-0.58692	-0.27675	1.46035	-0.8878	-1.63486	-0.76441	-0.64031	-1.09717	-0.08686	-0.32702	0.326314	-1.18677	-0.7555	4
Gmfg	0.152608	0.674379	1.03317	-0.11899	1.29068	0.204971	0.257582	-0.88325	-0.58696	0.767827	0.177708	2.86567	1.16999	-0.27084	-1.3529	-0.32153	-0.2301	-0.05827	-1.25502	-0.87872	-0.27311	-1.01246	-1.35243	4
Gnpda1	-0.22049	-0.49251	0.845371	-0.18717	1.06557	-0.04445	-0.1612	-0.77679	0.872091	0.857611	1.04845	1.76361	1.41547	-0.15728	-1.66943	-0.50553	-1.70867	-0.87124	-1.08972	0.047275	-1.52213	0.9894	0.501771	4
Anxa6	0.517383	0.277316	2.04582	-1.06462	1.15945	-0.47432	1.53312	-0.89902	0.49016	0.868716	0.535827	0.280867	-0.93776	-0.32281	-0.38987	-0.9527	-1.12781	-1.76979	0.615728	0.330686	-1.48511	-0.25239	1.02111	4
Gde1	0.103197	0.041427	1.10094	-0.8108	1.00804	-0.61808	0.711573	0.21707	0.126197	1.83292	0.636057	0.513919	1.69518	0.166203	-0.91549	-0.98052	-1.57926	-1.93519	0.438752	0.814243	-0.89057	-0.58321	-1.0926	4
Fmo5	0.252767	-0.28442	0.623325	1.69263	1.76972	0.690694	0.156851	-0.23226	0.765254	1.73032	0.207012	0.215509	1.15105	-0.22172	0.00254	-0.94249	-0.56692	-0.77423	-0.87761	-1.24566	-1.13596	-1.58898	-1.38743	4
Clec4a4	0.696813	-0.74507	1.3347	0.473773	1.06814	0.025352	1.67848	-0.11685	-0.18487	1.35054	0.507789	1.46122	0.592762	-1.06834	-0.63263	-0.64338	-0.41122	0.730484	-1.00278	-1.43238	-1.33331	-1.4254	-0.92382	4
Isg20	0.374701	-0.25865	1.58593	1.37993	1.14328	1.47455	0.741364	-0.42173	0.209276	0.328181	1.25227	0.287261	-0.45416	-0.86103	-0.63019	-0.22421	-1.12796	1.19844	-1.16568	-1.21192	-1.0713	-1.13936	-1.409	4
Isg15	1.93989	-0.05343	1.71681	0.282593	0.161623	-0.19616	2.14921	-0.87939	0.324562	0.493032	0.962725	-0.22063	0.281962	0.279359	-0.06987	-0.40569	-0.03389	-0.89184	-0.75435	-0.82609	-1.41078	-1.41711	-1.43255	4
Ffar2	1.80947	-0.05419	2.26668	-0.90249	1.19405	-0.30766	1.32869	-0.15668	0.108746	0.733532	0.325227	1.09237	-0.24766	-0.7918	0.087894	-0.04082	-1.21721	-0.18329	-1.00123	-1.25975	-1.06192	-1.17617	-0.54577	4
Amacr	0.982946	1.81414	1.82796	0.052316	0.629433	0.042688	-0.23456	-1.15267	-0.00649	1.62023	-0.77673	0.291092	0.518815	0.942154	-0.25951	-0.36072	-1.20398	0.717563	-1.03875	-0.9255	-1.20398	-1.07246	-1.20398	4
Stra6l	1.18403	-0.58467	2.82468	-0.8333	1.06398	-0.79582	1.44186	-0.40371	-0.12984	1.25737	0.766637	0.458779	0.276391	-0.32185	-0.56528	0.012285	-0.74204	-0.71467	-0.71961	-0.78576	-0.85571	-1.10371	-0.73003	4
Entpd3	1.31767	-0.36382	1.47367	-0.78333	2.70083	0.005752	1.10052	0.516574	-0.13307	1.71146	0.040499	-0.78333	-0.42446	-0.71801	-0.41769	0.128457	-0.78333	-0.75373	-0.78333	-0.73171	-0.78333	-0.78333	-0.75293	4
Cd274	1.71588	-0.51545	2.0419	-0.57823	0.507159	-0.50736	1.86764	-0.67465	-0.14154	1.63967	0.847111	-0.56905	-0.44848	-0.40425	0.069284	-0.26937	-0.32614	0.655502	-0.62769	-1.03428	-1.35318	-1.02201	-0.87249	4
Ppp1r14a	0.9808	-0.70184	2.78346	-0.95359	1.80667	-0.77159	0.809859	-0.64187	0.053757	0.22653	0.524264	0.762483	1.00798	-0.68853	-0.36305	-0.54979	-0.15599	0.299986	-0.77629	-0.7242	-1.06637	-0.8501	-1.01258	4
Csnk1e	1.61563	1.22313	0.188622	0.107481	0.453395	1.15447	0.008286	-0.6286	0.914153	2.14802	-0.54912	-0.79023	0.776296	-0.02862	-0.64321	0.350292	-1.18488	0.276035	-0.9985	-0.21383	-1.20371	-1.49182	-1.48328	4
Nampt	0.959481	0.997437	0.699753	0.150048	0.192395	-0.34432	-0.00759	-0.29685	2.39485	0.318853	-0.15806	1.25244	0.328171	-0.8847	-1.51881	-0.10959	0.524551	1.09671	-0.82798	-1.37507	-0.55967	-1.8104	-1.02166	4
Plac8	0.066192	-0.81008	0.763998	-0.86771	0.560313	1.1778	0.924767	0.162648	2.17106	0.258142	0.283035	1.35515	-0.18111	-1.0714	-0.21609	0.295941	-0.60823	1.45079	-1.01844	-1.53886	-1.07462	-1.36054	-0.72275	4
Cwc25	0.045568	1.06988	0.900458	-1.31989	0.711672	0.594261	2.00131	0.364909	-0.13673	0.985464	0.321697	0.458721	-1.13487	-0.68738	-0.19267	1.43645	-0.55118	0.898842	-1.08634	-0.82598	-1.15154	-1.65579	-1.04686	4
Flnb	0.624873	-0.84525	3.51811	-0.57771	0.820165	-0.30116	1.59467	-0.47421	0.032278	0.534588	0.243374	-0.18412	-0.50181	-0.5418	-0.27042	-0.41941	0.711106	-0.17624	-0.63175	-0.61489	-0.75897	-0.9218	-0.85966	4
Ncf1	0.794868	-0.32774	2.57806	-0.69609	1.2206	0.255119	1.69322	-0.92701	0.25442	0.422651	1.16586	-0.49569	-0.16607	-0.78411	0.386823	0.251282	-1.0431	0.093008	-0.29307	-0.87316	-1.30736	-1.28196	-0.92056	4
Rogdi	0.130371	-0.54287	1.16135	-0.62319	0.512719	0.179666	1.84349	-0.62028	1.7287	0.160196	0.327086	1.52822	0.491127	-1.43462	0.017074	0.490771	-0.10809	0.649286	-0.69612	-1.51054	-1.5208	-1.18903	-0.9745	4
Serpinb6b	0.682835	-0.70994	1.54519	-1.19062	0.851845	-0.45673	2.25922	0.138422	0.935463	1.27946	1.0539	0.313338	0.37062	-0.95707	-0.38828	-0.37248	0.448936	-0.845	-0.65946	-1.13977	-0.77312	-1.25523	-1.13154	4
Cttn	-0.47379	1.02226	1.99207	-0.57395	0.691295	1.61787	0.32152	2.11198	-1.0586	-0.01528	-0.38108	-0.38039	0.18673	-0.85668	1.21025	-0.51847	-0.01903	-0.61425	-1.02787	-1.1057	-0.0332	-1.1057	-0.98997	4
Rgs1	1.67385	-0.48064	2.23414	-0.89124	0.936416	-0.75844	1.79895	-0.54294	-0.04831	1.70856	0.868982	0.062051	-0.46679	-0.19678	-0.46578	-0.64547	-0.23077	-0.98297	-0.66576	-0.56629	-0.77626	-0.68757	-0.87695	4
Stap1	0.462479	-0.33917	1.11326	0.524123	1.20529	0.278822	1.1748	-0.6917	0.85342	1.35878	1.03648	-0.32875	1.20112	-0.90752	-0.93177	-0.44978	-1.2911	0.701075	-1.45472	-1.6172	-1.52974	0.249666	-0.61788	4
Serhl	0.335144	0.027092	0.47338	0.326586	0.39163	-0.06795	1.36761	0.301637	2.58086	0.183763	0.021044	0.725056	-0.32061	-0.7303	-0.81912	1.77154	-0.75508	-0.45648	-0.99398	-1.1625	-1.77384	-1.20783	-0.21766	4
Ston2	0.29752	-0.64595	2.66908	-0.55878	1.30572	-0.3313	2.08738	0.074563	0.388264	1.13238	0.903262	-0.96594	-0.19912	-0.38792	-0.14319	-0.69425	-0.37886	-0.50159	-0.41181	-0.9892	-0.94194	-1.09533	-0.613	4
2900026A02Rik	1.15739	0.597844	2.16017	-0.28889	1.20901	-0.09785	1.71715	-0.3936	-0.38705	0.848032	1.47104	-0.51306	-0.98506	-1.04049	-0.36339	-0.0376	-0.74566	-0.49905	-0.69166	-0.54051	-1.11137	-1.63031	0.164906	4
Nlrp1a	1.30089	-0.69764	0.490658	0.987108	1.80155	-0.43029	0.987362	0.590359	1.34298	0.140664	-0.8171	1.28257	1.35885	-1.0711	-1.0711	-0.83087	-0.59528	-0.29631	-0.30854	-1.0711	-1.0711	-0.95147	-1.0711	4
Cd1d1	1.0826	0.980453	0.773962	0.286261	0.477861	0.151346	0.456416	0.281183	-0.44946	2.74373	0.523276	-1.38108	0.786059	0.299711	-0.87224	-1.0936	0.342068	-0.59446	-0.72781	-0.2473	-1.36482	-0.96644	-1.48773	4
Gaa	1.09056	0.102733	1.19708	-0.50554	1.9386	-0.65103	0.279001	1.39531	1.76477	0.063843	-0.22326	-0.94249	0.513748	0.535089	-0.53405	0.652228	-1.63154	-0.54332	-0.67031	-0.78723	-1.43482	-1.12675	-0.48259	4
Tctex1d2	0.983652	-0.75999	0.395018	-0.13883	0.177337	0.975197	1.19938	-0.41943	0.737349	0.182688	0.121436	2.59815	0.288196	-1.15929	-0.25367	0.72743	0.198038	-0.12502	-1.2209	-1.47865	-1.65355	-1.36151	-0.01302	4
Bace2	0.039555	1.13518	3.78654	-0.55002	-0.5404	-0.1548	0.523197	-0.12776	-0.61148	-0.64598	-0.40029	-0.64598	-0.58939	0.239266	0.154361	-0.40365	1.12283	0.658169	-0.46802	-0.64598	-0.61515	-0.61421	-0.64598	4
Tlr13	-0.29328	0.00934	0.353946	1.93631	1.41199	0.876132	0.832366	-0.67253	0.89758	1.31089	-0.21889	1.00523	0.148921	0.263309	-1.26097	-0.57483	-1.42827	-0.16199	-0.53667	-1.32682	-1.56338	-1.36186	0.353481	4
Stau2	-0.61021	-1.02247	1.60127	-0.33191	1.56146	0.080706	-0.23443	-0.15899	0.930608	0.35383	2.15438	-0.93016	0.698546	0.87196	-0.81514	-0.48558	1.41669	-0.27578	-1.02247	-1.02247	-0.93257	-0.80479	-1.02247	4
Fut4	0.37103	-1.08704	-0.36626	2.3126	0.992441	2.38261	-0.13101	0.10434	0.123928	1.03594	0.013214	-0.16152	-0.67276	-0.68376	-0.15715	0.222843	-0.74064	1.08191	-0.48957	-0.90072	-0.82001	-1.17433	-1.2561	4
Tmsb15b2	-0.79681	-0.08888	2.4149	0.584035	0.502971	0.032324	2.56853	-0.45042	0.465196	-0.79681	-0.79681	-0.00972	-0.1388	-0.79681	-0.79681	0.016944	0.902455	1.16855	-0.79681	-0.79681	-0.79681	-0.79681	-0.79681	4
Neurl3	0.771326	-0.70443	0.999002	-1.26567	0.890783	0.208274	1.59586	0.294608	1.17251	1.9868	0.135206	1.38513	0.193332	-0.85535	-0.91812	-0.19959	0.013765	-0.86985	-0.69536	-0.66648	-1.36046	-0.76969	-1.34159	4
Ptpn18	0.279144	0.172218	1.9104	-0.27278	2.16871	-0.09845	0.757253	-0.93452	-0.03297	0.109772	0.824829	1.35147	-0.21029	-0.66749	-0.47592	0.150422	-1.49213	-0.06307	-0.16475	0.449986	-1.80692	-1.72375	-0.23117	4
Slc7a11	1.26173	-0.74639	1.20491	1.89141	1.05401	1.02074	-0.07104	0.607811	1.06635	0.236708	0.327564	-0.77041	-1.19576	-0.96272	-0.13682	-0.89889	1.13436	-0.96682	-1.38678	-1.53717	-0.80068	-0.24733	-0.08478	4
Mgat4a	-0.36255	1.06009	1.767	0.497923	0.690926	0.77508	0.631499	0.015948	-0.96113	1.389	-0.49811	1.62024	-0.1202	-0.66942	-0.71782	0.149637	-1.84149	0.887601	-1.23089	-0.1765	-0.45262	-1.56557	-0.88864	4
Jmy	0.019912	0.187033	0.67574	-1.16193	-0.50224	-0.17923	0.60232	0.530635	0.13091	1.82862	0.108754	2.46318	-0.3481	-0.23333	0.560762	0.841618	-0.7626	0.974244	-0.95262	-0.75051	-1.02092	-1.57743	-1.43482	4
Cyp1b1	-0.05793	0.112839	-0.53466	0.050864	1.10709	4.09791	0.820438	-0.04153	0.154949	0.303803	-0.26167	-0.46609	-0.53466	-0.53466	-0.37703	-0.40002	-0.53466	-0.34283	-0.53466	-0.4235	-0.53466	-0.53466	-0.53466	4
Spock1	0.104449	0.411574	-0.67803	-0.47291	2.6401	0.348131	0.947469	-0.4246	-0.32358	-0.16064	-0.13043	3.03443	0.289954	-0.09365	-0.26698	-0.67803	-0.67803	-0.67803	-0.67803	-0.67803	-0.4791	-0.67803	-0.67803	4
Arhgef3	1.42504	-0.73701	2.47836	-0.17127	0.32121	-0.85441	0.052171	-1.19974	0.398659	0.475501	1.10198	0.138606	-0.00599	1.81794	-0.43436	0.165012	-1.19363	0.328307	-0.75896	-0.97847	-1.4863	-0.14538	-0.73726	4
Fgl2	1.72701	0.111414	0.959079	1.28463	0.82296	-1.23572	1.732	-1.25162	-0.05462	1.2364	0.189189	0.965469	-0.37609	0.521648	-1.23987	-0.66635	-0.23123	-1.11451	-0.06493	-0.30821	-1.13094	-0.52748	-1.34823	4
Spg21	0.179518	0.368783	1.67174	-0.43286	1.27149	-0.53236	1.84365	-0.33097	1.01819	1.03132	-0.07744	0.7817	0.560446	-0.07404	-1.38747	-1.50283	-0.9658	0.405759	-0.75326	0.308237	-0.71177	-1.77426	-0.89778	4
Rsad2	1.10102	0.63634	-0.26844	0.366761	-0.47357	-0.0754	1.52254	-1.06006	-0.19421	1.45435	0.493522	0.052739	2.89523	-0.39935	-0.57841	0.283353	-0.91735	-0.6077	-0.66428	-0.41007	-1.05499	-1.10588	-0.99616	4
Vasp	0.729885	-0.61756	2.4839	0.170316	1.0469	-0.78156	1.29981	-0.76792	0.902781	0.969842	0.054146	0.456013	-0.17453	-1.56488	-0.33591	0.01177	-0.73377	0.81562	-0.47742	-0.62015	-1.91004	-0.93673	-0.0205	4
Slc37a2	0.753502	1.00578	1.21753	1.66046	-0.49159	0.251167	0.394777	-0.23379	0.239238	1.68987	-0.39822	0.38849	-0.55641	1.17678	-1.42053	-1.07481	0.285354	0.264656	-0.89754	0.047065	-1.63965	-0.89244	-1.76969	4
Dck	0.063717	-0.76187	1.3189	-1.1334	1.45162	0.101353	1.44616	-0.26411	1.65865	0.041686	0.006678	0.473948	-0.80196	-0.92286	-0.34737	1.48881	-0.54281	1.49375	-0.69168	-0.74043	-0.96088	-1.19639	-1.18153	4
Arnt	1.89651	-0.05876	0.822922	-0.91263	0.909196	-0.60867	1.95741	-0.01992	1.21895	0.231658	0.775558	0.768082	-0.65217	-1.21101	0.011195	-0.03062	-0.46103	0.085635	-1.10999	-0.07002	-1.83099	-1.54961	-0.1617	4
Hsd17b4	-0.04031	-0.3132	1.23297	-0.09066	1.53553	-0.44017	1.30442	-1.85733	0.907582	0.240601	0.35165	1.98672	1.02208	-0.27816	-0.53377	0.456089	-0.15983	-0.70424	-0.2983	-1.06499	-1.76218	-0.48739	-1.0071	4
D930020B18Rik	3.20406	0.410242	0.045499	-0.54661	0.79389	-0.71455	1.75051	-0.65299	-0.33993	0.395875	0.823073	0.098073	-0.73859	-0.3941	-0.31992	-0.10953	0.931709	-0.37058	-1.01467	-1.01467	-0.51637	-0.70576	-1.01467	4
Sorl1	0.633675	-0.69646	-0.05503	-0.81452	0.419376	0.718802	0.242879	-0.0726	0.172517	-0.28885	-0.2409	2.79045	2.02706	-0.44764	-0.52438	1.26674	0.15686	-0.34995	-1.00779	-1.25111	-0.87737	-0.44135	-1.36043	4
Taldo1	0.005671	0.729358	1.65983	-1.07242	0.408859	1.13769	1.56268	-0.48164	1.06145	-0.14782	0.218666	2.02793	0.238327	-1.13873	-0.80469	-0.76269	-0.89643	-0.03143	-0.19352	-1.13564	-0.46684	-1.77956	-0.13903	4
Pef1	1.43641	0.783537	1.59388	1.02054	1.45201	-0.95413	0.499415	-0.63074	1.24846	-0.09637	0.217145	0.196893	-0.34586	0.069087	-0.87571	0.258041	-1.14765	-1.27137	-0.8274	0.531865	-2.27117	-0.37007	-0.51683	4
Ifit2	0.618541	-0.0339	-0.3426	-0.3973	0.615303	0.172873	0.465833	-0.32179	0.743848	0.478075	-0.0578	1.25171	3.39713	-0.48553	-0.78524	0.720623	-0.97158	-0.99575	-0.94539	-0.80475	-0.98273	-0.60656	-0.73302	4
Pcdh1	0.75623	-0.7488	1.12227	0.944192	0.235331	0.074157	3.65502	-0.69648	-0.08233	-0.00058	0.816305	-0.70518	-0.30928	-0.56997	-0.44766	-0.14856	-0.7488	0.227214	-0.37787	-0.7488	-0.7488	-0.7488	-0.7488	4
Ndufa3	0.319534	-0.31362	0.543615	-0.13921	0.477191	1.80013	1.24535	-0.57788	1.15382	1.95647	0.464515	0.597707	0.652814	-0.26229	-0.86476	-0.69339	-1.60483	-0.49208	-0.20153	-0.06825	-0.953	-1.89638	-1.14393	4
Tapbpl	1.20266	1.39049	0.901577	0.243133	0.813723	-0.30469	1.33151	0.706806	-0.28386	1.12584	0.445437	-0.31372	0.379102	-0.26457	-0.25066	0.017029	-1.33924	-1.32739	-0.87602	-0.28885	0.651916	-2.23102	-1.7292	4
Acap1	-0.59384	1.31116	0.61995	-0.02754	-0.18275	1.03672	0.366021	-1.27678	1.71177	0.774521	0.92751	0.80234	0.712831	-0.83751	0.104319	0.154535	-1.3385	1.03541	-0.10297	-1.31047	-1.98584	-1.10948	-0.79142	4
Adgrl3	1.95198	-0.35317	1.46257	-0.42571	0.141767	0.294757	0.223567	0.547234	0.0706	1.29244	0.904961	1.26376	0.116374	-1.3241	-1.27616	-0.14234	1.05691	-1.31916	-0.62735	-1.32455	-1.14326	-1.19621	-0.19492	4
Tpm2	1.63325	-0.66162	1.08475	-0.86411	0.709958	-1.20707	1.47857	0.148088	0.539389	0.623731	1.17119	-0.47471	-0.86846	0.3299	1.0712	0.002642	0.078865	0.991763	-0.75903	-0.91332	-1.65162	-1.65162	-0.81174	4
Wbp2	-0.3969	-0.87519	0.349804	-0.04911	0.222887	0.769394	0.759377	-0.40564	1.98742	2.41788	0.618146	0.743457	1.03179	0.316478	-0.97473	-0.47422	-0.4482	-0.5035	-1.79643	-0.79983	-0.624	-0.79079	-1.0781	4
Ppip5k2	1.54732	-0.31763	1.01989	0.688096	2.09455	1.15871	-0.28233	1.68863	-0.44669	0.125629	-0.4364	-1.05368	0.125749	-0.78476	0.384262	-0.33291	-0.73969	-1.0466	-0.73814	0.812051	-1.22116	-0.94034	-1.30458	4
Nrip3	3.35486	-0.53405	-0.38286	0.575224	-0.46844	-0.04124	2.71053	-0.42814	-0.53405	0.123418	-0.45766	-0.38059	-0.46385	0.071449	-0.18137	-0.15726	-0.07541	-0.28399	-0.38643	-0.53405	-0.53405	-0.49469	-0.49735	4
Psme2	0.072298	1.44346	0.702896	-1.09009	0.083114	-0.26388	1.06399	0.296861	1.21664	0.854264	-0.2478	2.02888	1.59656	-1.28644	-1.38896	-0.71521	0.09365	-0.47445	-0.32457	-0.99043	-1.01437	-0.52924	-1.12715	4
4933407L21Rik	0.716655	-1.19861	2.41391	-0.22277	1.27321	2.13622	0.390502	-0.70144	-0.53607	0.528126	-0.52261	-0.04254	-0.55951	0.610586	-0.30881	1.0414	0.010606	-0.61001	-0.80696	-0.65574	-1.15158	-1.24098	-0.56358	4
Rsad1	-0.01376	0.241232	-0.01941	-0.98959	2.40997	-0.99157	1.52546	-0.30459	1.13094	0.145184	1.97359	0.270019	0.265166	-1.0969	-0.01966	-0.18337	0.24325	0.159661	-0.81145	-0.68616	-1.55305	-1.08526	-0.6097	4
Plpp5	0.811075	-0.00064	1.15477	0.68532	0.13108	0.461437	2.24937	-0.82274	1.00848	1.20515	1.3208	0.307254	-0.17287	-0.58347	-0.74112	-0.44044	-1.4335	-1.02293	-0.37542	-0.37626	-1.30068	-1.71914	-0.34552	4
Rabgef1	1.05964	-0.14452	2.43549	-0.75206	0.185855	-0.06838	1.26992	-1.13664	-0.2722	0.809412	0.779214	-0.0433	-1.07791	0.974675	-0.35427	0.006971	1.59327	-1.12608	-0.52105	-0.90172	-0.90403	-1.40055	-0.41173	4
Tnfaip2	0.974238	-0.48014	2.28403	-0.90869	1.61045	-0.52139	1.96758	-0.4428	-0.41423	0.988093	0.305306	-0.56118	-1.11485	-0.33618	0.535423	-0.32387	0.408957	-0.18771	0.190166	-0.81371	-1.29245	-1.27066	-0.59638	4
Egfl8	1.87354	-0.94241	2.61082	-0.70342	0.780545	-0.02561	1.76365	-0.58167	-0.64641	0.794759	0.427732	-0.72066	-0.91928	-0.4867	-0.01861	0.478336	-0.24178	0.335327	-0.50429	-0.73125	-0.94241	-0.94241	-0.65781	4
Slc23a2	0.235813	-1.00448	1.73199	-0.18687	3.12138	0.631416	1.06435	-0.74399	-0.42316	-0.73881	0.184377	-0.74193	0.042437	0.336409	-0.01775	-0.37411	-0.08132	0.25393	0.627575	-0.82912	-1.15514	-1.24316	-0.68983	4
Pcdh15	-0.09753	-0.49204	-0.45404	-0.4286	4.2616	0.020612	-0.53286	0.177664	-0.44329	0.515687	0.757296	-0.33413	0.243136	0.28077	-0.055	-0.25769	-0.33676	-0.56295	-0.48101	-0.23249	-0.53709	-0.5794	-0.43188	4
Defa30	0.149131	0.543339	0.941547	-0.44355	-0.61972	-0.61972	0.079548	3.66266	0.250009	1.39063	0.216712	-0.61972	0.721314	-0.61972	-0.07466	-0.61972	-0.61972	-0.61972	-0.61972	-0.61972	-0.61972	-0.61972	-0.61972	4
Dip2c	1.58202	0.539361	0.075584	2.80564	-0.80931	-0.90444	1.01427	-0.69841	0.862846	1.06817	-0.21141	0.489951	-0.5923	-0.53227	0.72452	-0.45696	0.145194	-1.11574	-0.29371	-0.85106	-0.8195	-1.07512	-0.9473	4
Cdip1	0.667227	-0.03743	2.0335	-1.17812	0.029127	-0.04028	0.684304	-0.00456	1.83726	-0.16749	0.01488	0.459357	-0.9324	-1.15142	-0.57438	1.85271	-0.26671	1.12608	-1.47494	-0.58582	-1.09445	-0.9267	-0.26975	4
Nap1l1	0.621807	-0.69642	1.01759	-0.59151	0.713229	-0.34424	1.31882	-0.9885	0.634324	1.06699	-0.34519	2.82593	1.06031	-0.77969	-1.13121	-0.47477	-0.46535	0.260112	-0.72262	-0.97065	-1.192	-0.48958	-0.32739	4
Emd	0.56704	-0.61385	2.17144	-1.05671	1.0479	1.30195	1.70683	0.069572	0.736536	0.174677	0.092065	0.541114	-1.20097	-0.86982	0.295572	0.255251	-0.76223	0.121998	-0.3672	-1.23464	-0.05545	-1.39572	-1.52535	4
Olfr143	0.149635	-0.37176	-0.12188	0.096214	3.64594	-0.36532	-0.33354	2.42696	-0.45071	-0.45071	-0.45071	-0.36143	-0.36756	0.38074	-0.24687	-0.2801	-0.27706	-0.45071	-0.45071	-0.45071	-0.36826	-0.45071	-0.45071	4
Nudt14	0.324578	0.732809	0.595843	0.704627	0.8423	0.024946	1.08269	-0.37354	2.33966	-0.02155	0.433692	-0.11035	0.202199	-1.74703	-1.2301	0.107869	0.219573	-0.17442	0.924967	-0.39965	-1.73106	-1.77736	-0.97069	4
Plekhm1	1.61615	0.808067	0.300864	-0.51204	1.49443	-0.3769	0.6337	0.001148	0.194251	1.19352	0.455983	0.479754	-0.71825	0.403072	0.006617	0.524419	-1.45535	0.418816	0.073153	-0.86762	-2.78202	-1.23837	-0.65341	4
Uba7	0.73387	-0.05154	0.967957	0.714477	1.36775	-0.54544	-0.4854	-0.39633	-0.48062	0.934947	-0.56948	0.752563	1.548	-0.89902	0.819899	0.381742	-1.64741	0.934681	0.91276	-1.65525	-1.6107	-1.16798	-0.55947	4
Larp4b	0.79439	-0.96824	1.48395	2.97255	-0.20037	-1.10089	0.769615	-0.44284	-0.15259	0.330752	-0.04745	0.240259	0.577999	0.57029	0.297172	0.019322	-0.61888	-1.04889	-0.62182	0.077794	-1.7266	-1.24635	0.04084	4
Slc27a2	1.44721	-0.58695	3.54674	-0.52976	0.263704	-0.4403	1.55228	-0.37429	-0.26943	0.730666	-0.28978	-0.19689	-0.58695	0.428231	-0.58695	-0.44727	-0.58695	-0.58695	-0.13853	-0.58695	-0.58695	-0.58695	-0.58695	4
Smg6	3.0205	-0.72259	-0.47834	-0.35105	1.20195	0.19979	-0.05569	0.64712	0.823555	0.626588	0.028432	-1.00264	0.067277	-0.01078	0.503326	1.52169	-1.17487	-0.91762	-0.59092	-0.78655	-0.81268	-0.65961	-1.0769	4
Ppa2	-1.08556	-1.28076	0.773116	-1.09375	0.047269	0.495335	0.187397	2.14513	1.76792	0.96512	-0.25327	0.944996	0.323717	-0.71629	-1.51473	-0.62123	-0.88899	-1.4094	-0.34761	0.657912	-0.32334	0.650882	0.576134	4
Celf4	-0.81879	0.507932	-0.12873	-0.08565	-0.85951	-0.87846	1.3218	0.760305	0.874892	2.10967	-0.8699	2.05553	-0.63852	-0.79128	-1.29351	-0.84444	-1.09824	-1.23174	0.535201	0.259143	0.422087	0.123364	0.568843	4
Ifitm3	-0.48267	-0.79391	0.727663	-0.23893	0.867142	0.804967	1.58056	-0.3298	2.5416	0.604919	0.703331	1.17015	-0.23178	-0.06532	-1.51117	-0.56234	-0.61787	-1.53833	-0.7656	-0.90026	-0.90577	-0.36668	0.310095	4
Haus4	-0.76218	0.993972	0.121929	-0.7591	-0.24677	2.31387	1.96437	-0.48399	0.083716	-0.36245	-0.49969	1.12327	0.540561	-0.50192	-1.68794	-0.77886	-0.85157	-1.33577	-0.19556	0.659915	1.08407	-0.6768	0.25691	4
Eepd1	0.034487	-0.27448	-0.07576	0.831107	-0.07256	2.46446	0.63552	0.777738	2.63192	-0.18668	-1.12158	-0.48902	-0.69997	0.345939	-0.76548	-0.56142	-0.46149	-0.39141	-0.95964	0.128297	-0.56035	-1.56248	0.332846	4
Gsto1	-0.06784	-0.67761	1.20469	-0.65419	0.623299	0.889666	1.50607	-0.09201	1.04811	1.26729	0.612562	1.53374	1.10903	-1.49293	-1.32562	-0.99481	0.284703	-0.86316	-0.73415	-1.18962	-0.999	-0.1095	-0.87871	4
Slc25a40	-0.18667	-0.74938	-0.57557	-0.87661	-0.68304	-0.30729	0.151642	2.21329	-0.24428	0.432409	0.524144	0.812511	3.25502	-0.12198	-0.22735	-0.28259	0.602693	-0.44075	-0.71297	-0.32599	-0.81287	-0.82739	-0.61698	4
Ap1s2	-0.33219	-0.26737	0.28337	-0.4623	-0.37039	-0.59013	0.216731	-0.66472	1.64599	0.069059	0.054106	2.84432	1.19206	-1.03216	-1.65946	-1.29012	-0.03074	-1.13974	-0.39699	0.390269	0.186985	1.04917	0.304242	4
Ywhah	-0.74722	-0.15534	0.636248	-1.22285	0.335459	-0.64454	0.758852	-0.45854	0.546612	0.774609	0.140767	1.60625	2.50922	-0.57157	-1.72093	-1.26677	-1.33151	0.246708	0.342127	0.89899	-0.23059	-0.77243	0.326443	4
Serf2	-1.04722	0.669903	0.447013	-0.61664	-0.03381	0.595295	0.645539	-1.26575	0.266882	1.1134	-0.12426	3.07784	0.670355	-0.56807	-1.38484	-1.0362	-1.24916	-0.99072	0.478055	-0.17259	0.347857	0.098405	0.078714	4
Capza2	-0.88882	0.337394	0.038154	-0.22169	0.397614	0.182536	0.122869	-0.55439	1.06489	0.017851	-0.23382	2.69696	1.78876	-0.16644	-1.79302	-0.86682	-1.14155	-0.81592	-0.75304	0.94964	-0.76666	-0.27458	0.880094	4
Swi5	-1.15328	-0.04935	-0.67872	-0.87414	-0.56068	2.24738	0.255767	-0.42564	0.443922	0.877209	0.594157	1.69344	0.421315	-0.90189	-1.94422	-0.49517	-1.67095	-0.15747	-0.11694	0.517071	1.01788	0.607717	0.352611	4
Kynu	-0.15454	0.595224	0.934012	-1.27986	0.951778	0.267032	0.834785	0.393695	0.737492	1.48342	0.293929	0.858152	2.03598	-1.18095	-1.85481	-0.51231	-0.27749	-0.42065	-0.4614	-1.65865	-0.73397	-0.84601	-0.00486	4
Ost4	0.777458	-0.87582	-0.22464	0.850239	0.107803	-0.05347	0.635503	-0.54429	0.966202	1.51487	0.015968	1.58445	1.98041	0.343925	-1.63227	-1.42797	-1.13073	-1.03515	-0.22404	0.614169	-1.11178	-0.61438	-0.51646	4
Nedd8	-0.57446	-0.50781	0.63232	-1.05673	0.149611	1.10106	0.397409	-0.36591	1.54016	0.961869	0.329732	2.60544	1.3469	-1.21292	-1.25999	-0.90995	0.154728	-0.41301	-0.72831	-0.20023	-0.94105	-0.15486	-0.894	4
Vti1b	-0.76952	0.729334	0.181497	0.15752	-0.31056	-0.10734	0.687081	-0.94012	1.43139	2.57748	-0.22137	2.37169	0.106261	-0.4025	-1.01355	-0.54356	-0.74051	-1.33088	-0.63579	-0.10051	-0.49686	0.0812	-0.71037	4
Rpa1	-0.68787	0.537162	0.902248	-0.2532	-0.30728	-0.60347	-0.1448	1.26622	0.755904	-0.54638	-0.12479	2.85337	1.66922	-0.94259	-1.11371	-0.75446	-1.589	-0.12645	-0.31349	-0.4192	-0.66935	0.70316	-0.09127	4
Col1a1	0.937829	0.356695	0.525142	-0.70846	-0.47673	0.784334	-0.52444	-0.04793	-0.63084	0.030764	1.21781	3.13749	-0.60352	-0.64065	-0.7498	-0.64531	-0.65124	-0.7498	-0.54516	-0.57726	1.79824	-0.64036	-0.59681	4
Tep1	-0.36857	-0.40844	0.731606	-0.52176	0.729032	0.729777	0.051001	-0.25722	0.470569	-0.02574	-0.57076	2.6367	1.09112	-0.81798	-2.19158	-0.82072	-1.11011	-0.39603	-0.64254	0.293652	-0.6504	1.5299	0.518505	4
Abcb6	0.484754	-1.0055	0.299302	-0.11667	-0.14709	0.244941	0.556411	-0.90367	-1.0055	0.976237	0.011161	0.987675	3.24629	-0.83081	-0.90777	-0.55126	-0.74276	-1.0055	-0.38659	-0.17728	-0.8098	0.611574	1.17187	4
Prkca	-0.84099	-0.63694	-0.25223	-0.59148	-0.0489	0.353025	-0.05226	-0.59039	0.06932	2.52327	2.23576	-0.12913	1.98858	-0.0617	-0.79212	-0.02807	-0.41262	0.849802	-0.06859	-0.92639	-0.79726	-1.01261	-0.77808	4
Zfp78	-0.52088	-0.6826	-0.54278	-0.29588	0.087946	0.085913	-0.12212	-0.54644	-0.64791	0.643663	2.48164	3.26641	0.166786	-0.2968	-0.5872	0.433839	0.123792	0.181404	-0.72765	-0.48722	-0.83826	-0.71466	-0.46098	4
Tomm34	-0.55917	0.261331	0.117965	-0.975	0.786089	-0.19313	0.407699	-1.00039	0.642605	0.252878	0.733081	3.14666	1.92557	-0.0739	-0.43548	0.095584	-1.07963	-0.83019	-0.64654	-0.60268	-0.87322	-0.53133	-0.56881	4
Rif1	-0.26143	-0.22115	-0.35841	0.835727	-0.2538	-0.69873	-0.22496	-0.39533	-0.22922	0.110427	3.97923	-0.35999	0.694014	0.727739	-0.12046	0.332841	-0.53067	0.355898	-0.75818	-0.54915	-0.16902	-0.91614	-0.98926	4
Snx33	-0.64321	0.559321	0.47796	-1.04651	-0.12052	0.797167	-0.28211	-0.76843	0.42282	-0.668	2.1874	2.58731	1.14861	-0.25301	0.020323	-0.74268	0.026424	0.683724	-0.4514	-0.79567	-1.04651	-1.04651	-1.04651	4
Serpinb1a	0.271568	-0.37183	0.929688	-1.28781	1.18852	0.439065	0.070352	0.344881	-0.32637	0.882343	-0.44808	3.06452	1.18852	-0.47797	-0.46546	-0.27083	0.225345	-0.16922	-0.81076	-1.06587	-1.46256	-0.54033	-0.90771	4
Hap1	-0.32646	0.114801	-0.10882	0.046074	0.018523	-0.78638	0.208968	0.410309	0.783413	0.440511	2.82187	1.07367	1.42693	-0.60325	0.025288	-0.4051	-1.10418	0.828576	0.086029	-0.73989	-1.74111	-1.2864	-1.18338	4
Ifit1	-0.1926	-0.46867	-0.28449	-0.50662	-0.44651	-0.56699	0.115025	-0.21121	0.852144	1.44119	0.287966	1.79192	2.88786	-0.11099	-0.41656	1.19177	-0.88044	-0.96436	-0.04093	-0.67129	-0.96436	-0.93381	-0.90804	4
Gm7694	-0.37666	-0.47353	-0.4003	-0.47353	-0.47353	0.688207	-0.2374	-0.2732	1.45718	-0.47353	0.192477	4.03575	-0.47353	0.212912	0.167076	0.074019	-0.47353	-0.42163	-0.47353	-0.38312	-0.47353	-0.47353	-0.47353	4
Ctla2b	0.298653	-0.68958	0.903693	-0.60411	1.1034	-0.56228	2.28252	-0.24095	0.417804	2.30095	1.0656	0.827526	0.140754	-0.42017	-0.08512	-0.84108	-1.20227	-0.75	-0.65914	-0.64034	-0.76973	-0.78478	-1.09135	4
Zbtb37	-0.30684	-0.15622	0.009672	-0.56362	-0.52205	-0.19995	0.507414	-0.12221	0.657587	4.25954	0.495546	-0.23491	-0.61552	0.315728	-0.4892	-0.35661	-0.52362	-0.0274	-0.44186	-0.36433	-0.25202	-0.63198	-0.43715	4
Cdnf	-0.25565	-0.33513	-0.32519	-0.31665	-0.41158	-0.17605	-0.38275	-0.2732	-0.25456	-0.23922	-0.27283	4.32647	1.07704	-0.41158	-0.35719	0.493523	-0.31881	-0.29287	-0.33985	-0.27902	-0.29854	-0.32994	-0.02641	4
Syp	-0.24828	-0.62477	-0.1179	-0.40584	-0.08657	-0.40932	1.0532	0.221941	-0.32129	-0.49147	0.505363	-0.5706	4.05179	0.883047	-0.48696	0.137586	0.031665	-0.4762	-0.41548	-0.62477	-0.46308	-0.56916	-0.57291	4
Rpl10a-ps1	-0.68643	0.959992	-0.68643	-0.68643	-0.68643	-0.68643	-0.68643	-0.68643	-0.68643	-0.68643	-0.68643	0.559732	0.785113	-0.68643	-0.68643	-0.68643	1.17065	1.48729	-0.68643	-0.68643	1.82244	1.83608	1.67513	5
Zfand3	0.956303	0.08999	0.733406	0.999381	0.866453	-1.04469	-1.04469	-1.04469	-1.04469	-1.04469	0.83055	0.946242	-1.04469	-1.04469	0.375723	-1.04469	0.461916	-0.21582	1.06418	1.19447	-0.99461	-0.88486	1.93421	5
S100a4	-0.95092	-0.88199	-0.9947	-0.70055	-0.92029	-0.61692	-0.93514	-0.75841	-0.56617	-0.89776	-0.70009	-0.40705	-0.70807	0.571064	0.569404	0.748641	-0.09683	0.753461	1.59008	1.64498	0.749439	2.01901	1.4888	5
Cyth4	-0.9969	-1.27699	-0.81768	-1.29259	-0.77023	-0.36795	-0.70604	-0.21215	-0.2523	-0.58305	-0.60982	-0.68336	-0.98805	0.494975	-0.26753	0.696911	0.912739	0.953391	1.27662	0.983314	0.525845	1.6708	2.31002	5
S100a6	-1.05304	-0.872	-0.95724	-0.77487	-0.92979	-0.14476	-0.85402	-0.72692	-0.40218	-1.02626	-0.42209	-0.2607	-0.44261	0.512992	-0.08114	0.002851	0.002068	0.028699	1.45969	1.76872	1.23066	1.96415	1.9778	5
Anxa2	-0.80308	-0.79272	-0.77936	-0.70073	-0.73161	-0.3507	-0.67969	-0.56674	-0.52237	-0.68307	-0.55955	-0.2886	-0.61423	0.951572	-0.31907	-0.39637	0.074222	-0.70874	1.28567	2.32823	1.68605	1.41553	1.75538	5
Pdlim1	-0.84781	-0.65523	-0.92743	-0.74472	-0.83812	-0.35786	-0.67971	-0.46108	-0.63545	-0.52174	-0.41475	-0.17331	-0.71654	1.40501	-0.68147	-0.45658	0.030858	-0.23009	0.752319	1.42434	1.46201	2.1687	2.09864	5
Zc3h11a	-0.74496	1.62761	0.558581	-0.78004	0.80268	-0.13792	-1.59379	-0.95894	-0.26572	0.557055	-1.60005	0.04365	-0.64606	0.543472	-1.06422	-0.82944	0.15455	0.568858	-0.51122	1.79168	-0.42938	1.33807	1.57556	5
Ramp1	-0.88674	-1.11466	-1.19609	-0.58095	-0.86712	0.55822	-0.90287	-0.33901	0.030554	-0.8987	-0.97483	-0.67176	-0.83449	1.42622	-0.22512	0.543347	0.350881	-0.00084	0.518541	1.76504	0.563104	1.62898	2.10829	5
Plxnb2	-1.10539	-0.52587	-0.90621	-0.73722	-0.81368	-0.51593	-0.95929	-0.14232	-0.58125	-0.7067	-0.29679	-0.63854	-1.04809	1.03001	0.049151	0.210213	0.569036	1.04401	0.489458	0.571518	0.680772	3.14063	1.19249	5
Pkp3	-0.91632	-0.91567	-0.951	-1.0583	-0.30179	-0.05134	-0.68828	-0.27048	0.508887	-0.8773	-0.45945	-0.95712	-0.76732	0.368438	0.475078	0.574933	0.733322	1.26804	1.37924	0.618959	-0.47698	-0.31199	3.07643	5
Sbno2	-0.76273	-1.38228	-0.83494	-1.23331	-0.53881	-0.61843	-0.59954	-0.87228	0.117744	-0.29722	-0.76466	-0.00538	-1.18544	1.06516	-0.33133	0.035298	1.32564	-0.06574	0.894769	1.31184	1.20662	1.47493	2.06009	5
Tppp3	-0.72498	-0.81244	-0.78195	-0.52503	-0.72744	-0.53259	-0.62671	-0.49745	-0.6483	-0.42629	-0.48309	-0.25004	-0.58205	1.41912	-0.61593	-0.59188	0.142474	-0.46612	0.888539	2.25918	0.600032	2.17998	1.80295	5
Sema4a	-0.87029	-0.47043	-0.78969	-0.62589	-0.63979	-0.67241	-0.73476	-0.60821	-0.59328	-0.77203	-0.30065	-0.61644	-0.69942	0.362834	-0.35097	-0.30255	0.620523	-0.15305	0.944863	1.1927	1.23505	2.41756	2.42632	5
Crybg1	-0.94275	-1.1247	-0.81831	-0.78593	-0.66953	-0.45575	-0.7096	-1.41995	-0.52473	-0.47531	-0.38551	0.011146	-0.87336	0.528219	-0.55372	1.04114	0.422668	1.4051	0.725765	0.329814	1.38085	1.84168	2.05277	5
Ccnd1	-1.08583	-1.08945	-0.95814	-0.87307	-0.49133	-1.00631	-0.81418	-0.9059	0.248304	-0.80208	-0.47221	0.486212	-1.14318	-0.51249	1.4296	0.160878	1.13534	1.08364	0.870531	0.345942	0.838103	1.6226	1.93304	5
Vim	-0.69093	-0.98243	-0.69365	-0.82519	-0.78736	-0.54343	-0.54385	-0.74604	-0.57069	-0.40531	-0.3981	0.057222	-0.64122	0.631026	-0.53518	-0.50505	0.062166	-0.54274	1.40517	1.94848	1.76337	2.061	1.48272	5
F11r	0.121746	0.084991	0.090466	-0.7334	0.835929	-0.74829	0.605744	-0.68421	-1.10169	0.395173	-0.09969	0.342547	0.754015	-0.62039	-1.24797	-1.17925	-1.17854	-1.28886	0.784398	1.87542	1.06646	-0.40954	2.33492	5
Htra3	0.283942	0.073945	-0.14195	-0.61847	-0.25251	-0.61151	-0.51083	-0.21185	-0.49466	-0.06007	-0.3416	-0.56316	-0.63308	-0.39397	-0.60815	-0.64994	-0.68883	-0.70649	0.859337	1.37724	-0.04118	1.25127	3.68253	5
Dbi	-0.73999	0.687558	0.299792	1.02228	-0.13833	0.172704	1.05088	-0.60015	-0.27878	0.238702	-1.04493	0.449264	0.45342	0.125737	-1.51862	-1.51978	-1.88428	-1.47179	0.743114	1.93196	0.401082	1.35359	0.266564	5
Gpr171	-1.52545	-0.92004	-0.97536	-0.83169	-0.94099	0.087638	-0.83055	-0.13964	1.08934	-0.9877	-0.22143	-0.86656	-0.71995	-0.58417	0.233898	0.607355	0.555855	1.16848	1.76248	0.103885	0.369217	1.94384	1.62155	5
Pid1	-0.85799	-0.93968	-0.79659	-0.54495	-0.66852	-0.43179	-0.90637	-0.75839	-0.34065	-0.62241	-0.722	0.233357	-0.60254	0.859689	-0.67389	-0.34363	0.636248	0.102849	0.318575	1.37883	1.2624	1.53892	2.87851	5
Lxn	0.028056	0.325834	0.571767	1.62468	1.00015	-0.28138	-1.35605	-0.89443	0.386908	-0.70513	-0.86373	0.038572	0.840715	-0.01358	-1.06624	-1.1124	-1.00626	-1.31501	-0.71859	1.06477	2.25782	0.081694	1.11183	5
Gnpnat1	0.111599	0.763691	-0.08981	-0.95739	-0.33876	0.469137	1.04723	0.116891	-0.4584	-0.14989	0.379878	0.360037	-0.07577	-0.61026	-1.09703	-1.23665	-1.43425	-0.96735	-0.63419	-0.29084	3.09501	1.42519	0.57193	5
Tiam1	-1.08511	-0.9496	-0.53082	-1.05913	-1.05828	0.421784	0.345321	-1.05933	-0.94123	-0.75887	0.164109	-0.96292	-1.02537	0.81654	-0.25589	-0.66836	0.5698	0.955275	1.35248	1.26843	1.4773	1.59738	1.38649	5
Adgre5	-0.70173	-0.6805	-0.77475	-1.09604	-1.11073	-0.93337	-0.75822	-0.80096	-0.28819	0.064448	-0.50141	0.10294	-1.08426	0.864378	-0.21397	-0.07852	0.577482	-0.32647	0.869005	2.18578	1.10876	1.80273	1.7736	5
Ccdc170	-0.56644	-0.56644	-0.56644	-0.56644	-0.56644	-0.46231	-0.56644	-0.194	-0.19461	-0.56644	-0.22361	-0.49766	-0.47196	-0.35616	0.040954	-0.43192	1.17985	-0.50288	1.11415	0.151235	-0.50845	3.46666	1.85578	5
Pkm	-0.78337	-0.14731	1.89823	-0.53067	0.264613	-0.17011	0.923982	-0.04457	-0.11896	-0.38897	-0.23767	0.766145	0.195165	0.0325	-1.74874	-1.92905	-0.98209	-1.28075	0.512072	1.8033	-0.29306	1.3948	0.864523	5
Ccr2	-0.85095	-0.65296	-0.93707	-0.5927	-0.66496	-0.01037	-0.78112	-0.73773	-0.05115	-0.70728	-0.81494	-0.08232	-0.85	0.891786	-0.52978	-0.25006	0.086446	-0.08826	0.371823	2.12739	0.849779	1.66183	2.61259	5
Cdkn1a	-0.59338	-1.19622	-0.56496	-1.42589	-0.44729	-0.51817	-0.12655	-0.87904	-0.55935	-0.72658	-0.32671	-0.39904	-1.30386	0.981677	0.445586	0.20607	0.334247	-0.52359	0.911977	1.74184	1.92101	1.58819	1.46002	5
Clec10a	-0.78335	-0.73549	-0.6967	-0.73671	-0.71192	-0.27649	-0.77514	-0.20948	-0.03687	-0.86442	-0.63237	0.152373	-0.29218	-0.31026	-0.60337	-0.29494	0.766684	0.114911	-0.06104	0.344131	1.64453	1.84076	3.15735	5
Notch2	-1.11722	-1.67456	-0.73059	-1.2486	-0.28071	-0.486	-0.42975	-0.91025	-0.1798	-0.71122	-1.12002	0.928235	-1.14229	0.348262	0.933368	-0.0763	0.825526	0.83149	0.947151	1.12865	1.00818	1.69553	1.46092	5
Slc25a24	-0.64672	-0.82539	-0.65711	-0.81924	-0.37175	-0.52443	-0.53686	0.068788	-0.26442	-0.14542	-0.31641	-0.73206	-0.74236	0.260344	-0.44807	-0.28154	0.384563	0.053155	0.135545	0.678088	0.173297	1.95418	3.60383	5
Rnd3	-0.57708	-1.12226	-0.82003	-0.73601	-0.47207	-0.69032	-0.71727	-0.30427	0.72612	-0.47355	-0.77897	-1.08612	-0.48289	0.576397	-0.21421	0.545711	2.84518	-0.82335	-0.00571	1.12606	0.79483	1.07149	1.61834	5
Ufc1	-0.29751	0.909777	0.15958	0.189735	0.312532	0.473854	0.807146	0.298335	0.686515	-0.76949	-0.50501	-0.49024	0.049943	-0.70744	-0.76927	-0.95292	-1.84246	-0.70154	0.087141	-0.22056	-0.05779	3.52388	-0.1842	5
Bcor	0.94778	1.76011	0.868084	-0.50321	0.649158	1.14376	-0.6848	-0.76188	0.505728	-0.01528	-1.06194	0.115633	-1.22113	-0.97769	-1.37735	-0.31035	-0.02443	-1.49629	-0.6446	-0.54706	0.797579	2.03649	0.801689	5
Adam15	-0.84299	-0.76411	-0.51913	-0.52531	-0.62362	-0.00977	-0.34166	-0.77933	-0.62898	-0.7985	-0.3637	-0.50203	-0.68693	2.11359	-0.16297	-0.31272	0.069741	-0.28323	-0.14578	2.33487	0.327913	2.41791	1.02674	5
Tmem107	-1.24573	-0.54234	-0.40156	-1.24769	-1.13057	-0.69271	-0.50433	-0.23231	-0.79241	-0.03735	-0.23972	-0.54271	-0.49285	0.519282	0.147628	0.02045	0.121439	1.69841	0.26252	-0.35496	1.0934	2.22276	2.37133	5
Klrk1	-1.43498	-0.38253	-1.16298	-1.28913	-0.91729	0.691077	-0.22898	0.193269	0.627592	-1.54438	-0.50251	0.017412	-0.45783	0.480435	-0.3331	0.566728	1.00335	-0.50497	1.2259	0.271626	0.558631	0.249639	2.87302	5
Lgals1	-0.83015	-0.4492	-0.62977	-0.72442	-0.65512	-0.22235	-0.77748	-0.66807	-0.30143	-0.70184	-0.63857	-0.45	-0.74524	0.743185	-0.39614	-0.17883	-0.00333	-0.6542	0.960733	2.2579	1.01553	2.51994	1.52886	5
Plp2	-0.6772	-1.18323	-0.30284	-0.9732	-0.7202	-0.24807	-0.44607	-0.39853	-0.05751	-0.3686	-0.90815	-0.64457	-1.2744	0.212826	-0.52193	-0.05012	-0.0961	0.287743	1.55663	1.77808	2.15411	1.87246	1.00887	5
Olfm1	-0.62683	-0.86736	-0.36818	-0.64158	-0.56172	-0.7396	-0.68721	-0.65613	-0.60197	-0.40087	-0.44807	-0.26536	-0.58391	-0.17312	-0.39389	-0.30456	-0.10954	-0.23067	0.747514	1.22283	2.43977	2.01519	2.23526	5
Crip1	-0.58223	-0.91655	-0.53914	-0.90288	-0.69277	-0.63429	-0.38052	-0.75045	-0.30906	-0.3185	-0.46834	0.118514	-0.76336	1.00959	-0.36353	-0.64252	-0.26804	-0.80259	1.0255	2.38643	1.17709	2.08775	1.5299	5
Tagln2	-1.08557	-1.05727	-1.18914	-1.20689	-0.75689	-0.29775	-0.41131	-0.53188	0.441132	-0.49108	-0.21304	0.052218	-0.25472	1.08616	-0.31297	-0.3439	0.248725	-1.21935	1.32028	2.2133	1.07966	1.71544	1.21485	5
S100a10	-0.72138	-0.41142	-0.65103	-0.56725	-0.66584	-0.52486	-0.7696	-0.78424	-0.70704	-0.65045	-0.76957	0.101919	-0.35898	0.956223	-0.63621	-0.50139	-0.19981	-0.51225	0.871368	2.28449	1.7904	1.88031	1.54662	5
Capn2	-0.68065	-0.63603	-0.79701	-0.56908	-0.62577	-0.43635	-0.76992	-0.83578	-0.92106	-0.66838	-0.59013	-0.24379	-0.37684	1.05077	-0.45465	-0.47554	0.435315	-0.46539	0.715068	2.01963	1.21685	2.04234	2.06638	5
Glipr2	-1.07066	-0.85891	-1.12656	-0.96024	-0.53623	-0.6427	-0.72174	-0.21747	-0.1399	-0.97787	-0.56884	0.861827	1.70376	0.551006	-0.58828	-0.33337	-0.37803	-0.36046	0.715709	1.3092	1.17076	2.5992	0.569781	5
Zyx	-0.5459	-0.97119	-0.39772	-0.8907	-0.54525	-0.64608	-0.5354	-0.83949	-0.615	-0.62495	-0.47502	0.578486	-0.82232	0.867441	-0.53632	0.019279	-0.09485	-0.5709	1.28173	1.85998	0.301409	1.51164	2.69113	5
Gfra2	-0.58277	-0.56058	-0.62268	-0.44954	-0.58708	-0.66077	-0.61805	-0.7037	-0.75905	-0.70639	-0.50449	-0.13457	-0.46312	0.218028	-0.75905	-0.18423	-0.00551	-0.23446	0.441704	1.48009	1.64246	1.90768	2.8461	5
Alox5ap	-0.74594	-1.13242	-0.69564	-0.72753	-0.34897	-0.56356	-0.86604	-0.6539	-0.79823	-0.2327	-0.96495	0.747664	-1.03535	0.556297	-0.42414	-0.10608	0.059806	0.036485	0.884304	1.03907	1.94588	1.91345	2.11251	5
Acss1	-1.04157	-0.92491	-1.24684	-0.4478	-0.81063	-0.65777	-1.06991	-0.67405	-0.16119	-0.94269	0.348465	1.48523	-0.29712	0.002462	-0.47686	0.005979	-0.21915	-0.41564	1.35273	1.22387	1.23802	1.97108	1.75831	5
Tuba1a	-0.51503	-1.11416	-0.61427	-1.1678	-1.1145	-0.02756	0.043665	-0.52775	-0.08927	0.13486	-0.2333	-0.10002	-0.84641	0.864497	-0.78043	-0.09091	-0.49953	0.083603	0.624925	2.33686	0.538279	2.9386	0.155637	5
Flrt3	-0.80241	-0.9245	-0.50006	-0.77875	-0.60786	-0.48002	-0.66936	-0.75989	-0.11043	-0.53892	-0.29498	-0.22953	-0.83521	0.170738	-0.43393	-0.34749	0.715434	-0.52764	0.718994	1.46563	0.965711	2.95547	1.84899	5
F2rl2	-0.56333	-0.70638	-0.50005	-0.71572	-0.59163	-0.64761	-0.63975	-0.36508	-0.47574	-0.48222	-0.49993	-0.75934	-0.03223	0.168194	-0.18552	-0.70179	-0.68145	-0.11226	0.490918	2.02201	1.41951	2.4412	2.11821	5
Ckb	-0.55811	-0.89185	-0.00361	-1.04183	-0.3218	-0.86094	-0.41603	-0.79099	-0.55785	-0.67464	-0.40986	-0.39019	-1.06275	0.807758	-0.2454	-0.30176	0.200794	-0.65863	1.79971	1.90257	0.885991	1.25404	2.33537	5
Il1rap	-0.76958	-0.93428	-0.91696	-0.21213	-0.68943	-0.0246	-0.49447	-0.50018	0.423469	-0.81511	-0.50764	-0.52743	-0.89942	-0.03699	-0.25862	-0.50817	0.270457	-0.35133	0.781439	0.844243	3.18251	1.17143	1.77279	5
Il6ra	-0.91133	0.160774	-0.93085	-0.82782	-0.67682	-0.65873	-1.01999	-0.44555	-0.40445	-0.53454	-0.70961	-0.08695	-1.03228	0.355789	-0.58062	0.135622	-0.19986	0.412541	0.42125	1.81917	2.31568	1.94253	1.45605	5
Lrp1	-0.84426	-0.78438	-0.98303	-0.32363	-0.66665	-0.68813	-0.87558	-0.46885	-0.55352	-0.6747	0.013875	-0.48836	-0.40638	1.31652	-0.31254	-0.20219	0.060334	-0.65824	0.507666	2.51746	0.95201	1.34845	2.21413	5
Map2k3	-0.60969	-0.95052	-0.52297	-1.1915	-0.71425	-0.3393	-0.90187	-0.52685	-0.28121	-0.31542	-0.6519	0.074421	-0.90639	1.61917	-0.31258	-0.7105	0.827445	-0.87111	1.05106	1.49461	1.26722	2.08584	1.38632	5
Lilra6	-0.46669	-0.68348	-0.59813	-0.44821	-0.3369	-0.58588	-0.71564	-0.53655	-0.63951	-0.49706	-0.62497	-0.40132	-0.60211	0.992497	-0.32841	-0.12642	0.158438	-0.67612	0.596657	2.81162	0.054147	0.990893	2.66313	5
Nrros	-1.07627	-1.20707	-0.83969	-0.77888	-0.25117	0.101306	-1.05546	-0.46704	0.166862	-0.89238	-0.93036	-0.10844	-0.48199	0.567012	-0.47548	-0.02259	0.23727	0.668427	-0.01938	1.08752	1.38971	1.50835	2.87974	5
Ywhaz	-1.239	-1.6985	-0.65861	-1.97665	-0.38752	-0.21332	-0.07753	-0.5834	1.08152	-0.13208	-0.17429	0.45699	-0.35839	-0.00126	-0.97952	0.208406	-0.28718	0.823501	0.374892	0.813992	1.78806	1.298	1.92188	5
Socs3	-0.59662	-1.35963	-0.41888	-0.84981	-0.84048	-0.65776	-0.14896	-1.07302	-0.89079	-0.46964	0.003747	-0.16964	-0.0984	1.41464	-0.03314	-0.37605	0.088546	-0.28307	0.90489	1.23161	0.631867	0.854336	3.13626	5
Mgst3	-0.65301	-1.06946	-0.61176	-1.06946	-0.32268	-0.44867	-0.45068	-0.60154	-0.60664	-0.20132	-0.80757	-0.48917	-0.14093	0.14802	-0.1177	-0.07752	-0.27781	-0.52974	1.93481	1.95722	1.05357	0.711562	2.67048	5
Arhgap26	-0.87819	-1.32091	-0.57476	-1.12422	-1.00599	-0.32058	-0.74364	0.6842	-0.33228	-0.44517	-0.71047	-0.60105	1.26506	-0.04952	-0.53326	-0.1836	0.791733	-0.30714	0.12704	0.977122	2.20274	2.36667	0.716242	5
Il1r1	-0.76014	-0.62778	-0.62683	-0.72904	-0.54259	0.092785	-0.15558	0.847412	-0.03175	-0.57695	-0.66374	-0.75419	-0.38281	0.714913	-0.64271	0.063026	-0.03491	-0.71481	-0.02281	0.168827	-0.16246	2.17309	3.36905	5
Myadm	-0.39828	-1.07102	0.232912	-1.20928	-0.60092	-0.80367	-0.48311	-0.89262	-0.5519	0.10925	-0.29757	-0.47377	-1.05502	0.889534	-0.34067	-0.64944	-0.09911	-0.56818	1.72542	1.5304	1.53059	1.61283	1.86361	5
Naga	-0.67426	-1.26739	-0.25139	-0.96536	-0.71394	-1.14452	0.06347	-0.83097	0.086082	-0.70486	-0.52971	-0.16215	-1.27195	0.541654	0.016051	-0.17953	0.800104	-0.38534	1.82315	1.79438	0.544307	2.04145	1.37071	5
Mgl2	-0.48657	-0.41495	-0.34324	-0.3962	-0.45911	-0.61475	-0.37182	-0.7394	-0.59375	-0.3309	-0.44151	-0.28346	-0.64754	-0.12399	-0.76645	-0.74097	0.158298	-0.75394	0.368171	1.29552	1.71136	2.38361	2.5916	5
Cdkn2d	-0.73853	-0.6249	-0.84991	-0.73067	-0.49006	1.17301	-0.74571	-0.10463	0.314841	-0.54165	-0.6963	0.22368	-0.88719	-0.14786	-0.94297	-0.17883	-0.79163	-0.04692	0.051655	0.493643	2.73549	1.31848	2.20696	5
Fcgr2b	-0.79739	-0.53275	-0.982	-0.20566	-0.70348	-0.42227	-0.8731	-0.66047	-0.80806	-0.47395	-0.76943	0.343564	-0.2615	0.782912	-0.78383	-0.57179	0.053219	-0.25639	0.318236	1.87253	2.19139	2.1213	1.41893	5
Mt2	-0.45515	-0.74163	-0.51611	-0.40452	-0.69232	-0.68646	-0.62358	-0.72478	-0.37096	-0.54446	-0.54815	-0.27823	-0.6055	0.081452	-0.51245	-0.26251	1.03615	-0.41865	0.221176	1.33851	1.13313	1.14898	3.42606	5
Pfkp	-1.04144	-1.96639	-0.68433	-1.40936	-0.31421	0.051735	-0.38157	-0.63432	1.09531	0.404322	-0.39469	-0.66182	-0.75843	0.248166	-0.58065	-0.25946	0.797167	-0.15146	1.33666	1.4027	0.319336	1.87474	1.708	5
Ltb4r1	-0.62375	-0.21241	-0.71832	-0.57154	-0.54826	-0.69696	-0.78667	-0.89924	-0.32101	-0.32987	-0.61653	0.225224	-0.80564	1.03036	-0.86376	-0.33776	-0.42884	-0.70811	0.805632	2.22016	1.6006	1.93151	1.65519	5
Gda	-0.79229	-0.36027	-0.84778	-0.49924	-0.69557	-0.51774	-0.7973	-0.73649	-0.46763	-0.71406	-0.52781	-0.23598	0.355509	1.47127	-0.60193	-0.1714	-0.64026	-0.29038	-0.12285	1.35851	1.31892	2.65295	1.86181	5
Plec	-0.80683	-0.41953	-0.66457	-0.86131	-0.28873	-0.16848	-0.92381	-0.75891	-0.67273	-0.38729	-0.56173	-0.45626	-0.80543	1.25154	-0.00059	-0.3297	-0.11623	-0.83342	0.837856	2.16492	1.23607	2.49615	1.069	5
Snx8	-0.30181	-0.53677	-0.79334	-1.05003	-1.07454	-0.51829	-0.66734	-1.19491	-0.94878	0.651878	-0.30459	-0.46689	-0.35206	1.88801	-0.22739	-0.04769	0.490384	-0.5254	0.572923	0.63964	0.372106	1.91105	2.48386	5
Pepd	-1.14343	-0.15403	-0.67682	-0.78203	-0.94749	0.07688	-0.76327	-0.21612	-0.06186	-1.13119	-0.79204	0.267112	-0.30985	0.557469	-0.79116	-0.05414	-1.00179	0.266654	0.621729	1.87815	0.853348	2.33901	1.96486	5
Il1rl1	-0.5214	-0.05549	-0.64443	-0.32141	-0.64019	-0.59916	-0.58212	-0.50804	-0.64663	-0.61236	-0.54969	-0.16454	-0.41526	-0.11721	-0.55404	-0.37522	-0.40638	-0.47105	0.465165	2.22491	0.593704	2.7412	2.15965	5
Aplp2	-0.89862	-1.11318	-1.09848	-0.48976	-1.08406	0.126543	-0.62672	-0.86906	-0.13905	-0.87957	-0.92251	1.40342	-0.83206	0.499004	-0.42399	0.136177	1.34981	-0.07518	1.33256	1.09594	0.589264	0.459547	2.45997	5
Rps27l	-0.69306	-1.29385	-0.31431	-1.1906	-0.85078	-0.57893	-0.15095	-1.09322	0.010829	-0.4854	-0.66393	0.101344	-0.38156	0.282362	-0.47413	-0.48296	1.90657	-0.10248	0.820465	1.42559	0.502095	1.07604	2.63084	5
Ccl17	-0.54862	-0.82665	-0.6365	-0.78141	-0.70173	-0.66911	0.684317	-0.84838	0.561033	-0.09817	0.92078	0.109632	-0.38229	-0.71755	-0.60769	-0.94553	-0.95442	-1.01699	1.0245	2.45612	1.53849	0.777533	1.66263	5
Rassf4	-0.53935	-1.32342	-0.22171	-1.10498	-0.75205	-0.27169	-0.73295	-0.50796	0.057665	-0.6105	-0.89175	0.303151	-0.60121	1.41577	-0.75968	-0.60877	0.497786	0.067127	0.063952	1.70874	1.46566	2.60941	0.736745	5
AA467197	-0.7993	-0.88381	-0.67656	-0.51491	-0.29831	-0.30652	-0.71038	-0.64433	0.390932	-0.63834	-0.34543	-0.62238	-0.7962	-0.37725	-0.83152	-0.39466	-0.67939	0.742072	1.15987	1.36473	2.38771	1.96998	1.50399	5
Cbfa2t3	-0.402	-1.38526	-0.60107	-1.01851	-0.41509	-0.45888	-0.75414	-0.57785	0.910018	-0.73939	-0.28842	0.422132	-0.86679	-0.14453	-0.44059	-0.32773	-0.32077	0.669662	0.384951	1.94002	0.613255	0.790875	3.01008	5
Lsr	-0.61514	-0.54991	-0.5116	-0.83717	-0.47729	-0.78081	-0.62117	-0.82425	-0.11661	-0.86308	-0.72908	-0.75482	-0.86308	0.861819	0.619706	0.384836	0.104483	-0.67654	1.94907	1.65659	0.714048	0.290207	2.63979	5
Flot2	-0.75464	-0.90929	-0.77795	-1.18462	-0.4879	-0.96716	-0.45053	-0.71542	0.700963	0.639839	-0.3125	0.129452	-0.68003	0.629878	-0.46309	-0.25854	-0.65467	-0.90846	1.71042	0.512409	1.04307	2.51166	1.64709	5
Gm14548	-0.42527	-0.74596	-0.762	-0.16889	-0.73221	-0.51834	-0.71909	-0.50639	-0.06635	-0.5021	-0.73633	-0.92088	-0.67622	0.391273	-0.40678	-0.28407	-0.22389	-0.49134	0.838063	2.05251	1.11332	2.10141	2.38953	5
Zbtb32	-0.81254	-0.48645	-0.75648	-0.84461	-0.77485	-0.80337	-0.82259	0.009767	-0.33417	-0.30269	-0.703	0.041122	-0.72379	0.910782	0.304353	0.018408	0.110805	-1.02843	0.411737	1.49256	0.360523	3.0564	1.6765	5
Plxnd1	0.023779	-1.07584	-0.939	-0.94268	-0.712	-0.3273	-0.96144	0.224177	-0.91173	-0.86437	0.028857	-0.34176	-0.30482	0.968027	-0.07343	-0.58593	0.253678	-0.19749	-0.12869	1.65576	0.679105	2.90335	1.62976	5
Rtl5	-0.93619	-1.13356	-0.91517	-0.78541	-0.35541	-0.55614	-0.49555	-0.41337	-0.10263	-0.71892	-0.9349	0.71222	0.345337	-0.76147	-0.67646	-0.19014	0.053376	1.38532	1.89791	0.021503	0.51334	2.50082	1.54548	5
Gprc5a	-0.91227	-0.73016	-0.24472	-1.37063	-0.865	-0.53327	0.128845	-1.03017	-0.32953	-0.48613	0.042026	-0.56027	-0.90913	0.648891	0.52171	1.12865	0.023055	-0.46255	0.737242	0.593987	0.377142	3.32492	0.907359	5
Nt5c	-1.14446	-0.40443	-0.83188	-1.24949	-0.8864	-0.59957	-1.26939	-0.04328	1.15719	-0.44339	-0.64826	0.674564	0.498731	-0.39743	-1.05502	-0.39871	-0.47759	0.388543	0.847341	1.8737	1.03924	1.85686	1.51313	5
Lmo1	-0.8069	-0.8069	-0.8069	-0.49975	-0.8069	0.837278	-0.55224	-0.54028	0.043793	-0.8069	-0.50686	0.197359	-0.8069	0.43145	-0.68046	-0.37721	-0.36844	0.165432	2.77649	1.43124	-0.63075	1.93716	1.17718	5
Anxa1	-0.34293	-1.10863	-0.21499	-0.7014	-0.63015	-0.90846	0.182935	-0.90662	-0.73668	0.069127	-0.08462	0.530742	-0.65406	0.555682	-0.88542	-0.9587	-0.17113	-0.98217	1.0098	2.45782	1.49426	1.40037	1.58525	5
Nrm	-0.86809	-0.63386	-0.4089	-1.1413	-0.55095	-0.88387	-0.374	-1.17491	0.296117	-0.64936	-0.37089	-0.16989	-0.7844	0.263016	0.143934	0.249906	-0.59042	1.52126	-0.04584	2.94092	0.557679	1.08526	1.58861	5
H2-Q10	-0.26923	-1.03334	-0.38093	-1.36141	-0.61779	-0.28759	-0.40458	-0.31546	-0.3579	-0.43776	-0.03001	-0.30644	-0.68201	0.586677	0.250126	-0.12939	-0.21258	0.163729	0.613681	0.223685	1.95105	-0.47026	3.50772	5
Cd200r1	-0.496	-0.82302	-0.298	-0.66902	-0.53686	-0.70751	-0.42362	-0.90813	-0.67347	-0.68653	-0.53883	1.44326	-0.82127	0.368738	-0.30217	0.036473	-0.14762	-0.45676	0.020066	2.9583	0.430633	1.33512	1.89622	5
Bcl6	-0.84839	-1.9054	-0.4097	-1.85719	-0.28337	0.49552	-0.95248	0.516536	0.125592	-0.38748	-0.89643	0.092483	-0.10211	-0.47133	-0.24718	0.204639	0.126621	0.187454	0.062527	1.50867	2.05327	1.81703	1.1707	5
Plpp2	-0.71685	-0.21963	-0.6521	-0.7769	-0.25074	-0.46382	-0.6848	-0.7769	-0.47706	-0.59053	-0.65608	-0.3578	-0.62334	0.462952	-0.50713	-0.1392	0.265629	-0.60408	0.442861	2.52739	0.495543	1.63975	2.66284	5
Glg1	-1.13764	-1.04745	-0.44124	-1.39089	-1.2609	0.828008	-0.48771	-1.12555	1.05662	0.553606	-0.12097	0.30619	-0.00518	0.745816	-1.20005	-0.45887	-1.11165	1.80734	0.259222	1.06252	0.365287	1.0861	1.7174	5
Fxyd5	-0.8961	-1.22146	-0.12596	-1.05333	-0.26609	0.697178	-0.16184	-1.0441	-0.45392	0.138192	-0.7979	0.012721	-1.11566	0.715123	-0.87528	-0.47398	0.110129	-0.7196	0.654377	1.7018	1.93012	2.09771	1.14786	5
Mcub	-0.73267	-0.08982	-0.82208	-0.42105	-0.66173	-0.50042	-0.70216	-0.72964	-0.73611	-0.48562	-0.53242	0.22473	-0.64615	0.823837	-0.69028	-0.33798	0.333795	-0.62309	0.173807	3.10758	0.848075	1.41874	1.78066	5
Slamf9	-0.67747	-0.14426	-0.8929	-1.03929	-1.00387	0.170294	-0.82441	-0.83533	-0.3685	-0.60227	-0.8944	1.51144	-0.08968	1.55355	-0.95193	-0.57532	0.039247	-0.39083	0.088479	1.93188	1.22643	1.99878	0.770373	5
Itpripl1	-0.70062	-0.81403	-1.0623	-0.32059	0.043759	-0.41914	-0.89733	-0.91464	-0.02689	-0.37409	-0.97215	0.009871	-0.75572	0.165265	-0.5468	-0.05248	0.902183	-0.77895	0.627347	1.44374	2.62194	0.684247	2.13739	5
Rara	-0.31282	-0.02626	-0.64522	-0.78033	-0.81448	-1.31889	-0.19846	-1.26454	-0.51538	-0.44145	-0.67013	0.078968	-0.89383	0.428694	-0.26664	0.160444	-0.50989	-0.07586	1.04281	1.52554	1.12453	2.59408	1.77913	5
Prkce	-0.51023	-0.61196	-0.59707	-0.18602	-0.60051	-0.19397	-0.28168	0.251978	0.184067	-0.51645	0.160848	-0.29399	-0.38287	-0.50535	0.097231	0.10945	-0.40868	-0.39106	-0.02824	0.089509	0.841102	4.27853	-0.50463	5
Tspan33	-0.45319	-1.63123	-0.71664	-0.97257	-1.32094	-0.50787	-0.82165	-0.03722	0.032574	-0.6108	-0.07911	0.066243	-0.69644	-0.14415	0.110649	0.678762	0.669178	0.983458	0.350389	1.5434	-0.6166	2.6442	1.52956	5
E2f2	-0.47554	-0.86065	-0.72581	-0.74557	-1.09751	-0.68059	-0.70977	-0.72325	-0.08345	0.525943	0.026078	-0.23281	-0.47465	0.133224	-0.41596	1.04844	0.682096	-0.18092	1.37963	0.173222	0.174119	-0.31934	3.58308	5
Nras	-0.62956	-1.00406	-0.17286	-1.51828	-1.06828	-1.01723	0.322387	-0.45671	0.831205	0.224761	-0.56259	-0.18341	-0.38818	0.520597	-0.85625	-0.20387	-1.05725	0.664911	0.721738	1.17434	0.242745	1.87982	2.53603	5
Irf5	-1.02917	-1.58996	-0.28694	-1.08469	-0.01233	-0.84919	-0.31247	-1.05076	0.206085	-0.76642	-0.11018	0.472987	-0.6102	0.342129	-0.18824	0.105074	0.048019	-0.05239	1.49046	2.55619	-0.14171	0.743289	2.12042	5
Cd24a	-0.19817	-1.9365	-0.31593	-1.54747	-0.255	-0.89864	-0.01282	-1.44851	-0.5332	0.284119	-0.37806	0.259283	-1.01344	-0.27388	0.018615	0.202873	0.089856	0.784257	1.22631	1.29036	1.4843	1.61523	1.55642	5
Ybx3	-1.4867	-0.37577	-0.90673	-1.17092	-0.85764	0.119942	-0.06969	0.911221	0.599374	-1.11476	-0.18978	-0.27537	-0.37888	-0.54375	-0.69568	-0.28046	-0.03756	2.03659	-0.15262	0.496247	0.738005	0.927298	2.70764	5
Nxf1	-0.54708	-0.62772	-0.62405	-0.91487	-1.27293	0.276304	0.850651	-0.20377	-0.12046	0.139372	1.00114	-1.2952	-1.06438	0.724551	-0.70274	-0.34342	-0.80443	-1.08728	0.294948	1.05083	1.4045	1.64261	2.22344	5
Lat2	-0.39817	0.120055	-0.88292	-0.43464	-0.91256	0.219731	-0.8616	-0.80236	-0.81833	-0.37823	-0.87977	-0.1981	-0.52329	0.814275	-0.65031	0.089256	-0.3383	-0.63779	0.765122	0.995692	2.34935	0.603088	2.75981	5
Cfp	-0.92439	-1.1764	-0.71557	-0.89936	-0.67733	0.073048	-0.56027	-0.76178	0.080743	-0.87335	-0.03164	0.188648	-0.44767	2.12087	-0.41694	0.47114	-0.95559	-0.27408	1.02274	1.69104	-0.42414	1.65171	1.83855	5
Alcam	-0.59618	-1.57975	-0.63432	-1.35934	-0.04378	-0.20116	-0.7933	-0.78448	-0.35081	0.828879	-0.49784	1.57536	-0.99903	-0.41031	-0.85554	-0.01439	-0.0935	0.027696	1.03335	1.66858	0.820811	2.03414	1.22494	5
Mcur1	-1.13405	-0.46649	-0.34251	-1.2292	-0.87478	0.665683	-0.00593	-0.84582	-0.51439	-0.06533	-0.37962	-0.0851	-0.06738	1.13483	-0.61609	-0.14857	-0.38338	-0.30614	0.087665	0.065017	1.00248	0.9495	3.55961	5
Clec4b1	-0.30034	-0.97378	-0.3413	-0.80544	-0.27666	-0.64864	-0.12333	-0.96966	-0.49215	0.036454	-0.55871	0.712852	-0.58323	0.727288	-0.76357	-0.62374	-0.17256	-0.95045	0.473505	2.86492	0.237469	2.06782	1.46326	5
Bmyc	-0.4108	-0.99768	-0.46625	-0.40845	0.051027	-0.8073	-0.48384	-0.91368	0.421383	-0.79738	0.349892	-0.09695	0.166774	-0.4203	-1.12973	-0.69304	-0.96922	-0.46618	0.528221	1.59218	1.91612	1.87909	2.15612	5
Cish	-0.53061	-0.38514	-0.84704	-0.40427	-0.209	-0.73793	-0.56443	-0.70647	-0.70725	-0.6744	-0.53968	0.828233	-0.79115	0.622546	-0.66362	-0.5662	0.743392	-0.53408	0.660537	0.875283	0.841403	0.798315	3.49157	5
Rwdd1	-0.49259	-1.05054	-0.33761	-1.08012	-1.00894	1.42348	-0.05688	-0.61281	0.510113	-0.72591	-0.65499	0.983497	0.216	-0.44915	-1.03257	-0.81824	-0.67237	-0.39302	0.037116	0.653421	1.55408	2.39151	1.6165	5
Cgas	-0.53579	-0.81682	-0.58418	-0.81682	-0.30141	-0.62029	-0.52123	-0.16864	-0.45455	0.593431	0.119409	-0.78831	-0.26012	0.554384	-0.33708	-0.61392	0.477619	-0.68756	1.0082	0.350205	0.657585	3.86208	-0.11619	5
Gipc1	-1.04961	-0.30858	-0.19518	-1.50356	-0.92178	-0.29946	-0.5664	-0.7715	1.31191	-0.79497	-0.44265	1.74282	-0.27086	-0.46493	-0.3844	-0.36381	-0.03945	-0.86479	0.552413	1.68664	1.59904	0.375328	1.97375	5
Zfp24	-0.44448	-1.399	-0.79908	-0.70821	-1.14042	-0.00785	-0.3219	0.085081	-0.53098	-1.12455	-0.03831	0.981066	0.332378	-0.34489	-0.23227	-0.01491	0.047308	0.642896	-0.45273	-0.12656	1.36593	0.881933	3.34954	5
Rbpj	0.030122	-1.64364	-0.86708	-1.40249	-0.40693	-0.64757	0.476322	-1.27716	-0.68993	0.086874	-0.85191	-0.35373	-0.00155	0.330282	0.9464	-0.27291	-0.3106	0.589526	0.761113	0.378398	2.20043	0.616609	2.30944	5
Tlr2	-0.62162	-0.9106	-0.75749	-0.71969	-0.26701	-0.62159	-0.81549	-0.33974	-0.04846	-0.93529	-0.9733	0.458751	-0.80976	1.14027	-0.86427	-0.19313	1.95183	-0.28113	-0.17681	1.6122	1.58325	0.487683	2.10139	5
Cd53	-1.2095	-1.03153	-0.74116	-0.87447	-0.78876	-0.05975	-0.15386	-0.7756	0.735053	-0.541	-0.57073	0.619466	-0.43678	0.253237	-1.51607	-0.28628	0.831681	-0.13008	0.080819	1.30944	1.00727	2.39687	1.88174	5
Dab2	-0.73959	-0.42766	-0.97102	-0.24176	-0.84662	0.903197	-0.87145	-0.22406	-0.73005	-0.46685	-0.75755	-0.5049	-0.73465	0.612591	-0.78054	-0.64251	0.882044	0.372499	0.18798	0.730593	0.263627	2.03454	2.95215	5
Tnfaip8l1	-0.41605	-1.12727	-0.91394	-1.6242	-0.7447	0.139415	0.055417	-1.20672	0.730326	-0.18714	-0.42303	1.3726	-1.0741	-0.15966	-0.97997	-0.0562	1.15065	0.181824	0.311385	1.8787	0.394386	2.21406	0.484218	5
Trpv2	-0.89918	-0.55151	-0.65696	-0.23952	-0.85836	0.155015	-0.87637	-0.97747	-0.90087	-1.08748	-0.48312	0.719455	0.064804	0.553231	-0.61022	0.085822	-0.0219	-0.92744	1.42278	1.85796	0.528264	1.14212	2.56094	5
Adgrg1	-0.81189	-0.80869	-0.7921	-0.62523	-0.49626	-0.58303	0.688038	-0.85055	-0.85055	-0.1422	-0.55452	-0.71321	-0.85055	0.77727	-0.25268	1.84859	-0.36144	-0.83326	1.94906	0.707921	0.492837	2.38558	0.676843	5
Ptafr	-0.89201	-0.81538	-1.33422	0.030528	-0.6084	0.823177	-1.05354	-0.69653	0.141892	-0.78504	-0.78927	0.184743	-1.11102	1.30492	-0.33691	-0.52754	-0.01487	-0.50843	0.451839	1.46941	1.42679	2.14469	1.49517	5
Stom	-0.8454	-0.1837	-0.67708	-0.57894	-0.31499	-0.44636	-0.55672	-0.95158	-0.31398	-0.9601	-0.75119	0.774953	-0.356	1.02138	-0.71685	-0.4924	-0.08854	-0.05904	0.032076	1.45487	1.42067	3.25135	0.337559	5
Capn1	-0.61897	2.12229	-0.43498	-1.03717	-0.71901	0.087628	-1.257	-0.26505	0.335674	0.178682	-0.63585	-1.00652	0.172868	-0.11007	1.12814	-0.96516	0.517729	-0.32572	1.29506	-0.05811	-1.59819	1.31774	1.87598	5
Marveld1	-0.36342	-1.2883	-0.64387	-0.78923	-0.82436	0.697857	-0.55801	-0.63541	-0.51696	-0.03346	-0.51225	-0.05208	1.20134	-0.17266	-0.20378	-0.51388	-0.05654	-1.38052	-0.08502	1.14996	2.26198	2.40602	0.912601	5
Arsb	-0.86115	-1.32383	0.039661	-1.76675	-1.31632	0.143904	0.303127	-0.75431	0.695032	-0.89149	0.390467	0.246932	-1.31763	0.508342	1.1001	0.566647	-1.134	0.238662	1.84053	0.737066	0.090441	0.669877	1.79468	5
Tpi1	-0.95976	-0.9482	-0.27947	-0.77774	-0.56551	0.020407	-0.20841	-0.42524	-0.6112	-0.68904	-0.32085	0.447608	0.397486	0.968276	-0.97279	-0.64966	-1.40955	0.021553	0.86652	2.84662	0.555558	1.87561	0.817789	5
Med13l	-0.55405	-1.25985	-0.5831	-0.71312	-0.51297	-0.45974	-0.03137	-1.03622	1.16254	-0.43306	-0.58337	-0.44946	-0.29977	-0.72217	-0.58803	-0.24616	1.86002	-0.18439	-0.14491	0.723156	0.732527	2.74839	1.57513	5
Necap2	-1.12522	0.170934	-0.87805	-0.77829	-0.47169	0.282303	-0.33789	-0.28287	0.16789	-1.10476	-0.38442	0.252946	0.141777	0.316983	-1.29017	-0.58284	-1.16855	-0.41855	0.376232	2.38	1.19626	2.09307	1.44489	5
Cox6b2	-0.60157	-0.52455	-0.90154	-1.06839	-0.41721	0.632566	-0.25759	-0.69403	-0.63313	0.071485	-0.29515	-0.64213	-0.4809	-0.482	0.341068	0.955182	0.191122	-0.59059	0.019333	-0.05453	-0.12327	2.61778	2.93805	5
Gar1	-1.00814	-0.47486	-0.95768	-0.75362	-0.73907	0.335123	0.038474	-0.85236	-0.85768	0.441283	-1.02541	-0.81389	-0.64269	-0.72568	0.251373	0.9523	-0.34894	-0.20774	1.05496	0.412969	1.78392	1.80134	2.33602	5
Selplg	-1.14069	-0.63304	0.114887	-2.47131	-1.48488	1.003	0.08696	0.156767	0.783866	-0.31813	-0.20593	0.351834	-1.68038	-0.04507	-0.32386	0.135431	0.05053	-0.05004	1.72036	0.71804	1.21224	1.24936	0.770079	5
Prkab2	-0.60943	-0.75595	-0.40197	-0.66376	-0.93363	-0.38454	-0.76499	-0.48179	-0.0706	-0.279	0.549869	0.252313	-0.79833	0.07738	-0.59559	0.018174	-1.22575	1.11285	1.26112	0.247507	0.494246	0.438848	3.51304	5
Tspo	-1.06419	-0.26017	-0.8437	-0.80444	-0.8335	0.197273	-0.41911	-0.68939	0.777521	-0.90211	-0.74984	0.10777	-0.59985	1.06655	-0.31854	0.52476	-0.57572	-1.04303	1.11752	2.87813	0.029911	0.785456	1.6187	5
Snx30	-0.36804	-1.08057	-0.9325	-0.81145	-1.43979	-0.64173	-0.50107	-0.20738	-0.09327	-0.87542	0.46703	1.65764	-0.11719	-0.01292	-0.57579	0.42666	-1.01913	1.4944	0.843328	0.207732	0.351962	0.438354	2.78915	5
Kctd14	-0.7611	-0.62905	-0.60843	-0.58227	-0.72368	1.00466	-0.42896	-0.24309	-0.59928	-0.52887	0.081573	-0.89994	-0.92346	-0.47084	0.497251	0.19426	0.037468	0.143427	0.496786	2.04056	0.295447	3.27927	-0.67172	5
Relt	-0.35314	-1.2928	-0.6599	-0.39537	-0.03743	-0.3376	-0.90657	-0.60925	-0.64099	-0.84582	-0.58732	0.363587	-0.31767	-0.07531	0.235866	-0.19253	-0.40817	-0.07568	-0.3003	1.70974	3.11436	0.986737	1.62556	5
Rnh1	-0.6177	-1.23148	0.030464	-0.96095	-0.26394	-0.34304	0.002276	-1.18609	-0.08815	-0.28648	0.104346	-0.75096	-0.48188	1.14655	-0.69058	-0.55466	-0.01505	-1.38135	1.32556	1.85247	0.919707	2.29253	1.17843	5
Rin3	-0.86485	-0.83912	0.170283	-0.68877	0.100378	-0.26205	0.048683	-0.99173	-0.31686	0.019203	-0.76441	-1.04378	-1.10011	1.05473	-0.61929	-0.88959	0.04091	-0.96443	1.85872	1.69684	1.24245	1.71972	1.39308	5
B4galt3	-1.03745	-0.54114	-0.77613	-0.63955	-0.21554	0.301117	-0.43812	-0.3569	0.77313	0.276214	-0.80428	-0.67116	-0.90931	-0.44069	-0.18263	0.051095	0.007307	-0.16034	-0.72987	-0.25691	1.68664	2.38963	2.6749	5
Sertad2	-0.92309	-1.05918	-0.12298	-2.25967	-0.56084	0.246809	0.061705	0.102492	1.91067	0.977855	0.1167	-0.77529	-0.54477	0.058991	-0.34604	-0.92324	-0.7921	-0.60821	1.09992	0.892766	0.369865	1.80736	1.27028	5
Cd163	-0.48956	-0.62363	-0.60627	-0.23338	-0.5581	-0.32285	-0.55929	-0.62363	-0.56617	-0.37384	-0.53746	-0.2071	-0.60905	0.298448	-0.53944	-0.23843	0.925468	-0.2275	-0.09171	0.535913	0.829373	3.94741	0.870775	5
Picalm	-0.35931	-1.86019	-0.66693	-1.14572	-0.05267	-0.33615	0.168591	0.159996	0.126416	-0.1074	-1.06355	-0.88089	-1.42312	0.639038	-0.95094	0.816668	0.5055	0.129293	0.113189	1.6099	1.69933	0.876006	2.00296	5
Emilin2	-1.2127	-1.19473	-0.16604	-0.75086	-0.20871	0.143377	-0.93927	-0.75311	-0.79346	0.496106	-0.42883	-1.08234	-0.70964	1.05851	-0.27001	-0.18766	1.65104	-0.17385	0.465894	2.36241	-0.09522	0.855537	1.93357	5
Apmap	-1.03211	-0.30103	-1.37602	-0.68505	-1.1463	0.08021	-0.7117	0.039142	-0.11173	0.326159	-0.60262	-1.50532	1.02554	-0.04974	-0.72939	-0.50559	0.297041	1.10108	0.787353	0.756241	0.865304	2.9165	0.562044	5
Ext1	-0.80009	-1.47434	-0.80857	-0.75028	-0.31565	-0.66182	-0.43964	-0.49258	0.42627	-0.79954	-0.53463	0.550106	1.06547	0.516515	-0.82274	-0.18171	0.29249	-0.94918	0.170606	0.51297	2.75422	2.02316	0.718976	5
Cd300lb	-0.8085	-0.1957	-0.59158	-0.89433	-0.71452	-0.48655	-0.66165	-0.67857	-0.89433	0.602625	-0.56618	-0.09034	-0.08468	1.85235	-0.70512	0.142747	-0.21191	-0.89433	-0.41844	2.33103	0.443734	1.44227	2.08196	5
Trerf1	-0.08536	-1.10535	-0.59014	-1.58525	-0.1837	-0.74984	-0.37354	-1.36436	-0.72132	-0.36591	-0.03746	0.691642	-1.17581	0.302277	0.091731	-0.52416	1.71028	-0.02905	0.385084	1.17089	1.36925	2.31882	0.851276	5
Tmem109	-1.15663	-1.39459	0.065126	-1.16606	-0.70769	0.284625	-0.22395	-0.84217	0.736455	-0.13557	0.483384	-0.13451	-1.35459	0.728893	-0.54786	0.995546	-1.17948	-0.39814	1.50616	1.39895	0.024729	2.2878	0.729568	5
Eno1	-0.63185	-0.98772	0.240335	-1.42097	-0.4931	-0.18958	0.505677	-1.09165	-0.49735	-0.61153	-0.0489	1.33139	0.017222	0.579182	-0.74891	-1.07843	-0.73956	-0.97286	0.974307	1.91539	0.911519	0.882044	2.15535	5
Safb	-0.73746	-1.87311	-0.67014	-0.91665	-1.70353	0.209589	-0.4346	-0.38104	-0.4244	0.794676	0.114825	0.4304	1.33824	0.18053	-0.6464	-0.26024	-0.7238	1.29705	-0.09767	0.040999	1.06876	2.38253	1.01145	5
Zswim1	-1.16321	-1.21175	-0.82626	-1.47031	-0.35197	0.01832	0.468468	-0.54271	0.979173	-0.27156	-0.22671	1.93443	-1.49493	-0.25272	-0.25175	-0.3686	0.146601	0.012465	0.810417	0.041357	1.34394	2.41143	0.265875	5
Foxred2	-0.38033	-1.11963	-0.44007	-0.90761	-0.32204	-0.08131	-0.52217	-1.0812	0.827303	-0.63826	-0.53143	0.190767	-0.35595	0.061185	-0.39269	-0.36686	-0.44677	0.421202	0.383422	1.03744	-0.57664	2.10483	3.13679	5
Pdss1	-0.35076	-0.77465	-0.75157	-0.84619	-0.68281	-0.0147	0.207453	0.096139	-0.48991	-0.08228	1.32931	-0.89099	-0.62072	0.129921	-0.33536	-0.78506	0.159395	-0.981	-0.37504	0.093535	0.829451	3.08026	2.05558	5
Ncor2	-0.7112	-0.12888	-1.41865	-0.68614	-0.44587	-0.35041	-0.02164	-1.10593	-0.8526	-1.15011	-0.41643	0.037357	-0.80609	-0.31333	0.482183	1.17854	0.025109	0.481142	0.275881	0.655816	1.19903	3.12874	0.943491	5
Spp1	-0.62045	-0.29012	-0.14847	-0.81727	-0.59905	-0.5102	-0.65674	-0.61428	-0.56406	-0.25633	-0.39268	-0.80325	-0.57262	0.994355	-0.2314	-0.59364	-0.31529	-0.81727	1.21115	1.62922	1.63808	2.96705	0.363265	5
Trex1	-1.10536	-1.68955	-0.93771	-0.29127	-0.50936	0.765035	-0.71181	-0.07175	1.40402	-0.89933	-0.7458	0.748018	-0.61281	1.02011	-0.45271	-0.40902	-0.2053	-0.88827	0.360207	1.71269	0.212065	1.14983	2.1581	5
Dusp3	-0.86823	-1.26468	-0.07116	-1.64728	0.068331	-0.52423	-0.21544	-0.17704	1.32193	-0.09266	-0.679	0.742479	-0.55759	-0.00855	-1.40018	-0.50525	0.51327	-0.65073	-0.16449	1.4144	1.6425	0.860008	2.2636	5
Cyp2s1	-0.28042	-0.87767	-0.0014	-0.85357	-0.53739	-0.70425	-0.27765	-0.76543	-0.10378	-0.02184	-0.2603	-0.08175	-0.24289	-0.18825	-0.59051	-0.41045	-0.87786	-0.90765	0.421673	0.80089	2.88312	2.06981	1.80757	5
Extl3	-0.23149	-1.42427	-0.57973	-0.72497	-0.56692	-0.84805	-0.53706	-0.38035	-0.91989	0.175825	0.274659	-0.91273	-0.62597	0.800747	-0.77074	0.476161	-0.40346	0.828829	0.788759	1.02455	-0.2032	2.54498	2.21434	5
Eif1ax	-1.06521	-0.98279	-1.61277	-0.45118	-1.4829	-0.49024	0.665505	0.190883	-0.04947	-0.03991	-0.42195	2.0438	0.514217	0.489552	-1.42666	0.201325	-0.31853	0.891091	-0.82009	1.85542	0.293941	1.24032	0.77565	5
Dna2	-0.42768	-0.87122	0.193075	-1.34263	-0.76337	-1.10911	0.019593	-0.25815	0.659816	-0.03447	-0.21171	-0.45849	-0.68209	-0.40086	-1.09779	-0.52119	0.469844	0.517239	-0.03206	0.396654	0.81135	2.49208	2.65115	5
Cldnd1	-1.05114	-0.058	-0.99781	-0.60704	-0.90098	0.253683	-0.96955	0.308788	0.090202	-1.02123	-0.91919	0.638067	-1.59772	1.03813	-0.72882	-0.34998	-0.05877	0.324037	0.480547	0.60492	1.60896	2.15572	1.75719	5
Chsy1	-1.12983	-0.66322	-1.11369	-1.67355	0.193895	0.778489	-0.91753	0.03882	0.606829	-0.78058	-0.30445	-0.38594	-1.25529	0.061915	-0.19444	-0.12816	1.52175	0.917487	-0.0597	1.1681	1.11055	-0.25676	2.46531	5
Tubgcp5	-0.70453	-1.1816	-0.73156	-0.29336	-0.73057	0.505736	0.260307	0.226088	2.12932	-0.39604	-0.77885	-0.77178	-1.14002	-0.07453	-0.279	-0.1547	-0.97488	-0.20538	0.9615	-0.12637	0.968194	0.671247	2.82077	5
Tifa	-0.96351	-0.97918	-1.1787	-0.5332	-0.02718	0.230143	-0.83625	1.32183	1.1732	-0.9354	-1.0007	-0.2313	-0.19902	-0.39416	-1.02865	0.098688	0.570852	0.07873	-0.55952	0.212877	2.75069	0.930931	1.49884	5
Pdcd2l	-0.97814	-0.38472	-0.92256	-0.28384	-0.01285	-0.4653	-0.59754	-1.21394	-0.03822	0.20359	-0.05148	0.537236	-0.46738	0.651434	-0.87277	-0.46067	-0.88509	-0.70704	-0.16769	2.16094	1.38532	0.866079	2.70462	5
Smim5	-0.74432	-0.74432	-0.66087	-0.25403	-0.74432	-0.38658	-0.74432	0.00103	1.93126	-0.74432	-0.61615	-0.56096	-0.74432	0.092736	-0.45186	-0.01624	-0.63378	-0.74432	0.30312	1.35203	0.675535	2.55045	1.88452	5
Vrk1	-1.25707	-1.04068	-0.26976	-1.50357	-0.52285	0.081614	0.062801	-0.16609	0.59732	-0.5314	-0.22118	0.946627	-0.3898	-1.24108	-0.79579	0.284156	0.351583	0.426607	0.625736	0.276519	-0.53521	2.50463	2.31689	5
Ermn	-0.48346	-1.05128	-0.23642	-0.8246	-0.9221	-0.5565	-0.94945	-0.50732	-0.37377	-0.70878	-0.4569	1.25667	-0.54199	1.01835	0.085159	0.854799	-0.20384	-0.34469	-0.23611	1.13531	-0.59561	1.83573	2.80677	5
Ear2	-0.14506	-0.6984	-0.02619	-0.67395	-0.23824	-0.82501	-0.04754	-0.81035	-0.62069	0.091594	-0.19894	-0.00365	-0.49754	0.701237	-0.56494	-0.75399	-0.72588	-0.75942	-0.02933	2.28749	0.350525	3.1779	1.01036	5
Mpc1	-1.52457	-1.33106	-0.02615	-1.74953	-0.82403	0.132741	-0.26377	-0.68353	1.80031	-0.0797	0.133256	-0.078	-0.70648	-0.25512	0.063501	0.115959	-0.86337	1.93796	1.55004	0.638563	-0.05401	0.642737	1.42425	5
Tnfrsf21	-0.55447	-1.13046	-0.79885	-0.94764	0.145215	0.906234	-0.75359	-0.7897	-0.82064	-0.10306	-0.03935	1.43999	-0.44946	1.41135	-0.86026	-0.60652	-0.88243	-0.60027	0.410886	0.83037	1.48639	2.56039	0.145877	5
Synpo	-0.61996	-1.01053	-0.54211	-1.01053	-0.62252	-0.46647	0.137312	1.04614	1.44426	-0.58714	1.71882	-0.97813	-0.98086	-0.3595	-0.14834	-0.5108	-0.53106	-0.57266	2.01398	-0.12416	-0.33426	1.05255	1.98596	5
Dnase1l1	0.435791	0.062408	-0.81581	-0.64876	-0.14492	-1.10906	-0.86536	-1.168	-0.54349	0.126836	-0.47818	-0.18715	-0.09256	0.579257	-0.87939	-0.95461	0.00285	-0.92157	0.395326	1.59202	1.69541	2.53312	1.38585	5
Ccar2	-0.40371	0.83093	-0.96258	-0.42533	0.269032	-0.91842	-0.76704	-0.59158	-0.96249	-0.55587	-0.42348	-0.85712	-0.95146	-0.03646	-0.38651	-0.35674	0.568397	0.383467	-0.01802	0.668552	1.39476	3.21442	1.28725	5
Kif23	-0.39465	0.410088	0.162415	-0.26602	0.2337	-0.91467	-0.579	-0.96416	-1.13378	1.2751	-0.02632	-0.45697	-0.95314	-0.1417	-0.05738	-0.41191	-1.10547	-0.70347	1.70244	2.15348	-0.02412	2.42762	-0.23206	5
Trf	-0.90291	0.470998	-0.5121	0.053232	-0.16651	-0.44002	-0.80915	-0.59569	-0.64255	-0.56184	-0.82327	-0.13813	0.498648	0.182036	-1.22448	-0.67205	-0.65352	-1.14763	0.753932	1.68158	1.74595	1.97925	1.92423	5
Emp1	0.384893	-0.90687	-0.57533	-0.44858	-0.82957	-0.86024	-0.50701	-0.89528	-0.85699	0.490688	-0.62373	0.222151	-1.01222	0.299032	-0.39293	-0.89178	-0.01385	-0.7856	1.07549	1.57542	1.82912	1.84714	1.87607	5
Epb41l5	-0.0752	-0.45308	-0.62275	-0.09732	-1.24517	-0.94859	-0.90064	-0.95519	-0.7633	0.894143	-0.96097	-0.74083	-0.76825	0.404121	-0.22438	-0.2558	0.934842	-0.21618	1.08414	1.27664	0.621158	2.82242	1.19018	5
Gadd45g	-0.60444	0.472734	-0.61656	-0.52969	-0.92386	-0.71171	-0.65917	-0.88823	-0.75427	-0.5647	-0.43174	1.99567	-0.59054	0.855171	0.153136	0.104352	-0.63827	0.006786	0.127136	1.17713	-0.4463	0.323732	3.14363	5
Gm44511	-0.40478	0.231175	-0.45344	-0.66616	-0.66616	-0.66616	-0.66616	-0.66616	-0.66616	-0.66616	-0.66616	-0.24209	0.486275	0.36968	-0.66616	-0.66616	-0.66616	-0.66616	0.535508	1.16045	2.05877	2.79961	1.45273	5
Stxbp6	-0.35453	0.610792	-0.44491	-0.43587	-0.45958	-0.47201	-0.40128	-0.40115	-0.33548	-0.18676	-0.36608	-0.46405	-0.21507	-0.12205	-0.43655	-0.29728	-0.42332	0.017015	0.553899	-0.04319	0.351837	4.34833	-0.02273	5
Lmo4	-0.89856	1.52418	-1.06804	-0.00821	-0.64363	-0.56681	-0.77208	-1.08995	-0.63639	-0.91318	-0.63747	0.53335	-0.1044	-0.53177	-0.7107	-0.36441	0.734058	-0.3853	0.355053	0.505947	1.91413	1.36728	2.3969	5
Bid	-1.01196	1.40696	-1.15012	0.502455	-0.54472	-1.38287	-1.01313	-0.94909	-1.03017	0.214515	-0.35619	0.715454	-0.42628	0.749087	-1.0531	-0.07486	-1.11417	0.887182	0.282014	1.4647	1.12065	1.80219	0.961445	5
Serpinf1	-0.41839	-0.58305	-0.31802	-0.26939	-0.52181	-0.58305	-0.53224	-0.42812	-0.58305	-0.50413	-0.52151	-0.58305	-0.58305	0.370177	-0.4378	-0.3254	0.929257	-0.13268	1.07369	1.78968	0.189858	-0.58305	3.55515	5
Fam234a	-1.02105	-1.08517	-0.05471	-0.84056	-0.21585	-0.67644	-0.09956	-1.33245	-1.70995	0.454037	-0.0693	-0.53925	-0.40058	1.13939	0.626345	-0.92499	0.676929	-0.05195	0.0112	1.3241	1.28356	1.18749	2.31875	5
Cbx8	-0.44767	0.063293	-0.64316	-0.75645	-0.82953	-0.76295	-0.60429	-0.91946	-0.91946	-0.53301	0.390317	0.033742	-0.91946	-0.59563	-0.73817	0.440482	0.669426	2.52871	-0.35304	0.563695	0.595239	2.36046	1.3769	5
Smarcd1	0.1987	0.051816	-0.61478	-0.75759	-0.02339	-0.74686	-0.61547	-0.9128	-0.57343	0.396122	-0.27806	1.21311	-0.49895	0.4917	-0.46708	-0.44276	-0.92364	-0.94491	0.619047	-0.59439	3.4323	0.837312	1.15399	5
Ptgir	-0.53387	-0.12259	-0.51039	-0.63464	-0.63464	-0.63464	-0.59367	-0.63464	-0.47265	-0.56346	-0.63464	0.46372	-0.63464	1.06482	-0.63464	-0.40654	0.107306	-0.47301	0.002712	2.70361	1.88554	-0.34385	2.23479	5
Mga	-0.56124	-0.37636	-0.64841	-0.2948	-0.56442	-0.70655	-0.34012	-0.77609	-0.54158	-0.5838	-0.58047	-0.54439	0.165599	-0.39651	-0.22725	-0.67455	0.201379	3.19553	0.140294	-0.26334	1.45678	2.0982	0.822099	5
Krt80	-0.53334	-0.07341	-0.57329	-0.69096	-0.19236	-1.35888	-0.84295	-0.25428	-0.70724	-1.11624	0.231844	0.420295	-1.02068	0.810196	-0.67538	0.071545	1.20855	-0.91928	-0.03028	0.34335	1.9228	1.80619	2.17378	5
Klf6	0.69137	-0.27648	-0.30872	-1.22885	-0.71809	-1.33673	-0.15888	-1.10114	-0.82224	0.235777	-0.47588	0.735382	-1.49167	1.25505	-0.82372	-0.54899	0.348415	0.400737	-0.06637	2.23458	1.133	0.545972	1.77747	5
Jun	1.79215	0.383546	-1.08486	-1.10408	-0.55563	-0.89754	-0.91561	-0.78072	-0.39496	-0.71582	0.227538	-0.45586	-1.14659	1.00509	-0.31853	-0.01883	0.116766	-0.18908	-0.10934	1.05645	-0.0735	2.54348	1.63593	5
Hivep1	0.04424	-0.66668	-0.80474	-0.73674	-0.37633	-0.9274	-1.054	-0.52299	-0.06655	-0.06395	-1.05863	-0.96487	0.669297	-0.97596	-0.52616	1.76836	-0.46795	0.512397	0.447373	1.30555	1.57703	0.427752	2.46095	5
Mt1	0.284247	-0.76954	-0.06003	-0.47434	0.373334	-1.18976	-0.09207	-0.93143	-0.4695	0.813608	-0.55925	-0.2323	-1.0991	0.719023	-1.00734	-0.81831	0.437349	-0.99398	0.14836	0.856059	0.267957	1.89985	2.89717	5
Kcne3	-0.44068	-0.01325	0.015543	-0.63058	0.428904	-0.38204	-0.16752	-0.67085	-0.47974	-0.21367	-0.72017	0.36559	-0.28327	-0.65576	-0.71318	-0.75805	-0.86734	-0.12399	0.302528	0.405942	0.510744	1.16069	3.93015	5
Lpar5	-0.17892	-0.15003	-0.63661	-0.73326	0.107012	-1.24751	-0.70065	-0.3737	-0.81064	-0.4107	-0.43545	1.47653	0.756525	-0.18796	-0.37877	-0.53845	-1.03728	-1.3755	0.216832	1.94099	1.04656	1.71352	1.93746	5
Gm3106	-0.32014	1.61959	-0.28884	-0.6748	0.576594	-0.6748	-0.6748	-0.6748	-0.6748	-0.06678	-0.42766	-0.6748	-0.04676	-0.42747	-0.6748	-0.2327	2.70501	-0.06125	-0.6748	0.270553	-0.14921	2.68056	-0.43312	5
Cd300lg	-0.53014	0.000305	-0.1312	-0.60469	-0.70823	-0.18212	-0.58322	-0.41407	-0.78892	-0.41363	-0.57355	-0.39336	-0.50931	0.656465	-0.70693	-0.46989	0.430708	-0.89665	-0.2409	2.20372	0.662561	0.985688	3.20737	5
Dok2	-0.4044	0.430899	-1.08411	0.198365	-0.53638	-0.40531	-0.62477	-0.76972	-0.52557	-0.66866	-0.67173	0.290725	-0.86112	1.46273	-0.80695	-0.82105	-0.11318	-0.89679	0.322975	2.39129	0.45877	2.02051	1.61348	5
Mkks	-0.40737	-0.71552	1.22607	-0.69371	-0.19783	-0.6301	-0.51353	-0.53306	-0.61842	-0.43004	-0.17689	-0.71552	-0.55481	-0.53517	-0.65362	-0.54572	1.28026	-0.08127	-0.54675	0.840272	2.68699	2.45967	0.056065	5
Bcl11a	-0.40013	-1.04224	-0.58602	0.018758	0.68483	-0.32036	-0.37304	-0.33165	0.631155	-0.96723	-1.0394	-0.81623	-1.03969	-0.66686	-0.02902	0.071697	-0.0321	2.46508	-0.4541	-0.41768	1.06814	2.48928	1.08683	5
Dpysl2	-0.57776	-0.35817	-0.02085	-0.38026	0.149831	-0.10276	0.209006	-1.30857	-0.09971	0.556036	-0.20142	2.43998	0.32021	-0.13156	-1.82522	-1.5292	-0.68762	-1.06972	0.454547	1.27345	0.058843	1.26536	1.56554	5
Nccrp1	-0.86806	-0.86806	-0.86806	0.345006	-0.86806	-0.77087	-0.58898	-0.86806	0.012686	-0.86806	-0.86806	-0.86806	-0.86806	0.350732	1.62272	1.07543	-0.14717	-0.14056	1.41844	-0.22622	1.35865	2.0346	1.46803	5
Phldb1	0.483217	-0.48113	0.756461	-0.81901	-0.17634	-0.54869	-0.02639	-1.07152	-0.39514	1.36183	1.03053	1.49822	-0.57153	-0.94039	-1.59672	-1.24593	-0.1032	-1.24157	0.67671	0.510253	-0.08718	2.34232	0.645194	5
L1cam	-0.15961	0.51706	-0.76762	-0.84009	-0.22585	0.055839	0.458227	0.17246	0.683167	-1.39153	-0.87758	-0.64319	-0.73704	0.368365	-0.39401	-0.83933	-0.83097	-0.90282	1.52894	0.552103	0.864138	0.240764	3.16859	5
Eif4ebp1	-1.29846	1.06334	-0.97161	0.370346	-0.57667	0.001366	-0.70699	-0.08813	-0.01002	-1.06443	-1.38916	-0.36799	-1.09285	-0.00299	-0.75349	-0.5972	-0.12984	0.593219	0.430659	1.19719	2.20053	1.50452	1.68865	5
Icosl	-0.85042	-1.40988	-1.27446	0.107459	-0.0902	0.519376	-1.0658	-0.63547	0.202049	-1.10684	-0.98075	-0.38445	-0.8902	0.120312	-0.18398	0.719554	0.747192	0.409899	0.808813	1.37712	0.325855	0.655907	2.87891	5
Vwf	-0.48657	0.099974	1.04009	-1.30762	-0.85325	-0.09888	1.28372	-0.7601	-0.68468	-1.17938	-0.40684	-0.98067	-1.09196	0.310969	0.324197	0.658187	-0.62509	-0.92961	-0.38042	1.00308	1.97223	1.77657	1.31607	5
Paxip1	-0.0056	-0.71582	-0.23694	-1.155	-0.74181	-0.72427	0.20976	-1.08436	-0.4492	0.077245	-0.66805	-1.25304	-1.12064	-0.04706	0.840903	0.640141	0.700115	-0.13209	0.615478	0.70426	-0.29574	2.34179	2.49995	5
St3gal4	-0.3043	-0.85319	-0.87415	-0.91354	0.242885	0.281662	-0.88595	-0.66973	0.070846	-0.46633	-0.8118	-0.10682	-1.49968	-0.47467	-0.97353	-0.06794	0.895841	1.63352	-0.1212	0.362333	1.91377	1.9701	1.65187	5
Coro2a	-0.92947	-0.814	0.678512	0.754875	0.19287	-0.96068	-0.45173	-0.12341	0.39132	-0.92837	-0.57932	0.190148	-1.09923	-0.84821	-0.75231	-0.80325	-0.12347	-1.15654	0.423246	1.46937	1.72308	1.7004	2.04616	5
Dok4	-0.32826	0.939433	0.125946	-0.55457	-0.32843	-0.48956	-0.1785	-0.24035	-0.55457	-0.55457	-0.55457	-0.55457	-0.55457	-0.01827	-0.10205	-0.55457	-0.55457	-0.55457	2.98938	0.298102	-0.02768	2.90593	-0.55457	5
Ppard	-0.16781	-0.90246	-0.62926	-0.09309	-0.00019	0.766363	-0.51641	-0.82052	-0.68446	-0.11778	-0.40929	-0.80602	-0.67686	-0.21402	-0.60809	0.166917	-0.6241	-0.87659	0.275088	1.53822	3.18477	0.464546	1.75104	5
Slc41a2	-0.3931	-0.96522	0.535932	-0.07319	-0.95074	0.338046	-0.74003	0.979817	0.121456	-0.7017	-0.7159	-0.98719	-0.93132	-0.30776	0.320431	-0.14476	-0.98719	0.582836	-0.57512	-0.18442	2.65048	0.722552	2.4061	5
Rgs18	-0.63735	-1.06483	-0.95713	0.201383	-0.36316	-0.31456	-0.86183	-0.08381	0.607571	-0.9134	-0.86032	-0.24923	-0.65344	-0.34759	-0.5936	-0.3381	0.517027	-0.53297	-0.11523	1.76853	2.56007	1.4868	1.74517	5
Pdia6	-1.14364	0.056631	-0.27221	0.011038	-0.69065	-0.47163	-0.33501	-0.82162	0.607667	-0.70418	-1.05965	0.431464	-0.96665	-0.37114	-1.78021	0.038784	-0.08173	0.379349	0.531715	0.765805	2.30131	1.73052	1.84404	5
Pak4	-0.50399	-1.76982	0.378143	-1.24438	-0.54882	-0.02281	0.201235	0.914517	0.059686	-0.1626	-0.77102	-1.12738	-1.37324	0.271409	0.521569	-0.27365	-0.33402	-0.05695	0.22964	1.96794	-0.21148	1.82252	2.03352	5
Gcnt4	-0.47329	-0.54051	-0.28735	-0.34988	-0.30046	2.69246	0.343314	-0.4608	-0.25275	-0.32546	-0.62849	-0.83645	-0.83645	-0.40785	-0.59629	-0.22103	-0.64313	-0.83645	-0.23376	0.010379	2.49505	1.52489	1.16431	5
Sh3tc1	-0.68979	-0.51392	-0.99579	0.273349	-0.07452	-0.2864	-0.77531	-0.5092	-0.26095	-0.46268	-0.71261	-0.8784	-0.90765	0.722841	-0.70885	0.031855	2.07524	-1.14312	0.328591	2.44736	0.521601	0.675938	1.84244	5
Cd209d	-0.7654	-0.76911	-0.84377	-0.43864	-0.10234	0.587756	-0.74656	-0.064	0.874269	-0.85118	-0.69434	-0.25502	-0.83142	-0.33899	-0.81661	-0.20828	-0.0893	0.560439	0.000977	-0.01803	0.726315	1.62544	3.45782	5
Pafah1b3	-1.07511	-1.42483	-0.07496	-0.47226	-0.18897	0.521731	-0.21536	1.36313	-0.1699	-0.43579	-0.59757	-0.32761	-1.29989	-1.10525	-0.47177	0.170188	0.00721	-0.83292	0.1225	0.78704	2.01688	2.22112	1.48239	5
Timp1	-0.43412	0.300794	-0.43412	-0.33722	-0.43412	-0.12892	-0.21176	-0.43412	-0.43412	-0.43412	-0.39491	-0.43412	-0.41651	0.214922	-0.38925	-0.39534	0.595803	-0.13583	0.026179	0.321341	0.05762	4.36606	-0.43412	5
Dgat2	-0.46361	0.198378	-0.41936	-0.38952	-0.18463	0.578758	-0.44028	0.135086	-1.18267	-0.53029	-0.28111	1.54744	0.112368	-0.75019	-0.88653	-0.87659	-0.95825	-0.8486	0.251773	-0.18599	1.90344	2.94388	0.726505	5
Il18rap	-0.77524	-0.43407	0.017037	0.197408	-0.84935	0.267254	-0.18001	-0.54585	-1.12825	-0.55371	0.588734	-0.10741	-0.03213	-0.40635	-0.81636	-0.75555	-1.11948	-0.0969	1.15172	0.400615	0.193491	1.62678	3.35762	5
Ranbp1	-1.27322	1.01023	0.797857	-0.48237	-0.37452	0.104151	-0.05806	-0.67108	0.506012	-0.18855	0.076544	0.076621	-0.28138	-0.83071	-1.20026	-1.32644	-1.60814	0.18934	0.34302	1.4735	-0.01555	2.79732	0.935683	5
Il1rl2	-0.3068	-0.4637	1.04556	-1.04734	-0.71012	-0.14016	0.080141	-1.34788	0.000975	0.545318	-0.52802	0.224405	1.065	-0.66446	-0.97758	-0.76527	-1.28857	-0.58295	-0.50153	1.00953	1.99376	2.1899	1.16979	5
Tax1bp3	-0.27977	0.27823	-0.36467	-0.39842	-0.39521	0.247416	-0.27805	-1.64459	0.091153	0.068632	-0.64088	-0.6411	-0.11332	0.14827	-0.69814	-0.30567	-1.31037	-0.8184	0.327119	1.48151	0.926272	1.10527	3.21473	5
B4galt4	-0.71005	0.114291	0.069962	-0.0075	-1.04383	-0.48982	0.089542	-0.29874	2.39974	-0.49585	-0.49173	-0.63007	-0.69966	-0.86493	-0.448	-0.39099	-0.86567	-0.84598	-0.27735	1.21953	0.949788	1.16016	2.55717	5
Sgcb	-0.7211	-0.32224	-0.17399	0.510234	0.392503	0.755944	-0.63105	-0.38291	-0.35552	-0.1542	-0.54102	0.048625	-0.00471	-0.97269	-0.46065	-0.59087	-0.45785	-1.06222	-0.30677	0.716458	0.282568	3.95043	0.481041	5
Gm4294	-0.43117	-0.43117	-0.43117	-0.43117	-0.43117	-0.43117	-0.43117	2.78469	0.535731	1.27839	-0.43117	-0.43117	0.170912	-0.43117	-0.43117	-0.43117	-0.43117	2.99141	-0.43117	-0.43117	-0.43117	-0.43117	-0.43117	3
Gm10240	-0.51858	-0.51858	2.05873	-0.51858	-0.51858	-0.51858	-0.51858	-0.51858	-0.51858	-0.51858	-0.51858	1.14194	1.35499	-0.51858	-0.51858	1.38236	2.85277	-0.51858	-0.51858	-0.51858	-0.51858	-0.51858	0.025031	3
Sell	-0.92192	-0.5806	-0.79269	-0.54133	-0.63476	2.99382	-0.68333	1.90197	1.76073	-0.36397	0.032764	0.266705	0.653078	-0.59514	-0.07789	0.59266	-0.86474	-0.48941	-0.27526	-0.75157	-0.60774	0.010718	-0.03207	3
Spib	-0.83373	-0.86422	-1.0012	-0.51338	-0.74165	1.0453	-0.75334	1.92281	1.90143	-0.7901	-0.58214	-0.21261	-0.40323	-0.86236	0.417353	1.22078	-0.31246	2.30294	-0.05268	-0.52225	0.210991	-0.67733	0.101079	3
Gypc	-0.9328	-0.90947	-0.8768	-0.89957	-0.67997	0.000225	-0.43359	-0.73076	1.09647	-0.6253	-0.14301	0.072364	-0.66263	0.067611	1.07936	1.7475	1.79697	2.65933	0.17597	-0.50381	-0.69754	-0.35612	-0.24442	3
Ighg2b	-0.2512	-0.25161	-0.24851	-0.25143	-0.25161	-0.25161	-0.25058	-0.25161	-0.24897	-0.13601	-0.19697	-0.24169	-0.24883	-0.2406	-0.23795	0.509253	-0.25161	4.5296	-0.24808	-0.24554	-0.25161	-0.23269	-0.25014	3
H2-Q6	-1.42061	-0.41813	-1.50719	-1.60609	-1.52739	1.18064	-0.59441	-0.26524	-0.7198	-0.96179	-0.21167	0.31238	-0.12921	0.63912	1.24539	1.34426	1.81337	0.89715	0.706697	-0.17269	0.219128	0.781184	0.394888	3
Gpr35	-0.73376	-1.52291	-0.76666	-1.47988	-0.80137	-0.64295	-0.75531	-0.41346	0.530626	-1.0143	-0.30638	-0.75733	-0.47651	0.823604	0.444009	1.74163	0.626639	1.7543	0.75208	0.448572	-0.29001	1.64517	1.19421	3
Relb	-0.98374	-1.38107	-0.65448	-1.24235	-0.93052	0.548595	-0.24655	-0.4121	1.07536	-0.71224	-0.21619	0.106028	-0.73078	-0.14455	1.08384	1.78857	0.378331	2.69914	0.193523	-0.7439	0.987641	-0.18846	-0.2741	3
Klri2	-0.96904	-1.86279	-1.06217	-1.77175	-0.80744	1.43708	0.112067	-0.5243	0.735149	-0.76221	-0.23374	0.349814	-0.10395	-0.43575	0.176381	1.64642	1.59845	1.26835	-0.2873	-0.35591	0.566012	0.115534	1.1711	3
Trim7	-0.49114	-0.79926	-0.83786	-0.88886	-0.90153	0.06786	-0.65385	-0.42416	-0.85821	-0.45725	-0.42682	0.923137	0.067968	-0.33248	0.562153	2.75573	-0.19414	2.26645	1.59972	0.030687	-0.13963	-0.25164	-0.61688	3
Btla	-1.28387	-1.74864	-0.87894	-0.7963	-0.97917	0.192165	0.48712	-0.23079	1.62861	-0.99916	-0.15938	-0.69034	-0.97132	0.319346	1.01701	1.23769	1.3037	1.64126	1.21017	0.082815	-0.85796	-0.0096	0.485584	3
Lats2	-0.94424	-1.2992	-0.32752	-1.35447	-0.88847	-0.24536	0.044612	-0.00647	1.76757	-0.79192	-0.3957	0.211199	0.04922	-0.03769	2.45646	1.32467	0.391902	1.81569	-0.1368	0.114907	-1.08599	-0.31317	-0.34921	3
Gpr65	-1.29307	-0.13927	-1.05003	-1.33439	-1.65968	-0.64824	0.064935	-0.60205	0.934803	-0.60411	-0.26345	-0.05281	-0.74302	2.14673	1.22463	0.780709	0.698499	1.62398	0.65466	0.961352	-0.30397	-0.7701	0.373888	3
H2-Q7	-1.271	-0.26094	-1.19821	-0.94637	-1.57495	1.2943	-0.63272	-0.40412	0.455898	-0.63488	-0.67434	-0.26945	-0.34308	0.496764	1.42144	1.09446	0.267515	2.73307	0.796682	-0.47147	-0.14047	0.346016	-0.08414	3
Rasgef1b	0.135044	-1.2434	-0.5778	-1.51295	-1.41155	-1.40299	-0.70762	-0.86402	-0.22022	-0.34862	-0.02565	-0.44776	-0.77207	1.14814	1.35816	1.53911	0.958809	1.69847	0.938746	0.232781	-0.04507	0.529314	1.04116	3
Sirpb1a	-1.0267	-0.12802	-1.18639	-0.68893	-0.75851	-0.50166	-0.54058	-0.06384	-0.30741	-0.95516	-0.15566	-0.52432	-0.26469	0.055971	0.816669	2.062	1.28403	2.97298	-0.17995	0.289953	-0.67762	0.712695	-0.23487	3
Specc1	-0.83833	-0.71806	-0.79566	-0.39416	-0.36967	-0.33056	-0.79024	-0.5231	-0.71895	-0.67576	-0.60424	0.733371	-0.24893	-0.15091	0.488091	2.21645	0.597001	3.24198	-0.25112	-0.32767	-0.49398	0.487301	0.467165	3
Il21r	-1.35104	-0.29124	-1.2599	-0.89581	-1.00634	0.225734	-1.04732	0.053095	0.296262	-0.70043	0.110766	0.142968	1.40547	-0.20973	1.89831	2.26298	0.252776	1.79939	6.95e-06	-0.57951	-0.6128	-0.39967	-0.09399	3
Il4i1	-0.9821	-1.09405	-0.92757	-1.27846	-0.46449	0.903365	-0.20499	-0.13427	0.83569	-0.79292	-0.09593	0.344363	-0.66583	-0.28446	2.76024	1.01667	-0.67088	1.35896	1.25067	-0.31322	-0.76102	-0.62852	0.828738	3
Tns3	-0.66095	-1.17344	-0.9262	-0.48579	-0.71873	-0.85425	-0.00739	-0.92627	-0.28497	-0.54243	-0.15625	0.335551	-0.75143	2.10329	1.64956	0.424807	2.67029	-0.1632	0.841643	0.230521	-0.79063	-0.01772	0.203991	3
Tap1	-1.06327	-0.91813	-0.57144	-1.74475	-0.93701	-0.34576	0.051328	-0.16266	1.69356	-0.72598	-0.60021	-0.06764	-1.34334	0.363663	0.399062	0.538966	2.29102	1.51364	0.662698	-0.06952	0.475418	-0.46672	1.02707	3
Il12b	-0.66706	-0.76431	-0.63733	-0.7645	-0.51758	-0.72084	-0.50087	-0.68687	0.180435	-0.18054	-0.23315	-0.55762	-0.3463	0.176196	2.00783	-0.17787	1.18685	2.29978	-0.16568	-0.02062	2.47684	-0.6499	-0.73689	3
Tcf7	-1.17869	-0.63023	-0.91827	-0.50001	-1.01733	0.759198	-0.50281	-0.28525	-0.15625	0.395446	1.33088	0.377033	0.661633	0.192158	1.42474	1.32923	2.68852	0.035716	-0.43864	-1.14024	-0.75864	-1.07928	-0.58891	3
Cacna1b	-0.68252	-0.4822	-0.71431	-0.67215	-0.63331	-0.5291	-0.62439	0.277239	-0.71736	-0.58642	-0.64618	1.08881	-0.07517	0.626852	2.86889	0.132716	2.31504	0.963137	-0.54765	-0.50894	0.529538	-0.71866	-0.66386	3
Il22ra2	-1.31919	-1.1895	-1.03461	-0.84425	-0.93775	0.122251	-0.396	-0.3651	0.36087	-1.11993	0.376967	1.76634	0.223673	0.31978	1.76211	0.629943	0.027929	-0.28726	1.13469	-0.12084	-0.42843	-0.94375	2.26205	3
Map4k4	-1.03671	-1.42887	-0.06809	-0.96452	-0.911	-0.61879	-0.42242	-1.00559	0.10921	1.22226	-0.15026	-1.13274	-0.77002	0.875217	1.21012	0.877174	2.26559	1.52987	0.06847	1.06274	0.042379	-0.72935	-0.02467	3
Ass1	-1.57953	-0.93301	-1.31699	-1.22024	-0.94232	0.449977	-0.23874	-0.21222	1.59716	-1.40691	0.299883	1.14211	-0.94588	-0.46059	1.30706	1.52972	-0.19249	1.17485	0.799396	-0.40146	0.268536	0.523195	0.758479	3
Usp10	-1.3662	-1.74249	-0.25215	-0.78069	-1.26731	-0.06434	-0.77189	0.06897	-0.50276	0.720301	-0.50889	-0.2839	-0.4597	-0.39452	0.623939	1.88728	2.36979	1.24019	0.973885	0.803437	-0.1152	-0.14864	-0.02913	3
Ltb	-1.02756	0.010567	-0.83956	-0.96941	-0.81074	0.639063	-0.42869	0.325235	0.256243	-0.68532	0.185944	-0.73876	-0.05811	-0.31926	0.977207	2.59354	-0.40357	2.82264	0.091903	-0.76792	-0.09005	-0.46544	-0.29794	3
Id2	-0.99144	-1.1208	-0.07593	-2.08373	-1.1932	-0.655	-0.15166	-1.61338	0.0323	-0.07738	0.206129	0.577829	-0.57141	0.890444	0.08768	1.17168	1.02652	1.89109	0.628635	1.38807	-0.56317	0.780007	0.416709	3
Sema4d	-0.49533	-1.76813	-0.50694	-1.42657	-0.3025	0.134914	-0.51417	-0.96935	0.80912	-0.24731	0.57269	-0.45608	-0.38447	0.241311	0.227476	2.51389	1.03175	2.28517	0.044721	0.388364	-0.54197	-0.67719	0.040586	3
Ccr7	-0.81709	-1.39108	0.333407	-1.30251	-0.97129	0.167568	0.181242	-0.60835	0.175886	-0.22515	0.630535	-0.27479	-0.17361	-0.09037	2.20084	1.18468	-0.06257	2.72979	0.652677	-0.63816	-0.83892	-0.50251	-0.36024	3
Tbc1d4	-0.41623	-1.01622	0.165842	-1.0448	-0.52753	-0.5801	0.001323	-0.62148	0.533493	-0.16245	0.182706	-0.6306	-0.60488	-0.03169	1.39755	2.40535	0.824928	2.63468	0.134347	-0.87274	-0.96191	-0.69748	-0.11213	3
Cblb	-1.01682	-1.05088	-0.93126	-1.58359	-0.83742	0.147702	-0.66437	-0.66342	-0.25722	1.45595	0.084524	-0.58664	1.05678	0.145808	0.262978	-0.06396	2.46554	0.731648	0.594468	-0.28113	0.323426	1.70496	-1.03705	3
Bbs2	-0.65099	-0.75708	-0.685	-0.93902	-0.41925	0.403116	0.332787	-0.07893	0.079573	-0.32929	-0.33359	-0.8839	-0.02994	-0.25815	0.775821	3.68825	1.65978	-0.39511	0.124966	0.092217	-0.44541	-0.88243	-0.0684	3
Traf1	-1.24753	-1.81986	0.276723	-1.72134	-0.91828	-0.33128	-0.03693	-0.61616	0.162716	-0.72396	0.541492	-0.33482	-0.433	-0.02553	2.19814	0.90372	0.833481	1.19458	1.00447	-0.03957	-0.8475	1.26778	0.712647	3
Ctdp1	-1.22669	-1.40488	0.151947	-1.53333	-0.18071	0.482518	-0.27531	0.156346	-0.50971	0.165963	-0.23478	-0.45113	-0.99099	1.47102	0.02182	1.31975	1.65263	1.42243	0.35677	0.507465	1.46435	-1.54751	-0.81796	3
Adgrg6	-0.57982	-1.21685	-0.53005	-1.00872	-1.12239	0.645542	-0.63794	-0.53115	-0.43272	-0.88501	0.145016	-0.53481	0.038336	-0.34991	1.69175	2.56317	-0.5968	1.65093	0.020858	-0.73112	0.603417	0.689407	1.10888	3
Syngr2	-1.39476	-1.87409	-0.7749	-1.26636	-0.50019	-0.22728	-0.38817	-0.58878	1.70531	-0.87298	-0.23005	-0.20907	-0.6199	-0.08557	-0.1019	1.19952	0.714101	1.52654	1.10051	0.712451	-0.29251	0.886709	1.58136	3
Olfr432	-0.48746	-0.44809	-0.59433	-0.48223	-0.49316	-0.33785	-0.28784	-0.52043	-0.13994	-0.26526	0.458614	-0.59433	-0.30624	0.070374	0.13623	-0.20291	0.328162	4.29987	-0.1697	-0.39276	0.270352	-0.46251	0.621442	3
Gnb4	0.018659	-0.79817	-0.52014	-1.0182	-1.21531	0.378206	-0.34473	0.063776	0.107433	-0.76482	-0.4021	0.577338	-0.64965	-0.5861	0.505357	0.704124	2.35277	3.08784	0.043068	-0.40011	-0.3422	-0.53485	-0.2622	3
Retn	-0.18945	-1.13344	-0.6559	-1.15176	-0.79265	-0.91972	-0.0662	-0.18975	-0.32394	0.34308	0.456131	-0.98346	0.097756	0.629619	1.19476	1.07507	0.849831	3.41492	-0.37174	-0.44697	-0.47877	-0.12363	-0.23378	3
Mcemp1	-1.47948	-1.63148	-1.03697	-0.63625	-0.92185	-0.11677	-0.63418	-0.73502	0.434714	-0.81498	0.148342	0.462901	-0.20885	-0.82468	0.670129	1.72809	-0.03691	1.81609	1.31593	-0.2978	0.582477	0.517051	1.69952	3
Pfkfb3	-0.39728	-0.22347	-0.96465	-0.67484	-0.41136	-0.69015	-0.49982	-0.9347	0.051091	-0.00335	-0.6206	-0.28776	-0.82155	1.06047	0.594297	0.888651	0.171292	3.52267	0.56797	-0.67895	-0.41721	-0.49066	1.25991	3
Tmem150c	-0.28518	-0.32748	-0.40014	-0.45562	-0.3792	-0.21149	-0.35136	-0.10355	-0.36124	-0.45562	-0.21455	-0.20359	-0.24572	-0.45562	0.312533	0.684277	-0.22686	4.41236	-0.30318	0.184602	-0.27883	-0.36919	0.034627	3
Dennd5b	-0.71747	-0.80705	-0.89951	-0.63149	-0.97338	1.21407	-0.52738	-0.00994	-0.62753	-0.52938	-0.2188	-0.83185	-0.80521	0.806483	-0.42062	0.148943	2.88916	1.61648	-0.60719	0.563381	-0.56596	1.26483	0.669415	3
Castor2	-0.8723	-1.23556	-1.05174	-1.26026	-0.43001	0.475139	-0.43032	1.00591	-0.83927	-0.79465	-0.2603	1.03937	-0.23943	-0.03483	-0.77357	2.36526	0.07509	1.58189	-0.06531	0.077939	0.433286	-0.64965	1.88333	3
Ifngr1	-1.77755	-1.04607	-0.52221	-2.24703	-0.87686	-0.26762	0.685711	-0.59045	0.416344	-0.29292	0.725175	0.364164	0.075857	0.040298	0.441839	1.91083	0.001544	1.23732	0.403466	0.626375	-1.13449	0.223042	1.60326	3
Stab2	-0.45013	-0.52033	-0.46726	-0.50143	-0.43401	-0.51028	-0.24863	-0.38716	-0.37367	-0.49567	-0.46007	2.54813	0.046666	-0.39616	-0.4507	-0.17262	0.407928	3.36564	0.916046	-0.13512	-0.52033	-0.34225	-0.4186	3
Zfp536	-0.47225	-0.45565	-0.3596	-0.41353	-0.36401	0.234663	-0.32048	-0.27853	-0.40437	-0.47358	-0.47575	0.254156	-0.38642	-0.43774	2.29692	-0.19049	3.75738	-0.08155	-0.26549	-0.29903	-0.43335	-0.26104	-0.17025	3
Ccr6	-0.8919	-0.9335	-0.56751	-0.72432	-0.4771	0.07032	-0.85979	-0.21075	0.861333	0.108928	-0.3963	0.180586	0.520993	-0.64968	0.916638	2.35629	-0.67308	2.94828	0.220632	-0.54362	-0.53483	0.089132	-0.81074	3
Bach2	-0.88833	-1.50146	-0.73546	-1.34743	-0.82942	-0.40569	-0.45626	-1.05451	0.377327	0.916497	-0.8409	0.824463	2.04871	0.779891	0.305815	-0.48611	0.060195	2.39949	0.956327	0.04403	0.340105	-0.2329	-0.27438	3
Scn3b	-0.57439	-0.55034	-0.64224	-0.541	-0.85274	-0.45704	-0.17419	-0.44974	-0.30581	0.127567	-0.17367	2.72964	-0.37765	-0.04571	0.619883	0.386486	2.80601	1.28466	-0.54457	-0.33316	-0.69337	-0.7689	-0.46973	3
Olfr1378	-0.468	-0.59337	-0.2935	-0.60404	-0.64312	-0.49304	-0.57199	0.099862	0.151883	-0.64312	0.425524	-0.38119	-0.45867	-0.43636	1.84119	2.93907	2.37344	-0.45535	-0.44929	-0.56142	0.008886	-0.64312	-0.14426	3
Phf11a	-1.73847	-0.64515	-0.696	-0.902	-0.58483	0.00668	0.796209	-0.22586	0.705859	-0.80377	-0.34402	1.67013	0.080599	0.14821	-0.49593	1.5088	1.21388	2.62909	-0.21586	-0.47224	-0.35399	-0.51392	-0.76741	3
Sh3bp5	-0.79629	-1.22005	-1.00167	0.060506	-1.06832	-0.96169	-0.52003	-0.94518	-0.60042	1.18839	-0.29892	-0.43535	1.33484	0.979807	1.18137	1.60055	0.033376	2.34241	0.522279	0.314787	-0.39801	-0.72716	-0.58523	3
Gpt	-0.61607	-0.7823	-0.65671	-0.7823	-0.7823	-0.7823	-0.44615	-0.7823	0.577051	-0.34007	-0.1914	-0.59108	0.523202	-0.7823	-0.6456	3.04381	0.690463	1.35561	-0.4101	0.716897	1.57437	0.778328	-0.66877	3
Erbb4	-0.50529	-0.52357	-0.476	-0.43261	-0.55019	0.029072	-0.51788	-0.2263	-0.30893	-0.35331	-0.49565	-0.57209	1.74667	2.22496	-0.39539	0.446483	3.19263	-0.21291	-0.57209	-0.15272	-0.20072	-0.57209	-0.57209	3
Adora2a	-0.97438	-0.19145	-1.00844	-0.5576	-1.00412	1.73851	0.159267	-0.0083	-0.61803	-0.65015	-0.10735	-0.97657	-0.26179	-0.10804	2.76499	0.070076	-0.11228	2.2446	0.703744	-0.54149	-0.05094	0.025703	-0.53596	3
Nlrc5	-0.72454	-0.57831	-1.12684	-1.35669	-0.70816	1.90804	-0.59142	0.216257	0.144745	0.863799	0.200674	0.798802	0.836591	-0.50483	-0.02268	1.63907	-0.59669	2.38547	-0.6478	-1.13018	0.123866	-0.62802	-0.50114	3
Adamts15	-0.17338	-0.22506	-0.33985	-0.37609	-0.31764	-0.18422	-0.1852	0.322777	-0.16338	-0.23797	-0.24249	-0.04383	-0.29485	-0.27211	-0.17555	-0.11616	4.54363	-0.31091	-0.22972	-0.3049	-0.24978	-0.19282	-0.2305	3
Zfp960	-0.57988	-1.15032	-0.97907	-1.15032	-0.91995	-0.25858	0.780362	2.30243	-0.5615	-0.5303	1.5532	-0.14932	-0.62036	0.702379	-0.55992	1.80917	-0.27658	-0.55168	1.14291	-0.03004	-0.30849	-0.8067	1.14255	3
Pot1b	-0.73306	-0.44571	-1.22153	-1.27404	-1.36762	1.38665	-0.5921	0.003431	0.960764	-0.56824	0.329878	-1.22241	-0.00878	-0.42986	0.01621	1.69476	1.30971	1.48025	-0.20855	-0.19912	-1.07041	0.518311	1.64146	3
Gpcpd1	-0.61259	-1.61385	-0.27732	-1.15269	-0.93229	-0.94435	0.365789	-0.94095	-0.09529	0.437443	-0.42023	-0.75753	-0.61127	0.752928	-0.20377	-0.3011	1.83014	2.5324	0.887286	0.676372	-0.15999	1.31399	0.22687	3
Ncoa7	-0.96199	-1.04763	-0.06923	-1.28374	-0.79118	-1.00978	0.580324	-0.3653	2.37597	-0.11333	0.34504	-0.83298	-0.4994	-0.33924	0.605376	-0.17853	2.37018	1.39857	0.671755	-0.04564	0.202886	-0.06209	-0.95002	3
Cd19	-0.75349	-0.25404	-0.64316	-0.80015	-0.68002	-0.53772	-0.59314	0.026219	-0.08009	0.282021	0.078361	-0.4163	2.18095	-0.25176	-0.0662	0.84132	-0.3974	3.47566	0.284108	-0.01973	-0.39763	-0.39546	-0.88232	3
Kdm2b	-1.21112	-0.03158	-0.72237	-0.93224	-1.29207	0.436332	0.011177	-0.67997	-0.12065	0.142684	0.054582	1.41255	1.25913	-0.18012	1.71652	-0.4561	2.10276	1.48902	0.48996	-0.89071	-0.64472	-1.07257	-0.8805	3
Tbc1d8	-0.40334	-1.51002	-0.24924	-0.80253	-0.60087	-0.38178	0.351413	-0.8615	1.1625	0.16417	-0.12494	-0.08435	-1.06358	0.248313	0.619073	1.43164	1.95333	2.25842	0.911098	-0.48913	-0.37344	-1.12464	-1.03059	3
Dock2	-0.28382	-0.79002	-0.77239	-0.96432	-1.52595	-0.4886	-0.8996	-1.62062	-0.02688	-0.03958	-0.41139	-0.6966	0.56538	0.627653	-0.0818	0.52567	1.26831	2.75701	0.052734	1.3667	0.168642	0.320196	0.949277	3
Nat8f4	-0.57929	-0.57929	-0.57929	-0.57929	-0.57929	0.784004	-0.50592	-0.5171	-0.57929	-0.57929	0.188516	-0.57929	0.702524	-0.57929	0.256367	-0.27596	3.18313	1.60224	-0.47927	-0.41069	-0.57929	-0.57929	1.84439	3
Serpini1	-0.60109	-0.62284	-0.59033	-0.6545	-0.61141	2.99378	-0.6545	-0.30726	-0.62617	0.076416	-0.48716	-0.60792	1.25089	-0.54777	0.720661	0.121892	-0.56326	1.69842	1.76577	-0.15477	-0.50506	-0.62975	-0.46406	3
Prtg	-0.5214	-0.44143	-0.3913	-0.46472	-0.5214	3.40182	-0.4288	-0.40384	-0.3022	-0.2823	-0.47426	0.002183	-0.5214	-0.45444	-0.37122	2.53451	0.445184	0.854699	-0.33313	-0.4155	-0.45846	-0.14823	-0.30436	3
Lmtk2	-0.39794	-1.34672	-0.96988	-0.24199	-1.19562	-0.61841	-0.4796	-0.25474	-0.24454	-0.23019	-0.12417	-0.54622	-0.10774	-0.2986	0.587396	0.202388	0.807073	3.38509	-0.0829	-0.5427	1.01265	0.086067	1.6013	3
Akap2	-0.57138	0.048163	-0.58797	-0.50763	-0.65728	-0.20149	-0.51882	0.758513	-0.50431	-0.22104	-0.50495	0.795098	-0.38186	0.225742	-0.29359	0.657578	1.46056	3.73959	-0.14094	-0.61827	-0.75035	-0.53751	-0.68785	3
Fgf13	-0.65941	-0.56298	-0.58298	-0.61483	-0.65941	0.415991	0.367919	-0.45489	0.005086	-0.13059	-0.14288	-0.65941	0.623531	0.826401	-0.39791	-0.41756	-0.43952	3.8021	-0.2943	-0.35006	-0.54941	-0.60176	1.47688	3
Nmnat1	-0.40771	-1.21833	-0.57605	-1.07598	-0.50497	-1.13581	-0.60428	0.212302	-0.80685	-0.44134	-0.52	0.220157	-0.03575	0.590697	-0.12621	0.474369	2.6822	1.49054	2.11043	0.351855	0.573374	-0.48174	-0.77091	3
Blzf1	-0.76289	-0.517	-0.55828	-1.09226	-1.2888	-0.00579	-0.59739	-0.59599	1.17935	-0.19188	-0.20978	-0.23838	-0.55205	2.33603	1.19998	0.90636	2.34715	-1.13804	0.061875	0.448648	-0.02181	-0.83408	0.125016	3
Ttyh1	-0.45544	-0.7102	-0.53989	-0.99992	-0.43046	-0.07399	-1.00523	0.400768	-0.20839	0.193459	0.600114	0.4152	-0.43332	0.114834	0.37714	1.18119	3.81784	-0.47409	-0.60093	-0.19702	-0.62923	-0.73162	0.389186	3
Zfp872	-0.7469	-0.65064	-0.76666	-1.00316	-0.66855	-0.95642	0.084063	0.200059	-0.69036	-0.09906	0.239141	-0.47823	0.839457	-0.43316	2.9879	0.989739	-0.69289	0.619985	-0.43055	1.25391	1.71592	-0.57058	-0.74302	3
Erlin1	-0.91573	-1.42214	-0.10155	-1.2443	0.053675	0.073903	-0.0419	-0.90291	1.21499	-0.6039	-0.55286	-0.51299	-1.26316	1.18156	-0.53062	1.0579	2.62283	0.923623	1.10446	-0.12672	0.789967	-0.26536	-0.53878	3
Runx3	-0.68378	-1.31888	-0.88468	-1.39875	0.246117	-0.28627	-0.35171	-0.82868	0.7922	-0.83801	-0.23505	-0.03437	-0.70775	0.319741	1.11374	1.62876	0.356329	2.3849	0.91895	1.106	-0.82251	-1.11731	0.641028	3
Nuak2	-0.97018	-1.34799	0.244942	-1.55649	-0.79069	-0.25735	0.403637	-0.15	1.53576	-0.72248	-0.46047	-0.9023	-0.61962	-0.60719	0.406313	1.00467	0.500097	2.70164	0.655488	-0.01665	-0.34308	-0.10144	1.39338	3
Taf8	-0.99676	-1.30837	-0.43651	-0.1288	-1.05754	0.812341	-0.49141	0.241973	-0.61066	0.042046	-0.08164	-1.38478	-0.39844	0.595941	2.32907	0.462621	2.56162	0.751679	0.368233	-0.5512	-0.28313	-0.85693	0.420633	3
Cd37	-1.45276	0.381979	-1.552	-0.79565	-1.37085	0.703736	-1.49594	-1.22677	-0.21995	-0.73286	-0.73045	0.428702	0.333214	0.108297	1.46771	0.92744	0.937948	1.85298	0.674659	0.602228	0.55711	-0.21051	0.811716	3
Cxcr5	-0.7052	-0.43252	-0.65258	-0.98989	-0.53939	-0.62254	-0.58468	-0.34714	-0.88528	0.547513	0.024783	-0.02194	1.42261	-0.66301	2.11687	0.425644	-0.43481	2.79482	1.07862	0.348665	-0.44252	-0.57095	-0.86709	3
Plin4	-0.69289	-0.64182	-0.62187	-0.48303	-0.50803	-0.63917	0.298775	-0.49852	-0.5721	0.231925	-0.37017	0.172195	1.33695	-0.58205	-0.69289	1.42925	3.35992	1.32404	0.034458	-0.69289	-0.5312	-0.69289	0.031993	3
Nfkbie	-1.17761	-1.06934	-0.29385	-1.8975	-0.09409	0.032768	-0.19259	-1.25704	0.880839	-0.25766	-0.18628	-1.1929	-0.87023	0.206224	-0.60262	1.5777	1.15627	2.08812	0.433335	1.04953	0.220765	0.970793	0.475359	3
Rfxap	-0.73353	-0.82236	-0.34844	-0.85516	-0.47819	2.99254	0.461729	-0.10139	-0.37978	-0.76905	-0.4363	-0.2246	-0.46581	-0.04843	1.15302	-0.44175	2.09502	1.27833	0.500977	-0.42477	-0.85516	-0.64218	-0.45474	3
Gm8369	-0.6256	0.06071	-0.48683	-1.00182	-0.92715	-0.44702	-0.62618	-0.61149	0.007371	0.77821	0.044733	0.130516	0.261241	-0.20151	0.245412	1.73527	0.052677	3.5429	-0.42315	-0.21174	0.532076	-0.91276	-0.91589	3
Trim30b	-0.50225	-1.26685	-0.74634	-1.1852	-0.3831	-0.0026	-0.91111	1.00668	1.28581	-0.54099	-0.28578	1.06091	-0.9531	0.633685	-0.42736	-0.04715	2.83306	0.915877	1.05939	-0.39454	-0.85971	-0.7009	0.411572	3
Smug1	-1.19885	-1.53016	-0.56476	-1.17903	-0.90765	-0.00145	-0.05473	-0.98087	0.607121	0.647884	1.87967	1.90518	0.590106	-0.20369	-0.23455	0.125715	-0.31785	1.55697	-0.48825	0.315194	-1.18392	-0.19893	1.41684	3
Gm8922	0.632499	-0.41956	0.636854	0.343316	-0.41956	-0.41956	-0.41956	0.338198	0.104204	-0.41956	0.344252	-0.41956	-0.41956	-0.41956	-0.41956	-0.41956	-0.41956	4.25034	-0.3562	-0.41956	-0.41956	-0.41956	-0.41956	3
Dgat1	-0.41406	0.504727	0.200668	-0.40643	0.193623	0.885777	0.66397	-0.1046	0.473572	-0.09615	0.019719	-0.03939	-0.53785	-1.04177	0.183852	1.61212	1.84293	2.16987	-0.9647	-1.29257	-1.10464	-1.64615	-1.10252	3
Il22	-0.13254	0.513454	-0.23958	-0.52958	0.018614	0.346108	-0.49713	0.041525	-0.51951	-0.52958	-0.43804	0.823079	-0.25329	-0.27741	0.065793	0.616057	4.16948	-0.52958	-0.52958	-0.52958	-0.52958	-0.52958	-0.52958	3
Epb41	-0.13429	-0.49234	0.782355	-0.89016	0.488585	0.231085	1.58495	-0.12581	1.09814	0.98665	0.59847	-0.17283	-0.57329	-1.02881	0.026415	1.31836	1.83914	0.62458	-1.04071	-0.81738	-1.70459	-1.38939	-1.20914	3
Ighv1-62-2	-0.25663	-0.25663	-0.21054	-0.25663	-0.25663	-0.25663	-0.25663	-0.25663	-0.25663	-0.25663	-0.25663	-0.25663	-0.25663	-0.25663	-0.25663	4.45535	-0.25663	0.887862	-0.25663	-0.25663	-0.25663	-0.25663	-0.25663	3
Cdh17	0.981011	-0.11597	-0.25429	0.107669	2.38483	0.545378	-0.34621	0.504615	0.347786	0.950911	-0.63256	-1.42732	0.344448	-1.1278	0.826535	0.317511	0.11816	1.76761	-1.0939	-1.27371	-1.20315	-0.68099	-1.04056	3
Usp38	0.280036	1.43709	0.918176	0.534863	0.413178	-0.16742	0.157856	-1.15243	0.792131	-0.13951	-0.33191	-0.16064	-1.22683	-0.97084	0.046332	0.692168	2.89649	0.366478	-0.63361	-0.78584	-1.77829	-0.43038	-0.75711	3
Ubald1	-0.86854	0.282321	0.320917	-0.55051	0.57586	1.01825	0.578209	-0.00828	1.62986	-0.47938	0.353627	-0.04073	-0.56063	-0.48424	-0.36385	0.888169	0.081272	2.89568	-1.13651	-0.44924	-1.40315	-1.38755	-0.89157	3
Lime1	-0.14344	1.05535	0.287725	-0.80525	0.762029	0.714429	-0.14933	0.238745	-0.6787	-0.20996	1.2399	1.07568	-0.82906	-0.35218	-0.84819	1.59717	0.133423	2.34842	-1.41168	-1.25049	-1.0269	-0.79646	-0.95122	3
Prkcb	-0.07674	-0.94831	0.023685	-0.12755	0.471488	0.062301	0.354388	0.164593	1.33395	1.21718	-0.10414	-0.64102	1.00089	-0.9972	0.223437	0.760031	-0.02666	2.82846	-0.70921	-1.2775	-0.99133	-1.42268	-1.11806	3
Ppp4r1l-ps	0.719504	0.212936	-0.91202	1.06935	1.72992	-0.3009	-0.80978	0.966417	-1.14108	-0.36953	-0.78542	-0.54868	-0.01198	0.413658	-0.11407	0.363104	2.61125	1.17045	-0.87639	-0.45049	-1.16672	-1.00665	-0.76289	3
Gprin2	3.72812	-0.47216	-0.24285	-0.41789	-0.17382	-0.05553	-0.27525	-0.22105	-0.1992	0.038826	-0.47216	-0.33233	-0.37617	0.028416	0.249854	2.34212	-0.47216	-0.43955	-0.40513	-0.41564	-0.47216	-0.47216	-0.47216	3
Gm14322	2.2467	0.344013	0.066236	-0.50575	-0.06462	-0.68219	-0.68219	-0.52729	-0.24119	-0.68219	-0.42446	-0.68219	-0.68219	0.684019	0.937501	0.150516	0.496233	3.20862	-0.42134	-0.49165	-0.68219	-0.68219	-0.68219	3
Chst15	0.254255	0.184964	0.061932	0.534274	-0.14087	1.37541	-0.38594	0.57878	3.00409	0.684447	-0.86116	-0.35675	-1.0889	-0.61394	0.61871	-0.14106	-0.81057	1.35673	-0.18385	-0.65125	-1.26313	-1.16	-0.99618	3
Serpina3g	-0.53335	0.158802	-0.1057	-0.54147	-0.3066	1.01148	0.230952	-0.04234	1.10336	-0.39499	0.99067	1.18847	0.725499	-1.3001	1.02679	1.63682	-0.2139	1.43739	-0.87556	-1.83112	-1.37903	-1.43514	-0.55092	3
Noct	1.50116	0.906002	-0.12856	-0.47111	-0.40462	0.370266	-0.73149	1.24773	-0.34274	-0.25	0.079913	-0.90354	0.77821	0.190454	0.25865	0.599404	2.36484	0.316155	-1.21507	-1.93828	-1.46212	-1.04115	0.275891	3
Dnah7c	2.82346	-0.681	-0.69152	1.02125	-0.64077	-0.69152	-0.62308	0.24535	1.42213	-0.6373	-0.29032	-0.49584	-0.58182	1.38266	0.942739	-0.10979	1.50083	-0.67775	-0.58811	-0.67353	-0.69152	-0.57301	-0.69152	3
Klf12	-0.06298	0.859166	1.09693	-1.06675	-0.42674	1.51268	0.491428	-0.66286	0.283091	1.41698	0.480941	-0.35094	0.72424	-1.22106	-0.40896	0.65194	1.21223	1.2413	-0.91232	-2.05527	-0.8091	-1.05115	-0.94281	3
Bhlha15	-0.34754	-0.29284	-0.35894	3.23709	-0.44396	1.61889	-0.54896	0.035162	-0.27404	-0.49935	-0.02901	-0.56969	-0.57072	-0.61941	-0.03447	1.10124	-0.57354	1.90786	-0.47175	-0.45905	-0.61941	-0.56812	-0.61941	3
Sema7a	0.543518	-0.58781	1.72624	-1.08566	-0.37192	0.600399	0.569874	-0.94367	0.901461	-0.83688	1.65434	-0.03168	-0.83426	-0.19042	0.499884	1.72106	0.237504	1.37445	-0.43632	-1.23976	-1.21272	-1.15304	-0.90461	3
Muc16	2.12394	-0.33245	-0.11492	0.950443	-0.39676	1.35216	0.217357	0.78813	-0.57377	-0.85491	0.369356	-0.39194	-0.75963	-0.31384	-0.38402	-0.67055	2.91898	-0.79221	-0.72607	-0.63546	-0.72944	-0.64139	-0.403	3
Etnk2	-0.38141	-0.541	-0.39066	0.01168	-0.72923	-0.72923	-0.63592	-0.64205	-0.6682	-0.56697	-0.47525	-0.59782	0.028682	-0.17609	0.518815	0.060685	0.039686	2.83172	0.508989	-0.0879	-0.70496	2.99673	0.329718	3
Cdiptos	-0.85396	0.502944	-0.55426	-0.60402	-0.0473	-1.01989	-0.89236	-0.99138	-1.10921	1.92917	-0.5725	1.76566	-1.01313	0.358496	0.212566	-0.38786	1.01465	1.93778	-0.42426	0.315183	-0.41852	1.46873	-0.61655	3
Zmynd15	-0.93018	-0.17889	-0.72396	-0.35001	-0.73267	-0.19171	-0.84261	-1.28226	-0.96146	-0.5979	-0.90741	0.052542	0.872403	2.08223	0.354873	0.064168	2.15908	1.2529	0.609523	0.039945	-0.52573	1.60164	-0.86451	3
Zc3h13	-0.50972	-0.70676	-0.08882	-1.06117	-0.61992	0.765994	-1.11467	-1.33322	-1.16712	-0.48996	-0.65933	1.37643	0.58046	0.384165	1.88978	1.67254	1.34388	1.27146	-0.93845	0.462048	-0.0355	-0.12988	-0.89224	3
Hat1	-0.03744	-0.4549	-0.21686	-0.80533	-0.58205	1.8019	0.478544	1.49878	2.5623	0.047107	-0.083	0.600124	-0.25288	-0.33552	-0.8588	-0.26601	1.44686	-0.17482	-0.90767	-1.46726	-0.0621	-1.23638	-0.69459	3
Celsr2	-0.59257	-0.60727	-0.62486	-0.24036	-0.49779	2.00691	-0.57245	-0.11234	3.28886	-0.35281	0.299294	-0.62486	-0.19497	0.77796	-0.53944	1.38375	-0.27827	0.399048	-0.62486	-0.56468	-0.53202	-0.62486	-0.57139	3
Samsn1	-0.54284	-1.0071	0.186004	-0.69952	-0.04905	1.68542	0.595848	0.437858	1.55893	0.191507	0.056654	-0.19134	-0.75751	-0.69222	-0.07845	1.24459	-0.06367	2.5169	-0.69528	-1.22611	-1.55195	-0.96248	0.043824	3
Gm9733	-0.26771	-0.56504	-0.19727	-1.162	-0.84601	0.619978	0.363504	1.89246	1.96471	-1.06829	0.174284	0.229307	-0.43722	0.145724	0.359799	2.51246	-0.11702	0.359168	-0.58376	-0.37317	-1.02257	-1.1257	-0.85564	3
Klk1	-0.11198	-0.42793	-0.42793	-0.42793	-0.42793	2.19452	-0.42793	1.85674	3.28351	-0.42793	-0.35794	-0.42793	-0.42793	-0.3561	-0.06707	-0.1202	-0.41753	-0.35794	-0.42793	-0.42793	-0.42793	-0.42793	-0.4109	3
Gm3055	-0.79493	-0.39232	-0.54689	-0.70575	-0.52932	-0.34812	0.386869	1.56262	-0.79493	2.02869	0.906722	-0.57082	-0.57313	-0.79493	0.621575	0.937649	1.25506	2.18611	-0.79493	-0.79493	-0.68981	-0.75956	-0.79493	3
Dlg3	-0.33358	-0.33358	-0.33358	-0.31113	-0.28402	3.99957	-0.00547	2.03618	-0.27572	-0.28625	-0.21815	-0.33358	-0.33358	-0.33358	-0.2891	-0.18801	-0.33358	-0.33358	-0.22202	-0.28656	-0.33358	-0.33358	-0.33358	3
Plxnc1	0.877449	-0.64009	0.209694	-0.48569	-0.2224	0.459433	1.85764	-0.04115	0.329678	1.04472	-1.09719	-1.27951	-0.11145	-0.44176	2.28959	1.19164	-0.33103	1.08387	-0.64254	-0.72754	-1.06376	-1.18248	-1.07711	3
A230050P20Rik	0.765163	1.01622	-0.75057	-1.05617	0.366695	0.278784	2.54614	0.8915	0.196149	-0.28999	0.866787	-1.34134	-0.42619	0.329158	0.612584	0.565728	1.06509	-0.44808	-0.23666	-1.23956	-1.17906	-1.14273	-1.38963	3
Cacnb4	-0.24096	-0.44277	-0.28107	-0.21552	-0.05864	-0.45683	-0.34731	3.25561	-0.0463	-0.38101	-0.17884	-0.13044	-0.35723	-0.32954	-0.2427	-0.39856	-0.08276	3.02426	-0.33751	-0.38138	-0.45683	-0.45683	-0.45683	3
Ptprf	-0.34797	-0.20388	-0.58104	0.20914	-0.6986	0.646316	-0.62956	1.41862	3.49729	-0.6986	-0.4315	-0.11996	1.46109	-0.31904	0.016257	0.782906	-0.60149	-0.57676	-0.32437	-0.63552	-0.6986	-0.61469	-0.55002	3
H2-Q4	0.089817	-0.39585	-0.78904	-1.54799	-0.72632	2.26391	-0.42131	0.314697	0.916251	0.622279	-0.16548	-0.17015	0.05645	1.21999	1.16675	0.745185	0.824595	0.744456	0.401677	-1.02669	-1.38264	-1.1715	-1.5691	3
Runx2	-0.24692	0.346493	-0.82901	1.4161	-0.62267	1.70188	-0.84295	1.5443	2.17991	-0.62266	-0.8375	0.425949	-0.30198	-0.76311	-0.31503	0.731911	-0.62332	1.33691	-0.68474	-1.06975	-0.68685	-1.06002	-0.17694	3
Olfr652	-0.67915	-0.51068	-0.30818	-0.60913	1.04177	0.750971	-0.34375	0.310281	3.57625	-0.53008	-0.34105	0.497844	-0.65961	0.049399	-0.44385	0.481221	-0.73492	1.49486	-0.63156	-0.71121	-0.51962	-0.55789	-0.62191	3
Ifitm1	-0.89377	-1.06675	-0.70576	-0.45626	-0.29322	0.183003	0.095056	0.254778	1.87351	-0.49104	0.137686	0.86835	0.165063	-0.40265	1.79995	2.08104	-0.34584	1.4316	-0.63302	-1.34113	-1.30505	-0.89689	-0.05865	3
Birc2	0.019597	-1.31968	0.186279	-0.24549	-0.36707	1.40379	0.640154	-0.1876	0.87285	-1.15119	0.301106	-0.86745	0.763789	-0.15453	0.478575	1.70643	2.17628	0.667046	-0.28355	-0.87932	-1.38313	-0.9041	-1.47279	3
Olfr1048	-0.45911	-0.00347	0.029252	-0.26156	-0.37365	0.384937	-0.45123	1.55249	4.02749	-0.08403	-0.42711	-0.08674	-0.72482	0.135192	0.171816	-0.44846	-0.55951	-0.03637	-0.45571	-0.49909	-0.25545	-0.81084	-0.36403	3
Olfr13	-0.34527	-0.53579	-0.02969	-0.20845	0.131879	4.11279	-0.28795	0.732186	1.25233	-0.42884	-0.31986	-0.60867	-0.60867	0.031756	-0.26911	-0.20429	-0.25057	0.083771	-0.51964	-0.60867	-0.06018	-0.60867	-0.45039	3
Atl1	0.170793	-0.35618	0.836448	-0.79379	-0.48507	3.75757	0.350049	-0.49527	0.756808	-0.65705	-0.35359	-0.76658	-0.72147	1.09934	-0.56761	-0.02032	0.504984	0.462211	-0.43542	-0.54339	-0.73185	-0.39761	-0.61301	3
Isca1	-0.26389	-1.45511	0.800299	-1.511	-0.53091	0.248723	1.55364	0.732188	1.36869	0.281279	1.1526	0.697223	1.08606	-1.10183	-0.44267	0.376097	0.625073	1.23831	-1.24555	-0.92746	-0.51274	-0.81352	-1.35549	3
Akap17b	-0.64247	-0.82879	-0.54706	-0.82879	0.851282	0.449744	-0.37493	-0.25051	-0.22986	-0.69779	-0.82879	-0.82879	-0.82879	-0.27923	0.403339	0.697774	2.48996	2.93492	-0.31362	-0.13385	-0.08037	0.438608	-0.57202	3
Slc8b1	0.833454	-1.18797	-0.25371	-1.1334	-1.31963	-0.85406	0.360938	-0.43324	0.146726	-0.90495	-0.59598	-0.86786	-1.41709	1.68213	1.14734	1.10353	0.589419	1.72398	1.20948	1.04344	-0.33572	0.123823	-0.66062	3
Lif	-0.04788	2.29199	-0.55309	-0.59444	-0.52984	-0.51088	0.17802	-0.29602	-0.03052	-0.64796	-0.64796	-0.64796	-0.64796	0.344365	-0.48929	-0.28969	1.26167	3.14689	-0.51512	0.826999	-0.5793	-0.50607	-0.51594	3
Lefty1	-0.44847	-0.68089	-0.6307	-0.25289	-0.38648	1.98586	-0.4103	1.0928	0.856654	-0.68089	-0.64272	-0.68089	-0.62869	-0.6415	-0.41735	-0.15332	-0.48044	3.10788	-0.49618	-0.4631	1.27294	-0.52542	0.304092	3
Tnfsf4	-0.11037	-0.78464	-0.6237	-0.46959	0.578608	-0.66353	-0.4089	-0.78464	-0.32817	-0.68394	-0.41775	-0.78464	-0.78464	1.65461	3.39342	0.020223	0.920333	0.765273	-0.07466	-0.68496	0.907312	-0.18116	-0.45451	3
Gcsam	-0.61603	-0.24058	-0.72446	-0.25625	-0.74747	-0.58092	-0.68062	-0.69098	0.439095	-0.54324	-0.5185	-0.74343	-0.76512	0.546424	0.598224	0.642384	3.63392	-0.40053	1.01805	0.978058	0.56142	-0.65939	-0.25008	3
Intu	-0.18726	-0.66984	-0.46215	-0.51804	0.252404	0.573265	-0.61408	-0.1082	-0.14712	-0.47587	-0.64833	-0.74472	-0.89076	0.974024	0.761608	-0.50363	3.55433	-0.06908	-0.33016	-0.78838	-0.6894	0.120221	1.61118	3
Mtrr	-0.3709	0.267852	-0.88918	0.335509	-1.06422	-0.25712	-0.25642	-1.03565	1.66182	-0.62406	-0.72395	-1.65494	-1.27617	0.839412	0.428591	0.79168	2.42635	0.887045	-0.89892	0.180942	1.13118	-0.26027	0.361414	3
Cip2a	0.409241	-0.48908	-0.63362	0.310046	-0.73983	-0.67708	3.32677	-0.1106	0.466586	-0.86351	-0.8702	-1.07306	-1.20758	0.678188	0.349315	0.259765	1.01944	0.125525	-0.45873	1.04477	-0.75156	-0.79975	0.684945	3
Nsun3	0.359566	-0.45439	0.015891	-0.99778	1.31042	-0.11717	0.036592	-0.77267	-0.3793	-0.42524	-1.1504	-1.09814	-1.30085	0.802915	0.929505	0.037111	2.4907	0.750796	0.160939	1.57971	-0.99829	0.530226	-1.31015	3
Ficd	-0.53563	0.009659	-0.52755	-0.91177	-0.63535	0.287861	-1.00302	0.787949	-1.22798	-0.35617	-0.9711	-1.06782	-1.55603	0.353426	0.243528	2.67632	1.69398	0.582838	-0.14263	0.985261	0.484582	0.749789	0.079843	3
Gcnt2	-0.64601	-0.78061	0.396778	-0.07808	0.419905	0.411203	-0.0956	-0.02568	2.39959	-0.54852	-0.72528	-1.38763	-1.50543	-0.71208	0.20142	0.830937	2.54293	-0.05392	0.979807	-0.76331	-0.62426	-0.04712	-0.18905	3
Ano8	0.597688	-1.05435	-0.42302	-0.35881	-1.05435	0.24724	-0.16812	0.486677	-0.28216	-0.75805	-0.65927	-0.90666	-0.85493	0.518045	0.694663	0.1566	3.84755	0.42764	0.080623	-0.45788	-0.02265	-0.31411	0.257626	3
Bcat1	1.09224	-0.23649	-0.7756	0.75198	-0.73097	-0.52616	0.460652	0.050862	0.213983	-0.64133	-0.74443	-0.79097	-0.79097	-0.61813	0.416843	1.30543	-0.73548	3.52007	0.285066	-0.60838	-0.79097	0.048899	-0.15613	3
Cdh23	1.00111	0.844674	-0.78434	0.061105	-0.3791	-0.75027	-0.07008	0.304581	-0.02301	-0.82649	-0.85572	-0.97917	-0.81581	0.977397	3.38845	-0.1243	0.790352	-0.93014	-0.68328	0.272315	0.255107	-1.05986	0.386479	3
Rpap1	-0.64239	-0.74515	-0.77286	-0.1479	-0.14981	1.4183	0.235351	2.07032	-0.21669	-0.67476	-0.51841	-1.19402	-0.79356	0.381923	-0.45035	0.341196	0.486364	3.06446	-0.42556	-0.85896	-0.31051	-0.27007	0.173078	3
Zfp114	0.04462	-0.41993	-0.3298	-0.22523	-0.598	0.366783	-0.33071	-0.26367	-0.598	-0.598	-0.598	-0.5084	-0.598	0.015396	1.05282	0.948504	-0.598	4.04929	0.093353	-0.0153	-0.50882	-0.506	0.125111	3
Mthfd2l	-0.19005	1.15803	-0.44095	-0.2093	-0.37678	-0.51566	-0.39712	-0.03074	-0.18781	-0.49181	-0.39223	-0.73337	-0.55486	-0.0828	1.77144	1.19583	3.49244	-0.73272	-0.54748	-0.08642	-0.65957	-0.52697	-0.46112	3
Alpl	-0.14507	-0.38829	-0.16989	0.388895	-0.38829	-0.38829	-0.1027	0.27644	-0.06878	-0.38829	-0.38829	-0.38829	-0.38829	-0.27957	-0.14515	0.050374	0.064829	4.46833	-0.33731	-0.11753	-0.38829	-0.38829	-0.38829	3
Pkd1l1	0.022415	0.483729	-0.59194	-0.64959	-0.54946	-0.19976	-0.27874	-0.4757	-0.3733	-0.73291	-0.51942	-0.73291	-0.73291	-0.02028	-0.33332	1.77866	0.260473	3.71901	-0.52671	-0.45129	-0.21229	0.515917	0.600316	3
Gm45799	-0.18315	-0.40922	-0.59551	-0.59551	-0.54295	1.87874	-0.12665	-0.54607	-0.42739	-0.30984	-0.52816	-0.52383	-0.59551	-0.53332	2.78777	2.29252	-0.54139	1.12598	-0.45454	-0.56846	0.150194	-0.54324	-0.21048	3
Prr14l	-0.89256	0.220883	-0.89106	-0.40839	-0.70911	-0.54936	0.345324	-1.03599	-0.03238	2.23808	2.44752	0.39059	-0.35278	1.61933	0.161926	0.393828	-0.73124	1.04891	-0.79836	-0.73952	-0.19179	-0.97107	-0.56279	3
Rps29	-1.17541	-0.14056	-0.64631	-1.34999	-0.54023	0.609581	0.141467	-1.14983	0.766811	1.0322	-0.1376	2.77061	1.58527	-0.14075	-0.69781	0.308069	0.535607	1.22663	-0.5833	-0.64633	-0.60275	-0.19686	-0.96851	3
Arl6ip6	-0.26966	0.276604	-0.56166	0.395548	-0.95804	1.18642	-0.51515	0.794231	0.783814	-1.08335	-0.78579	-1.41479	-0.85429	-0.97911	-0.15153	0.008311	0.398983	1.38687	-0.63811	0.753797	2.94902	-0.46867	-0.25343	3
Phc1	-0.01329	-0.2257	-0.56928	-0.63846	-0.67565	0.260574	-0.4845	-0.29261	1.83672	-0.16853	-0.77125	-0.43498	-0.05178	0.08817	-0.08135	1.49174	0.203606	3.43125	-0.61129	-0.73928	-0.00956	-0.86176	-0.68278	3
Lama5	-0.4194	-0.28041	-0.40153	-0.29212	-0.3888	-0.47639	-0.25524	-0.46072	-0.53127	-0.55269	0.787166	-0.45666	-0.49995	-0.43485	2.48223	2.92074	1.77544	-0.30187	-0.3686	-0.24221	-0.55269	-0.55269	-0.49751	3
Dlec1	0.013114	-0.68791	-0.29438	-0.87035	-0.60321	-0.43141	-0.40914	-0.00891	-0.42572	-0.12807	0.980376	-0.34126	-0.56179	-0.36502	2.90009	1.08133	2.38182	0.956676	-0.49374	-0.70036	-0.64394	-0.58736	-0.76083	3
Cdk5rap2	0.203335	0.956782	-0.52103	-0.74439	-0.2221	2.38015	-0.74919	-0.33852	-0.47749	0.101496	-0.58637	-0.62223	0.125477	-0.64205	0.679547	0.739896	2.81654	0.585536	-0.20554	-0.79815	-0.98873	-1.01246	-0.68053	3
4932415D10Rik	-0.72379	1.0685	-0.15862	-0.16619	0.419912	-0.43845	-0.65641	-0.02327	-0.7238	0.325015	-0.24866	-0.7238	0.146758	0.35293	-0.06472	0.664367	0.251747	3.93337	-0.7238	-0.56906	-0.7238	-0.7238	-0.49446	3
AI854703	-0.34813	-0.53389	-0.53389	-0.53389	-0.16824	-0.53389	-0.11696	0.618475	-0.41446	-0.05184	-0.53389	-0.53389	-0.44385	-0.09498	0.203214	0.516401	3.01899	2.94847	-0.32814	-0.53389	-0.53389	-0.53389	-0.53389	3
Adgra3	-0.09189	-0.4668	-0.40294	-0.38877	0.120004	-0.30946	-0.44263	0.687027	-0.18461	-0.43306	0.287354	-0.54065	-0.54454	-0.26078	1.31618	0.110939	4.10342	-0.3149	-0.35355	-0.38928	-0.50049	-0.42437	-0.57621	3
Aasdh	-0.26509	-0.86171	-0.373	-0.3208	-0.33661	1.11219	0.786651	-0.54612	-0.21374	0.097094	0.095474	-0.91285	-1.512	-0.10638	1.69378	1.85343	1.97608	1.43339	-0.33557	-1.03085	-0.79916	-1.15118	-0.28304	3
Zmynd11	0.167831	-1.13265	0.141219	0.94805	-0.94843	1.09837	0.524106	-0.0223	0.485651	-0.60633	-0.66646	0.177131	-1.04313	0.551238	1.28817	-0.306	2.89974	0.572742	-0.55654	-0.12061	-0.88188	-1.39515	-1.17475	3
Gm8203	-0.48386	1.23321	-0.48386	-0.48386	-0.48386	-0.48386	-0.48386	-0.48386	-0.48386	-0.48386	-0.48386	-0.48386	-0.48386	1.4146	3.09626	-0.48386	-0.48386	-0.48386	-0.48386	-0.48386	1.10835	1.85707	-0.48386	2
Gle1	-1.35631	-1.3732	-0.97949	-1.1134	-1.39446	-0.0707	-0.17292	-1.11437	0.445325	1.2773	-0.12292	1.23018	2.06822	1.77352	0.101602	-0.21965	-0.88441	0.622227	0.202499	0.867569	0.076383	0.203576	-0.06659	2
Cenpa	-0.78777	-0.67428	-1.14659	-1.3269	-1.07073	-0.11597	-0.86851	-0.12246	-0.80022	-0.73079	-0.48854	-0.1908	0.146963	0.374936	-0.29533	0.336851	0.729747	2.455	0.564099	1.54496	2.12925	0.523952	-0.18688	2
Lyz1	-0.70291	-0.62924	-0.84059	-0.83327	-0.71823	0.393897	-0.581	0.027837	-0.10417	-0.5525	0.027494	0.515738	1.02029	3.53256	-0.19567	0.377145	0.099143	0.418508	-0.43134	1.49874	-0.74636	-0.78439	-0.79168	2
AB124611	-0.86956	-1.09946	-0.97553	-0.58108	-0.86234	-0.47621	-0.8901	-0.82287	-0.58076	-0.45328	-0.59317	-0.47798	-0.0419	1.47069	-0.32362	0.003358	-0.35876	0.551431	0.683865	2.43803	1.51251	1.30646	1.4403	2
Lmna	-0.62395	-0.52243	-0.67933	-0.71793	-0.78744	-0.6728	-0.713	-0.73183	-0.81121	-0.52219	-0.64369	-0.14267	-0.57951	2.06543	-0.17795	-0.49444	0.452998	-0.71532	1.23859	2.39961	1.45461	0.852591	1.07185	2
Arhgef10l	-0.706	-0.91734	-0.85726	-0.68001	-0.70219	-0.35763	-0.83388	-0.21224	0.164963	-0.56117	-0.80343	-0.55341	-0.31564	2.56815	-0.0054	0.285189	1.178	0.774229	-0.18257	2.4154	-0.91734	1.15355	0.066023	2
Timp2	-0.80922	-0.80433	-0.77958	-0.84128	-0.81013	-0.70183	-0.53784	-0.30848	0.529974	-0.21443	-0.73443	0.357306	0.321265	2.1413	-0.25461	-0.27809	0.240374	-0.8671	-0.41839	2.05194	2.61059	-0.01307	0.120057	2
Rab7b	-0.83546	-0.53259	-0.57043	-0.77229	-1.0148	-0.88422	-0.37052	-0.53355	-0.24452	-0.14536	-0.51898	-0.55287	-0.77593	1.87527	1.0563	-0.26745	1.78689	-0.48086	1.62062	2.26016	0.366271	0.266901	-0.73256	2
Cd300ld3	-0.78677	-0.81764	-0.81764	-0.81764	-0.81764	-0.64516	-0.81764	0.187187	0.339411	-0.53973	-0.7036	-0.81764	0.901962	2.20734	-0.45449	-0.17881	-0.81764	-0.3101	0.39929	2.48555	0.739014	0.669627	1.41276	2
Sigirr	-0.93032	-0.82968	-1.19428	-0.91961	-1.45239	0.976251	-1.02919	-0.92189	-0.19958	-0.81614	-0.8089	1.6241	-0.30078	1.47924	-0.46143	0.097307	0.625975	1.68779	1.12882	0.837689	-0.0568	0.277703	1.18609	2
Adam8	-0.95039	-1.57649	-0.34059	-0.9728	-0.75165	-0.7369	0.064558	-1.25599	-0.49469	-0.14779	-0.09538	-0.85577	-1.29285	0.97584	1.57382	0.307099	1.73498	0.311336	1.73121	1.28402	0.536879	0.760946	0.190596	2
Strip2	-0.68652	-1.07615	-0.48929	-0.90128	-0.7027	-0.0808	-0.52513	-0.58344	-0.59696	-0.8884	0.045125	-0.57824	-1.00309	0.014966	0.598808	0.575788	2.76838	-0.21185	0.994045	0.736877	2.34509	0.479149	-0.23437	2
Emp3	-0.87012	-0.75939	-0.93912	-0.48261	-0.79448	-0.2878	-0.94767	-0.36733	-0.2859	-0.80389	-0.73392	-0.43083	-0.72668	1.41966	0.06286	-0.11796	-0.19029	-0.34253	1.16993	2.70727	1.02844	1.70472	0.987636	2
Slc16a7	-0.58249	-0.81544	-0.82168	-0.8163	-0.17015	-0.07257	-0.49781	-0.50715	-0.05681	-0.21645	-0.21645	0.42251	-0.12729	4.11073	0.192709	-0.67389	0.428139	0.407382	0.376555	0.559246	-0.7711	-0.18563	0.033937	2
Tspan3	-1.18083	-1.29606	-0.94747	-1.21585	-0.93198	-0.12894	-0.52182	0.557614	0.38512	-0.61412	-0.71561	0.805325	-0.08816	0.19521	-0.5584	0.593667	0.059823	2.60701	0.708074	0.406599	2.01979	0.68192	-0.8209	2
Ptprs	-1.18312	-0.91442	-0.83219	-0.72041	-1.00301	0.437589	-0.22844	-0.22277	-0.19298	-0.56846	-0.93252	-0.43281	-1.11199	2.57888	0.900298	-0.71954	-0.16445	0.799525	1.22011	0.846299	0.569798	1.85042	0.0242	2
Met	-0.66127	-0.79968	-0.51719	-0.83816	-0.69894	-0.83816	-0.752	-0.66734	-0.63346	-0.83816	0.599087	-0.6383	-0.83816	0.667625	1.39152	0.595474	2.67789	-0.62917	0.351285	0.924493	1.94256	-0.12747	0.327528	2
F13a1	-0.31244	-0.44965	-0.46151	-0.4174	-0.43429	-0.27892	-0.36875	-0.4728	-0.48395	0.04072	-0.258	-0.07611	-0.45116	4.22954	-0.25435	-0.14354	-0.23923	-0.48375	-0.21444	1.04927	0.679102	0.276292	-0.47465	2
Nhej1	-0.79619	-0.82467	-0.65248	-0.62399	-0.65607	-0.82467	-0.56849	0.213109	-0.45808	-0.57943	1.21244	-0.43686	0.190207	3.12166	1.43291	-0.49999	1.021	0.451765	-0.69724	1.01689	-0.82467	0.453026	-0.67019	2
Capg	-0.70559	-0.41117	-0.64805	-0.64872	-0.75699	-0.69235	-0.61918	-0.66477	-0.64785	-0.7063	-0.46951	-0.03037	-0.45051	1.96586	-0.3355	-0.22688	-0.68878	-0.19082	0.379976	2.79375	1.01573	1.40586	1.33216	2
Avpi1	-0.93937	-1.68779	-0.14287	-1.87074	-0.75018	0.303775	-0.24664	-0.66455	0.556961	-0.62306	-0.87419	0.069073	-1.13429	0.009955	1.49839	1.55254	-0.27022	0.695449	0.59146	1.94553	0.89453	0.766704	0.319533	2
Bcar3	-0.67057	-1.28212	-0.96474	-0.43226	-1.21056	-0.55704	-1.29643	-0.84874	-1.03958	-0.0115	-0.1293	0.883488	0.635748	0.982778	0.385414	1.34529	-0.89437	2.56155	0.955265	0.327566	0.412783	0.921127	-0.0738	2
Cldn1	-0.84298	-1.07458	-0.39925	-0.982	-0.56775	-0.99354	-0.40979	-0.96792	0.057297	-0.30317	-0.37299	-1.02591	-0.54786	0.144227	1.42691	0.454489	0.858837	0.118289	2.98464	1.11786	1.29612	-0.26535	0.294425	2
Vrk2	-1.11347	-0.94383	-0.84535	-1.25413	-1.73859	-0.18006	0.316667	-0.56751	0.657144	-0.8283	-0.43444	1.96822	-0.97192	0.486207	-0.83425	0.674293	0.67017	1.42632	0.065909	1.24972	1.50861	0.465995	0.222588	2
Ppargc1b	-0.48021	-0.69063	-0.69063	-0.69063	-0.69063	-0.45042	-0.17754	-0.5456	-0.01416	-0.69063	0.03297	-0.69063	-0.46918	1.33773	1.25758	-0.45265	-0.13189	0.331418	0.577157	0.021786	3.72811	-0.46545	0.044116	2
Vcl	-0.95057	-1.26748	-1.07324	-0.68185	-0.69324	0.554174	-0.79956	-0.98978	-0.02052	-0.92651	-0.64497	1.3636	-1.4286	0.628124	0.511965	-0.12769	0.550266	2.55402	0.759416	0.897011	0.255439	1.06133	0.468636	2
Dennd2d	-1.21689	-1.34635	-0.93542	-1.24778	-1.11028	1.14005	-0.23802	-0.18265	1.25259	1.16502	0.002002	-0.63919	-0.82327	0.689783	0.077125	-0.00285	0.499909	-0.64426	0.232343	0.06104	2.88134	0.363986	0.021757	2
G0s2	1.56037	-0.27323	-0.62591	1.26598	0.640553	0.906312	-0.17705	-0.32895	-0.28626	0.645615	-0.68654	-0.68654	-0.57179	-0.56663	-0.68654	-0.61775	-0.58238	-0.68654	-0.55147	-0.55402	3.4077	-0.26986	-0.27509	2
Col7a1	-0.59193	-0.48036	-0.55336	-0.65912	-0.66572	-0.09407	-0.36733	-0.63517	-0.02364	0.415264	0.168258	-0.66572	-0.61197	2.417	-0.24376	-0.28886	0.179167	0.804441	-0.50263	-0.62446	3.32504	-0.51183	0.210752	2
Kcnn4	-0.70512	-0.43863	-0.65891	-0.34816	-0.63449	-0.00018	-0.76201	-0.58598	-0.39288	-0.52038	-0.3663	-0.72253	-0.67534	3.13971	-0.10814	-0.34822	0.24719	-0.10898	0.836706	2.00546	-0.07625	1.69595	-0.47251	2
Ppfibp2	-0.78092	-0.98321	-0.79586	-0.3888	-0.17779	-1.11693	-1.02009	-1.07521	-0.5445	-0.35488	-0.91101	-0.79815	-0.42276	0.241116	0.950585	0.046613	2.37057	0.94805	0.264969	1.98691	1.22052	0.349356	0.991425	2
Chka	0.311005	-0.88055	-0.62808	-1.08966	-0.66264	-0.12259	-0.45355	-0.69913	-0.78411	0.563298	-0.07578	-0.44044	0.054835	2.89005	2.69304	-0.35992	-0.18844	0.352661	0.56284	0.163927	0.174075	-0.83358	-0.54727	2
Ralgps1	-0.55196	-1.3222	-1.08079	-1.19749	-0.20661	-0.56665	-0.99137	-0.38311	-0.17252	1.45673	-0.73161	-0.01044	-1.16479	1.3976	0.691815	1.31385	0.45904	0.99357	0.42235	0.076277	-0.88736	2.33801	0.117647	2
Cyth1	-1.36419	-1.49341	-0.81341	-1.37753	-0.34199	0.776822	-0.60357	-0.69065	-0.36191	-0.03221	-0.06318	-1.14668	0.72745	1.55788	0.26613	0.193564	0.087788	1.24379	0.739366	1.29505	0.325104	2.08862	-1.01285	2
Fcrls	-0.46314	-0.568	-0.56835	-0.3198	-0.48792	-0.54756	-0.57143	-0.54378	-0.48593	-0.22052	-0.43341	0.048025	-0.50131	3.29413	-0.39773	-0.21493	-0.51626	-0.067	-0.302	2.52342	0.3361	1.11415	-0.10674	2
Matk	-0.92121	-1.57616	-0.54221	-1.24071	-0.56961	0.042085	-0.69908	-0.25222	0.516111	-0.74319	-0.81732	0.593246	-1.29952	1.61798	-0.3831	0.618857	0.816961	1.18338	0.249545	1.17515	-0.51359	2.30476	0.439825	2
Mmaa	-0.76172	-0.9735	-0.92374	-1.15089	-1.12024	-1.21453	-0.05824	0.325601	1.33213	-0.42647	-0.58133	-1.07418	0.871729	0.294844	-0.90638	0.057879	0.501134	1.87484	-0.28507	2.25208	0.945784	0.526538	0.493725	2
Laptm5	-1.60696	-0.5893	-0.91266	-1.24235	-0.8451	0.059496	-1.00196	-1.27238	0.069195	-0.52879	-1.14542	0.018436	-0.27941	1.32538	0.384293	0.522662	-0.18763	0.696495	1.15667	1.51082	0.806215	1.63504	1.42724	2
Pitrm1	-1.08425	-1.39546	-0.66406	-0.50541	-0.86696	0.660854	-0.73527	1.21601	0.437195	-0.47886	-0.99792	-1.24732	-0.34517	2.29739	-0.74967	0.272582	0.686976	1.53251	-0.46351	-0.37448	0.613137	1.01154	1.18014	2
Vcam1	-0.33599	-1.04099	-0.66268	-0.59629	-0.84338	-0.2117	-0.96509	-0.62324	0.099724	0.970473	-0.72698	-0.89508	0.316589	2.40995	-0.01564	0.933096	0.975956	1.26858	0.119134	2.10903	-0.49439	-0.89672	-0.89434	2
Cnnm4	-1.05859	-0.89544	-0.59946	-1.78282	-0.79719	0.103107	-0.89081	0.323142	0.13259	-0.69326	-0.39716	-0.69057	-0.56233	1.65086	-0.10066	0.154383	-0.7903	0.675071	0.986682	1.2647	0.879229	2.4362	0.652621	2
Tnfrsf12a	-0.25722	-0.75073	-1.01703	-0.56093	-0.70347	-0.13573	-0.70371	-0.94995	-0.35764	-0.12088	-0.24187	-0.78296	-0.66183	0.908215	-0.61995	-0.30649	-0.2804	-0.48706	0.857981	2.64871	1.74471	1.92961	0.848611	2
Marcksl1	-1.26437	-0.8782	-1.20961	-0.62278	-0.69766	-0.75013	-0.59699	0.128217	-0.08188	-0.8317	-0.59601	0.545196	-0.08487	0.00843	0.753076	-0.27936	-0.27018	0.430057	3.37278	0.527408	1.19481	0.982464	0.221291	2
Naaa	-0.53617	-1.07649	-0.14929	-1.05435	-0.65538	-0.95125	-0.0744	-1.03079	-0.48294	-0.35043	-0.32737	-0.7288	-1.04474	0.589013	0.293367	-0.13979	0.971685	-0.5338	1.5829	2.75947	1.24637	0.579544	1.11365	2
Ptpre	-0.31469	-1.30711	-0.96472	-1.60204	-0.71183	-0.43441	-0.32064	-0.942	-0.52765	0.558493	-0.40913	0.920937	-0.73583	1.17561	-0.37048	0.018295	-0.06446	0.452625	0.119972	2.37407	0.553403	2.25885	0.272728	2
Gpr68	-0.6727	-0.67597	-0.48358	-1.13915	-0.88548	-0.66038	0.776704	0.033531	-0.2924	-0.37647	0.015387	-0.90036	-1.09079	0.592922	-0.53289	0.115981	-0.54492	-0.12415	1.33588	1.92187	2.52147	1.56754	-0.50204	2
Ccl9	-0.66489	-0.68175	-0.65361	-0.4963	-0.52398	-0.52134	-0.69153	-0.68322	-0.61998	-0.57911	-0.6351	0.320752	-0.61769	2.09706	-0.50738	-0.53147	0.118853	-0.60687	0.014847	2.239	1.43146	2.11725	0.674997	2
Ccdc88a	-0.66931	-0.71274	-0.86072	-0.57649	-0.82067	0.403988	-0.72083	0.903685	-0.53884	-0.18311	-0.87041	-0.03229	-0.37486	-0.58183	-0.75547	-0.41972	-0.72115	1.396	0.560866	0.813448	3.07123	1.61438	0.07487	2
Sigmar1	-0.788	-0.62798	-0.65245	-1.41488	-0.63648	-0.28183	-0.48807	-0.42599	-0.04097	-1.08151	-0.98348	-0.41608	-0.18816	1.00467	-0.12317	0.165116	1.06756	-0.7331	1.14924	2.32469	2.3453	0.339463	0.486126	2
Srsf2	-0.2056	-1.65316	-1.20978	-0.90892	-1.28098	-1.3117	-0.43386	-0.79269	0.027883	0.165197	0.041647	0.660358	-0.28804	0.804362	-0.35481	-0.02592	0.30391	0.33975	-0.23269	2.14596	2.03199	0.903273	1.27384	2
Itga1	-0.58746	-1.05268	-0.7749	-1.06721	-0.66295	-0.5524	-0.71417	0.278279	-0.4734	-0.74723	0.616043	1.14684	0.452768	0.979212	-0.45739	-0.85813	-0.58513	-0.79276	1.8427	0.673038	1.67647	2.22309	-0.56261	2
Nup93	-0.96823	-1.47732	-0.57234	-1.25336	-0.76941	-1.30233	0.824435	0.430475	-0.62031	0.847667	0.311814	-0.34911	-0.6969	-0.24553	-0.35818	-0.4949	0.345379	0.171195	1.83662	1.8298	2.08861	-0.15355	0.575458	2
Dpep2	-0.69641	-0.37976	-0.81951	-0.4435	-0.13078	-0.13665	-0.68631	-0.66281	-0.57855	-0.44116	-0.80199	-0.52155	-0.76878	1.40325	-0.64023	-0.54334	0.344559	-0.56664	0.032862	2.32369	2.59016	1.20792	0.915533	2
Golgb1	-0.53038	-1.04453	-0.64731	-1.45844	-1.23104	0.82192	-0.38386	0.325541	0.47298	-0.44697	-0.25031	0.239351	-0.919	0.991467	-0.52856	0.304943	0.34854	-0.62648	0.344417	-0.11016	3.44126	0.360018	0.526609	2
Lpar3	-0.52917	-0.49724	-0.56608	-0.55204	-0.63105	1.08984	-0.43432	-0.31509	0.040172	-0.63105	-0.5321	-0.63105	-0.63105	-0.12696	0.75734	0.179927	-0.58561	-0.35096	0.060465	0.981478	3.82487	0.674784	-0.59511	2
Ccl6	-0.50556	-0.51325	-0.72848	-0.42451	-0.63469	-0.53541	-0.701	-0.69881	-0.53696	-0.1379	-0.32092	-0.0291	-0.50572	3.15772	-0.55766	-0.27051	-0.29423	-0.49604	-0.12186	2.20844	0.697216	1.45836	0.490884	2
Sh3gl1	-0.03108	-1.66882	-0.35963	-1.39898	-1.35693	-0.71786	0.156973	-0.91805	0.151037	0.187427	-0.23625	-1.18763	-0.08262	0.350666	0.535935	-0.08825	-0.27374	0.34622	1.32597	1.26527	2.09388	2.0018	-0.09534	2
Prkcd	-0.98347	-1.20757	-0.80214	-0.75917	-0.42763	-0.43883	-0.72612	0.07505	0.061995	-0.60266	-0.60482	-0.24452	-0.61254	1.47827	-0.04256	-0.51503	-0.10983	1.06513	1.71659	2.21778	0.270453	2.01555	-0.82392	2
Nfya	-1.05172	-1.23165	-0.31565	-1.26019	-0.69296	-0.30832	-0.09445	-0.92634	-0.25464	0.267402	0.482485	-0.52244	0.324408	-0.84092	0.554408	0.16358	-0.30787	0.757154	2.7191	1.39165	1.83485	-0.99846	0.310572	2
Osm	0.002405	-0.70142	-0.78094	-0.46585	-0.58139	-0.26581	-0.64977	-0.65562	-0.60658	-0.6287	-0.43258	-0.55893	-0.4496	1.70941	-0.53806	-0.38448	-0.11483	0.753062	0.266476	3.63901	0.41214	0.516906	0.515136	2
Clec12a	-0.17771	-0.80402	-0.89227	-1.20305	-0.63141	0.430018	-0.64891	0.178911	0.468005	-0.66951	-0.87433	-0.35777	-1.30744	1.16102	-0.36677	0.46492	-0.69677	0.166259	0.441065	2.26785	1.96434	1.72132	-0.63375	2
Cd44	-0.18391	-0.9793	-0.76874	-0.71643	-0.40043	-0.79272	-0.68297	-1.35657	-0.61338	0.245386	-0.60651	0.237779	-0.56055	1.93226	-0.60472	-0.40096	0.212585	-0.6987	1.72871	2.31415	0.693108	0.927018	1.07491	2
Wnt11	-0.69636	-1.28958	-0.60117	-0.52015	-0.78506	-0.14712	-0.0558	-1.20907	0.116516	-0.17707	0.04935	-0.95926	-0.37816	0.286927	-0.66132	-0.62179	0.380633	0.053832	2.1378	0.988197	2.95788	0.658736	0.472062	2
Tnfsf14	-0.39938	-0.93514	-0.79222	-0.93514	-0.9041	0.588558	-0.80681	-0.93514	-0.79326	-0.62216	-0.28351	-0.21425	-0.14159	1.38041	-0.05966	0.208465	-0.10318	-0.93514	1.44672	1.01224	2.78565	0.062821	1.37581	2
Sspo	-0.4437	-0.65514	-0.37012	-0.35899	-0.65654	-0.52015	-0.32648	0.287895	-0.39703	0.025212	-0.36022	-0.64786	-0.44458	-0.3589	0.253443	-0.16242	0.14429	-0.01834	-0.3461	0.57153	4.17166	-0.41283	1.02536	2
Sgms1	-0.42125	-1.08971	-0.80039	-0.67582	-0.72397	-0.63435	-0.73366	-0.56506	-0.64142	-0.29721	-0.57944	-0.24079	-0.20042	2.42971	-0.45925	-0.02006	-0.10745	-0.7847	0.835163	2.02131	0.867044	1.94087	0.880865	2
Mettl2	-0.41018	-1.66116	-0.97204	-1.55959	-1.02978	-1.12603	0.232792	-0.45656	-0.6149	-0.37799	2.04536	-0.6	-0.31197	1.02744	1.12512	-0.05161	-0.06197	-0.0001	1.5154	0.613399	1.35465	0.3166	1.00311	2
Esyt1	-0.85803	-1.69678	-0.2519	-0.59444	-0.84475	-0.59839	0.312198	-0.93335	-0.20112	-0.38444	-0.25091	-0.59517	-0.57899	0.509161	0.237219	-0.50646	0.058376	0.738666	2.55733	1.66455	2.06495	0.450062	-0.29778	2
Cd207	-0.44133	-0.44133	-0.44133	-0.44133	-0.44133	-0.40091	-0.3833	-0.44133	-0.34975	-0.23873	-0.44133	-0.44133	-0.44133	1.75535	-0.44133	0.205345	0.120774	-0.44133	3.52127	1.8278	-0.32055	-0.44133	-0.44133	2
Ezr	-0.59732	-1.06468	-0.2423	-2.13171	-1.06608	-0.0406	-0.77807	-1.16683	-0.27744	-0.73731	0.458592	0.201099	-0.30738	1.58232	0.127621	-0.02881	-0.53933	1.15101	1.54496	0.773327	0.501652	2.02046	0.616821	2
Adk	-1.24091	-1.39878	-1.08493	-0.12607	-0.86264	2.10313	-0.92357	-0.19846	1.17723	-0.26195	-0.22739	-0.49613	-0.44233	0.502817	-0.05149	-0.7414	-0.2769	-0.56736	0.445125	1.47573	1.57749	-0.17157	1.79035	2
Pfkl	-1.29021	-0.84946	-0.55764	-0.91835	-1.78723	0.233624	-0.61154	-1.09292	0.330873	-1.14207	-0.18204	0.805107	0.344566	1.00767	0.9149	-0.03263	0.099127	-0.07874	0.056566	0.988092	2.62884	-0.14955	1.28302	2
Nasp	-0.75016	-1.69781	-0.63968	-1.17515	-1.07451	-0.80509	0.13673	0.245354	-0.25854	0.411368	-0.40796	0.467742	-0.04687	-0.04169	-0.88672	-0.21684	0.548247	1.79304	-0.16671	0.302469	2.65275	1.65835	-0.04833	2
Fam129b	-0.78834	-0.46043	-0.953	-0.22031	-0.44716	0.089465	-0.84232	-1.02424	-0.6422	-0.90758	-0.24565	-0.92257	-0.97439	1.33015	-0.45191	-0.19473	0.248927	0.12482	1.75952	1.6467	2.50888	0.787545	0.578816	2
Atp1a1	-1.18703	-1.09833	-0.89007	-0.97196	-0.07744	0.820661	-0.07437	-0.73396	1.03655	-0.26409	-0.69904	0.328054	-1.13706	0.631411	0.637322	-1.33735	-0.26401	-1.15333	2.06641	0.928211	1.57501	1.08575	0.778649	2
Fn1	-0.36925	-0.43484	-0.52097	-0.66435	-0.4169	-0.39106	-0.65548	-0.51066	-0.55672	-0.32866	-0.28847	0.204152	-0.59461	3.15698	-0.37381	-0.00585	-0.48081	-0.49833	-0.22813	2.39713	0.654697	1.40826	-0.50232	2
Rab31	-1.01381	-0.69187	-1.26993	-0.18278	-1.00026	-0.40579	-0.54829	-0.46157	-0.84852	0.078755	-0.86429	1.79383	-0.23475	2.03229	-0.78684	-0.31642	-0.32531	-0.11308	0.569557	2.2466	0.801863	1.12599	0.41462	2
Anxa4	-1.19195	-1.62212	-0.6302	-0.97379	-0.55886	0.204851	-0.7013	-0.56246	0.082135	-0.02399	-0.25393	1.57169	1.13241	0.829248	-0.8209	-0.59637	-0.0552	0.144339	0.145416	2.2184	2.15197	-0.54597	0.05659	2
Tmem198b	-0.6902	-1.27498	0.091653	-0.66349	-0.43629	-0.69372	-0.51732	-0.95111	-0.61906	-0.36603	-0.25465	-0.94764	-1.12888	1.04768	0.160347	-0.348	1.03729	0.177223	0.555857	0.586721	2.59374	2.22362	0.417259	2
Pqlc3	-0.66343	-0.97068	-0.27203	-0.38423	-0.83632	-0.34078	-0.53861	0.356504	-0.46343	-0.94739	-0.76501	-1.02383	-0.55815	-0.08567	-0.5489	-0.56538	1.32316	0.763212	0.14374	1.83982	2.1949	2.21471	0.127774	2
Lpl	-0.39766	-0.43342	-0.58529	-0.51771	-0.35522	-0.40774	-0.56748	-0.21167	-0.56383	-0.58115	-0.40683	-0.24667	-0.53707	2.85171	-0.16629	0.152104	-0.31433	-0.54572	-0.39852	2.83329	0.148998	1.53179	-0.28129	2
Synj2	-0.56799	-0.5417	-0.46039	-0.70601	-0.11653	-0.39544	-0.61925	-0.10496	-0.14755	-0.68665	-0.64822	-0.60186	-0.51991	-0.23387	-0.37331	0.237668	1.45484	0.286602	0.227628	2.14069	3.31165	-0.66134	-0.27411	2
Itpk1	-0.42983	-1.57499	-0.71733	-0.80481	-0.78912	-0.44662	-0.87321	-0.19543	1.98655	-1.19147	-0.14661	0.104954	-0.09768	1.15891	-0.56111	0.220956	-0.59358	-0.95017	0.889987	1.3656	2.01888	0.563358	1.06275	2
Stxbp3	-0.61496	-2.14681	-0.73061	-1.63239	-0.73885	0.218365	-0.36376	-0.45896	0.340155	0.488954	0.335426	-1.0238	-0.18526	0.766112	0.828133	0.104712	-0.48543	0.835149	0.34719	2.31906	1.84741	0.290259	-0.3401	2
Lhfpl2	-0.65987	-0.40805	-0.74433	-0.73494	-0.50457	-0.50292	-0.49366	0.30239	0.346743	-0.37816	-0.1219	-0.20223	-0.05902	1.52077	-0.80215	-0.40465	-0.33134	-0.75683	-0.0555	1.28963	3.55022	-0.651	0.801369	2
Nupr1	-0.99667	-0.93835	-0.92396	-0.65337	-0.10199	0.118018	-0.9566	0.071923	1.55124	-0.36956	-0.60432	0.238087	0.585634	0.356233	-0.56312	-0.75552	-0.4037	-0.48699	0.129059	2.26682	0.409468	2.71673	-0.68906	2
AI467606	-0.84759	-0.5375	-1.1193	-0.89879	-0.22977	1.7335	-0.4606	-0.32346	0.400025	-0.32957	-0.94927	0.511309	-0.66969	0.491125	-0.87928	-0.28178	-0.43225	-0.95612	0.445872	1.30411	2.79026	1.33725	-0.09847	2
H2-D1	-1.3339	-0.78845	-0.7639	-1.30973	-1.13805	0.281194	-0.41565	-1.17207	0.658364	-0.97684	-0.53013	-0.23334	-0.64502	2.2768	0.101964	0.389328	0.286246	-0.2419	0.710588	1.47337	0.925862	1.56272	0.882552	2
Ttc39b	-0.34647	-0.69468	-0.38541	-1.09103	-1.20022	-0.59947	0.181408	-1.04311	0.543866	1.05445	-1.03658	-1.21553	-0.54055	-0.23348	-0.69138	0.649494	0.841016	-0.43625	0.792681	1.33388	2.37073	1.73368	0.012949	2
Sdc3	-0.81211	-0.10699	-0.51909	-1.20841	-0.77587	-0.35905	0.020781	-0.8413	-0.41145	-0.40948	-0.32881	0.269876	-0.44989	2.67488	-0.52247	-0.18407	-0.24975	-1.19133	0.68687	2.513	0.779941	0.92008	0.504637	2
Tubgcp6	-0.18421	-1.20249	-1.06704	-1.18915	-0.96578	-0.80119	-0.82377	0.145332	2.79289	0.220125	-0.03651	-0.76719	-0.66833	-0.47323	0.801744	0.324555	0.827113	0.334505	-0.39032	1.50686	0.695223	1.38493	-0.46407	2
Siah1b	-1.07947	-1.33711	-0.15717	-1.33711	-1.33711	0.645908	-0.88929	-0.0512	0.411007	0.140051	-0.70547	1.20574	0.476916	-0.48859	-0.43026	0.875268	1.70937	-0.24134	0.199702	0.421563	2.63073	0.081619	-0.74375	2
Rrp1b	-0.83693	-1.41827	-0.55454	-0.76386	-1.07247	-0.12122	-0.05599	-0.62913	0.542507	1.46921	-0.60275	0.731673	-0.74753	0.15202	-0.00134	0.489853	-0.87647	0.569747	1.62718	0.507534	-0.56561	2.81267	-0.65628	2
Ubash3b	-0.97829	-1.32502	-0.44774	-0.34195	-1.03902	-0.61076	-0.74742	-0.36516	-0.3449	0.019756	-0.44704	-1.36746	0.536906	2.18446	0.35088	-0.5537	-0.34557	0.26933	2.37265	0.994821	0.581702	1.39808	0.205433	2
Gna15	-0.54887	-0.45174	-0.99841	-1.20576	-0.82447	-1.27175	0.015783	-0.93818	0.508474	0.440179	-0.73824	-0.09882	1.62431	0.359788	-0.96093	1.04783	-0.55431	-0.86468	1.07627	2.04291	1.31646	-0.33231	1.35645	2
Ier3	-0.3955	-0.81064	-1.16702	-0.17992	-1.04834	-0.65139	-0.99207	-0.57402	-0.85199	-0.33721	-0.73038	1.32459	-1.05352	1.17294	0.29066	-0.18144	0.92246	-0.10639	1.04687	2.50401	-0.24794	0.400648	1.66557	2
Gm49339	-0.89158	-0.41213	-0.9784	-1.01485	-0.45142	-0.89379	-0.5279	-0.45919	0.199695	0.789573	-0.26363	-0.09222	0.093312	2.96947	-0.72308	-0.8487	1.1848	-0.77742	0.545268	2.02025	0.564405	-0.15596	0.123476	2
Hmga1	-0.82116	-1.83373	-0.83557	-1.1969	-0.65671	0.344437	0.049359	-1.66702	0.750979	-0.34016	-0.30613	0.079707	-1.29803	0.567572	0.591398	1.05305	0.751419	-0.33833	1.30758	0.88655	0.766417	2.11962	0.025651	2
Stambpl1	-0.1268	-0.8443	-0.71124	-1.00081	-0.94407	2.26347	-0.74941	-0.72218	-0.22267	0.421306	-0.2166	1.16666	0.509648	0.058134	-0.27392	-0.56011	-0.81338	-0.6455	-0.51195	-0.4129	2.75967	0.721816	0.85514	2
Dcn	-0.51351	-0.55332	-0.51117	-0.50051	-0.26549	-0.52161	-0.46245	0.586057	-0.51745	0.007957	0.108758	0.243689	0.704391	0.323126	-0.55332	-0.42678	-0.35382	-0.54275	-0.30525	0.073529	4.20193	-0.55332	0.331335	2
Cnr2	-0.84638	0.113512	-1.06459	-0.64751	-1.20183	-0.76352	-1.10884	-0.03954	-0.59893	-0.21822	-0.3631	-0.28174	1.11008	-0.19834	-0.19013	0.178184	0.176137	0.644018	-0.25857	0.289143	3.44933	0.49162	1.32921	2
Camk2g	-0.43666	-0.96982	0.282763	-1.01903	-1.71212	-0.01487	0.179164	-1.08607	-0.02578	-0.1016	-1.11292	-0.85649	-0.75545	1.12738	-0.9448	0.048564	0.861806	0.51162	0.622489	0.337429	2.42985	1.3758	1.25876	2
Nckipsd	-0.26915	-1.4333	-1.25917	-1.35613	-0.66188	0.318952	-0.02721	2.20195	1.87617	-0.65114	-0.43654	-0.32492	-1.2071	0.115385	0.168904	1.14111	-0.09435	-0.46839	0.153044	-0.01716	1.76212	0.759433	-0.29062	2
Dbn1	-0.19339	-1.17916	0.015172	-1.20933	-0.86958	-0.39876	-0.28112	-0.81804	-0.67098	-0.2348	-0.35432	-0.19039	-1.11864	1.02599	0.846357	0.767503	-0.31985	0.084529	1.8095	2.99736	-0.24412	-0.27893	0.81501	2
Cst3	-0.46517	-1.31652	0.285203	-1.5259	-0.43147	-1.28204	0.262053	-1.09751	-0.09084	0.033533	0.061583	-0.73985	-1.06791	0.482554	0.74699	-0.19962	0.49466	-0.63705	2.54735	1.83731	0.807273	0.640491	0.654891	2
Gm8822	-0.34627	-1.21327	-1.49239	-1.49239	-0.98305	-1.19749	0.461836	0.665636	0.043101	-0.74982	-0.90919	-0.07886	1.02206	1.81549	0.052387	-0.91555	-0.18641	0.506321	0.488881	1.08228	1.76932	1.06634	0.591048	2
Gpr33	-0.95707	-1.1998	-0.55778	-1.1998	-1.13999	-1.1998	1.17623	-0.36541	0.986149	-0.4213	0.825131	0.391039	-1.1998	0.530175	0.486128	0.179398	0.235278	-0.04096	2.51938	0.280523	1.5744	-0.06621	-0.83591	2
Daglb	-0.44049	-1.36973	-0.75835	-0.73617	-0.71911	-0.32441	0.051434	-1.16455	-0.24361	0.501394	0.133737	0.53173	0.007366	2.30435	-0.87475	-0.33502	-0.29684	-1.25929	0.078242	2.45555	0.99531	0.369755	1.09344	2
Racgap1	-0.64943	-0.15406	-0.8594	-1.1622	-1.03407	-0.69514	-0.18608	-1.05673	0.547329	-0.54147	-0.42571	-0.35529	0.443625	0.238215	-0.20156	-0.34305	-1.37545	0.958194	0.491875	1.66453	2.35371	1.9908	0.351365	2
Lpcat1	-0.72322	-0.54286	0.045205	-1.34766	-1.1165	0.140481	-0.56797	-0.62602	-0.45998	-0.46716	-0.85597	-0.80758	-0.02559	0.486803	-0.282	1.06006	2.01475	0.199009	3.07613	0.147086	0.672219	0.205506	-0.22475	2
Rap1gds1	-0.69784	-0.32041	-0.94214	-0.81526	-0.05985	0.020213	-0.0192	-0.26765	-0.93933	-0.31401	-0.25213	-0.56177	0.827846	0.281556	-1.21599	-0.41131	-0.38437	-0.58022	0.824202	1.55423	2.90278	1.92322	-0.55257	2
Rhno1	-0.73973	-1.34674	-0.7238	-0.57706	-1.86354	0.707655	-0.90274	-0.99683	0.855257	-0.31573	0.201994	-0.05907	-1.23675	-0.18876	0.128752	0.594349	1.27524	0.233372	0.553642	1.61266	1.33231	-0.44853	1.90407	2
Nup62	-0.55785	-1.38172	0.249517	-1.17378	-0.73528	1.33963	-0.35507	-0.58887	-0.15561	-0.21862	-0.66253	-0.75696	-1.04983	0.90691	-0.48412	-0.15709	-0.82809	1.22841	1.42445	1.27091	1.88534	-0.72909	1.52933	2
Csf2rb2	-1.54278	-0.71154	-1.8208	-0.40358	-0.96974	1.13762	-1.18684	0.580548	0.673281	-0.96502	-1.40948	-0.31611	-0.27571	0.528398	0.860355	0.639836	1.15097	0.167254	1.89442	1.17739	0.280383	-0.01107	0.52221	2
Puf60	-1.23898	-0.81941	-0.71272	-2.31469	-0.16467	-0.24755	0.116362	-1.50865	1.10566	-1.05453	-0.39924	0.471285	0.48148	0.862702	-0.99481	0.554771	0.475642	-0.02538	0.83398	0.943158	1.63137	0.803962	1.20026	2
Inpp4a	-0.35932	-1.65684	-0.856	-1.57695	-0.53122	2.19473	-1.26444	1.09138	0.715192	-0.15826	-0.8986	-0.05761	-0.9671	0.480282	-0.83258	0.393587	0.392138	-0.02176	0.03792	1.27592	0.900168	1.40556	0.293813	2
Nod2	-0.27301	-1.42631	-0.24493	-1.47202	-0.60428	-1.5358	-0.51648	-0.31814	-0.33475	-0.82789	0.043566	0.330784	-1.05221	0.320977	0.723949	0.872712	1.57747	-0.97127	1.40245	1.92765	0.875529	1.03273	0.469284	2
Retnla	-0.35393	-0.42805	-0.42805	-0.42805	-0.42805	-0.42805	-0.42805	-0.42752	-0.42554	-0.04092	-0.41449	0.587766	-0.4167	3.99177	-0.07533	-0.22064	-0.42805	-0.42805	-0.36821	1.60381	-0.3016	0.654982	-0.36907	2
Fosb	1.36584	-0.95885	-0.15995	-1.06059	-0.26124	-0.96992	-0.45057	-1.67223	-1.11026	0.603394	-0.52174	-0.12524	-1.58968	1.02825	0.335539	0.721693	2.33817	0.473215	0.39939	1.21505	-0.28296	0.737514	-0.05484	2
Bag3	0.464258	-0.38235	-0.30606	-0.42726	-0.3744	-0.44694	-0.3927	-0.50557	-0.35838	-0.25316	-0.42574	-0.14131	-0.48121	4.30033	-0.31363	-0.33661	-0.29207	-0.04632	0.22732	1.0196	-0.24618	-0.18272	-0.0989	2
Dnajb1	1.29975	-0.4765	-0.21111	-0.61901	-0.56238	-0.69839	-0.47162	-0.71157	-0.60987	-0.18093	-0.19524	-0.37224	-0.6404	3.82315	-0.11611	-0.30595	-0.50452	-0.48871	0.635759	1.19594	-0.10179	0.052772	0.258988	2
Hspb1	1.14986	0.652134	-0.49523	-0.34399	-0.55659	-0.55659	-0.50255	-0.55659	-0.55659	-0.47628	-0.43343	-0.55659	-0.49965	3.91991	0.147542	-0.55659	-0.51123	-0.49565	0.516768	0.474577	-0.31648	-0.20987	0.763109	2
Ehd4	-0.90697	0.230057	-1.00472	0.239422	-0.3193	-0.83984	-0.76784	-0.71811	-0.53627	-0.97925	-0.71929	-0.49457	-0.51054	1.45013	-0.85122	0.790185	-0.1129	0.282883	-0.17488	2.22136	1.57452	2.20983	-0.06267	2
Dusp1	0.297594	-1.20216	0.323908	-1.07829	-0.9559	-1.26956	-0.0946	-1.10378	-0.78117	-0.26624	-0.1136	-0.2479	-1.17381	1.8922	0.557234	-0.1893	0.421326	-0.47026	0.912009	2.37809	0.161375	1.4853	0.517534	2
Fam76b	0.540239	0.174054	-0.54599	0.35824	-0.61505	-0.95168	-0.85946	-1.76648	-1.00005	0.055022	-0.99776	0.29008	1.32254	0.493874	-0.63339	0.030605	-0.55916	0.23499	3.12935	0.283185	0.674635	-0.49061	0.832831	2
Cdc42ep4	-0.36761	-0.24946	-0.51649	-0.60338	-0.88694	-0.89754	-0.24157	-0.83886	-0.7221	-0.34846	-0.51137	-0.17415	-1.00579	2.82175	-0.25293	-0.20572	-0.00188	-0.43364	0.857234	2.43585	0.683171	0.274946	1.18494	2
Mphosph8	-0.2859	-0.42601	-0.62917	-0.72932	0.723933	-0.49264	-1.24986	-0.77672	-0.66712	0.658676	0.175851	-0.13711	-0.95845	0.508048	0.290941	-1.08259	-0.50584	0.436295	0.101333	0.208477	3.28267	-0.23039	1.78489	2
Hspa1b	1.69989	-0.45459	-0.61855	-0.68531	-0.49727	-0.72641	-0.58832	-0.74364	-0.62001	-0.1966	-0.33039	-0.41284	-0.74364	2.68378	-0.58691	-0.29003	-0.57888	-0.45906	0.585392	2.46	0.08389	0.401012	0.61848	2
Ms4a8a	-0.49644	-0.55486	-0.5142	0.249136	-0.57872	-0.55546	-0.35886	-0.57872	-0.57872	-0.51444	-0.42882	0.311032	-0.43838	2.18663	-0.3967	-0.38299	-0.32791	-0.51378	-0.3828	1.75056	0.072063	3.19977	-0.16739	2
Fabp5	-1.05994	-0.65841	-1.08257	0.423368	-0.78601	-0.88074	-1.19864	-0.70124	-0.20347	-0.88152	0.632446	-0.33575	0.623672	-0.24771	0.094517	1.08876	-0.9132	-0.15891	1.06744	1.72575	2.39676	1.39826	-0.34285	2
Itga5	0.169473	-1.015	-0.09543	-1.04397	-0.29521	-0.61324	-0.217	-1.11932	-0.71364	-0.08848	-0.302	-0.36285	-0.66798	1.93679	-0.05624	-0.54285	0.269666	-1.04281	1.65009	2.29769	-0.3568	0.358252	1.85086	2
Grap2	-0.93548	1.2776	-0.43805	-0.60606	-0.80474	-0.81156	-0.53685	-0.97569	-0.58473	0.0934	-0.63421	-0.80955	-0.09791	1.00823	-0.06125	-0.583	-0.40352	0.518203	1.65814	-0.1089	3.17027	0.064366	0.601306	2
Usp7	1.10561	0.046484	-0.5832	-0.29485	-1.28894	-0.73187	-1.36201	-0.82995	-0.91907	1.15531	-0.67444	-0.2577	-1.34854	0.990026	-0.51108	-0.1204	0.207686	0.888661	0.100663	0.718139	1.14203	2.6754	-0.10795	2
Atp2b1	-0.11948	-0.12383	-0.92738	-0.10564	-0.87814	-0.69648	-0.58206	-1.09341	-0.42401	0.932312	-0.59571	-0.28655	-0.4026	1.41504	-0.82909	-0.97219	0.786733	-0.71995	0.612049	2.78117	0.888007	1.69309	-0.35188	2
Endod1	-0.82819	0.073948	0.194974	-0.58595	0.138524	-0.74026	-0.77152	-1.04608	-0.53512	0.389409	-0.01595	-1.33939	-1.44028	0.391624	-0.82408	-0.25129	-0.23945	0.124933	1.81035	2.48949	1.73259	0.401387	0.870336	2
Egr2	0.679733	-1.03269	-0.71504	2.51321	-0.42754	-0.92997	-0.94339	-0.82097	-0.50474	-0.24425	-0.37875	-0.3239	-0.48081	0.783304	-0.94409	0.394302	-0.60393	0.582504	-0.2027	2.60237	0.343413	0.930654	-0.27672	2
Slc9a4	-0.38159	-0.5153	-0.21205	-0.45564	-0.30147	-0.47711	-0.46098	-0.5153	-0.5153	0.040399	-0.5153	-0.5153	-0.5153	2.25525	-0.5153	-0.213	-0.33757	-0.5153	-0.29324	2.94631	2.21613	-0.08113	-0.12194	2
Trim41	0.099011	-1.07729	0.366455	1.02126	0.308337	-0.79197	-0.63511	-1.73548	-0.66967	0.245554	-1.32176	0.339627	-0.52663	0.091098	-0.90002	0.154657	-0.50817	0.182657	-0.05446	1.42767	3.03073	0.316526	0.636993	2
Praf2	-1.09897	-0.37772	0.324669	0.136237	-0.68668	-0.41067	-0.2859	-1.20842	-0.91379	0.300853	-0.75989	-0.40181	-0.85626	1.11132	-0.29477	-1.17724	-0.96543	0.81108	0.947795	1.17045	2.49181	0.410673	1.73265	2
Piezo1	-0.47629	-1.26682	-0.53942	-0.63155	0.2903	-1.40508	-0.89546	-1.02679	0.021376	-0.31178	-0.56165	2.21624	-1.20267	0.376223	-0.46552	0.176424	0.120988	0.801876	0.067938	2.06645	1.29236	1.34177	0.011087	2
Mx1	0.011131	0.18755	-0.83106	-0.53242	-0.86655	-0.89587	-0.53661	-0.28436	-0.70314	-0.30516	-0.38276	0.062361	0.533028	-0.30645	-0.21702	0.492174	-1.05019	0.11583	0.59492	0.460225	3.9779	0.386083	0.090401	2
Syt11	-0.59901	-1.04956	-0.29576	-1.20236	-0.50882	-1.33147	-0.6872	-0.96326	-0.63669	2.06222	-0.44647	-1.21912	0.102835	0.244039	0.720341	-0.13778	1.41492	0.101172	-0.03417	0.91049	1.65307	0.16452	1.73805	2
Hmgb3	-0.67363	0.872776	-0.45657	-0.62302	-0.33547	-0.49898	-0.52681	-0.82601	-1.05861	1.0251	-0.45315	-0.25882	-0.35117	-0.05271	0.178518	0.029073	-0.82983	0.880863	0.013705	0.994434	3.6644	-0.60953	-0.10455	2
Kdm7a	-0.51894	-0.62076	-0.7557	-1.363	-0.23994	-0.30086	-0.60453	-0.90795	0.683062	-0.03771	-0.80634	-0.74727	-2.00276	1.87785	0.103321	1.21642	1.41265	0.111208	0.147828	1.63561	-0.14749	1.38421	0.481097	2
Col27a1	-0.81278	-0.6412	-0.74772	-0.36427	0.164732	-0.93648	-0.62318	-0.32917	1.5425	-0.67794	-0.89779	-0.69798	-1.26546	0.648677	-0.81789	0.38084	0.675129	-0.00583	1.43618	-0.29243	2.83455	0.389834	1.03767	2
Zfp446	0.047168	-0.72186	-0.63271	-0.44562	-0.55684	0.207091	-0.64805	-0.20627	-0.83616	-0.74051	-0.53152	-0.8926	-0.7323	0.591802	-0.23573	0.286879	0.458149	0.433617	-0.05771	-0.36406	3.67769	1.60088	0.29868	2
Pxylp1	-0.89422	-0.69886	-1.25631	-0.52626	-0.60742	1.38608	-0.17151	0.582547	-0.94842	-0.15115	-1.22861	-1.30257	-0.8834	1.532	-0.01502	0.948136	-0.11685	-0.20797	0.253276	1.76339	0.257982	2.17566	0.109512	2
Gm7816	-0.01711	-0.19951	-0.15133	-0.37524	-0.72807	1.73106	-0.72807	-0.22171	-0.19989	-0.72807	-0.72807	-0.72807	-0.72807	0.032895	0.27937	-0.72807	0.321436	-0.72807	3.0335	2.22446	-0.1916	-0.25774	-0.18402	2
Gm20708	-0.30167	-0.678	-0.87518	-0.87518	0.172274	0.635047	0.79127	2.36646	1.16881	-0.87518	-0.87518	-0.87518	-0.87518	-0.41703	-0.11465	-0.87518	1.51164	-0.87518	0.258104	1.50302	1.32395	-0.65567	-0.56207	2
Myh8	-0.83171	0.596105	-0.16894	-0.48702	-0.80811	-0.36719	-0.49175	2.71535	0.647037	-0.75195	-0.98656	-0.89478	-0.89945	0.397564	-0.55995	1.40163	-0.22481	-0.8922	0.490849	0.315823	0.313937	2.13788	-0.65178	2
Mfsd7a	0.421222	-0.67231	-0.3799	0.140319	-0.76379	1.55205	-0.48838	0.169091	0.433651	-0.76379	-0.76379	-0.76379	-0.76379	-0.36326	-0.76379	1.15284	-0.5844	-0.76379	0.926286	2.24276	-0.76379	2.32415	-0.76379	2

## Sheet: Figure2d-e
Source data Figure2d: Duodenum vs colon (volcano plots)				Figure 2f: DC distribution in the intestine
Genes	Log2FC	p value		marker	Duo	Jej	Ile	Cec	col
Vim	-2.44728	1.9327e-18		CD101	51.3	24.7	24.1	12.9	15.5
C6	7.94299	2.284e-16		PD-L1	84.1	74.1	60	47.1	22
Fam234b	2.83709	1.0835e-15		CD209b	79.9	83.5	66.8	59.3	45.8
Anxa2	-3.26125	6.8458e-15		Sirpa	85.2	82.6	69.4	72.4	69.1
Gngt2	1.88328	2.6829e-14		XCR1	60	50	48.1	94.4	95.5
Gpx3	8.84061	7.9923e-14		TLR3	14.3	18.5	19.2	31	37.8
S100a6	-3.41567	1.9605e-13		ICOSL	27.8	13.7	14.8	34.7	65.2
Cyth4	-1.33325	2.6794e-13		S100a4	60	50	48.1	94.4	95.5
Mmp9	7.48856	3.6955e-12		CX3CR1	10.6	5.17	9.76	8.59	17.1
Plp2	-1.53002	8.1156e-12		CD103+ CD11b+	40.5	33.1	12	5.2	9.5
Apol10b	4.61559	1.0091e-11		CD103+ CD11b-	21.5	14.5	22.5	15.7	18.7
Tppp3	-4.14122	1.8541e-11		Ratio	1.88	2.28	0.5	0.35	0.5
Sema4a	-3.2667	3.4928e-11
Asb2	2.54768	1.1685e-10
St18	5.23016	1.1541e-10
Gbp8	2.88078	1.031e-10
Gm8221	3.62905	1.0327e-10
Emp3	-2.70348	1.9773e-10
Hbb-bt	26.3408	2.2273e-10
Crip1	-2.15544	3.6034e-10
Iglc1	8.55596	3.4917e-10
Iglv1	10.5192	5.0877e-10
Acp5	2.45678	5.8977e-10
Lmna	-2.98096	6.3809e-10
Pla2g2d	5.84187	7.9176e-10
Pdlim1	-3.6186	7.6774e-10
Ltc4s	4.49411	9.4306e-10
Mamdc2	-8.22186	2.0922e-09
S100a4	-3.84856	2.6335e-09
Adgre5	-1.31054	3.3516e-09
Gp2	8.51315	3.2894e-09
Sbno2	-1.74836	3.1424e-09
Pla2g7	3.68121	4.0037e-09
Npl	4.40141	3.9547e-09
Pilra	2.47604	3.6896e-09
Capg	-3.18022	3.8146e-09
Lgals1	-2.22214	1.0127e-08
Pid1	-2.68017	1.073e-08
Ramp1	-2.44046	1.1313e-08
Ndst1	2.64726	1.1502e-08
Cd4	4.5051	1.4374e-08
Isg20	2.75421	1.5773e-08
Ntpcr	3.09127	1.6259e-08
Clec4a4	3.10706	1.6546e-08
Olfm1	-3.1812	1.8953e-08
Tagln2	-1.45511	2.1915e-08
Glipr2	-2.68118	2.2332e-08
Apol7c	2.99658	2.423e-08
Cd164	1.41875	2.7103e-08
Zyx	-1.49741	2.6602e-08
Dnase1l3	2.28431	3.1472e-08
S100a10	-2.43277	4.3379e-08
Gm5150	4.74508	7.3781e-08
Capn2	-2.8486	8.0863e-08
Fmo5	2.92879	9.8841e-08
Ffar2	2.56377	1.3888e-07
Ifit3	4.06804	1.3988e-07
Ccl9	-3.94981	1.9297e-07
F2rl2	-4.03434	2.117e-07
Camkk1	2.55825	2.7844e-07
Ccr2	-3.22205	2.8773e-07
Acss1	-2.03144	3.045e-07
Alox5ap	-1.59425	3.612e-07
Abi3	1.83885	4.1326e-07
Il12rb1	4.41431	4.5473e-07
AB124611	-3.23549	5.3404e-07
Isg15	2.64349	5.6186e-07
Cdkn1a	-1.34044	5.9153e-07
Map2k3	-1.43918	6.7138e-07
Slc40a1	5.68989	6.6717e-07
Pygl	1.57888	7.634e-07
Tuba1a	-1.33148	1.0329e-06
B3galnt1	4.86363	1.0907e-06
Cd300ld3	-7.14856	1.0666e-06
Lst1	2.46406	1.0842e-06
Nrros	-1.2553	1.1703e-06
Myadm	-1.28461	1.1916e-06
Clec10a	-2.7361	1.3485e-06
Socs3	-1.65938	1.3498e-06
Klk8	3.03374	1.3276e-06
Soat1	0.910683	1.4262e-06
Tnfrsf12a	-1.86351	1.4816e-06
Stra6l	2.48717	1.4751e-06
Ahnak	-2.98113	1.4999e-06
Siglece	1.38984	1.5219e-06
Cd33	1.76959	1.7884e-06
Slc25a24	-3.4353	2.1043e-06
Ccdc170	-6.76967	2.1665e-06
Il1rap	-2.56991	2.2851e-06
Crybg1	-1.43365	2.3626e-06
Amacr	4.53576	2.3466e-06
Irf7	1.83735	2.3674e-06
Elmo3	6.46669	2.458e-06
Lrp1	-2.82264	2.4954e-06
Timp2	-4.7614	2.7533e-06
Ttyh2	2.64634	2.7424e-06
Ly6e	1.02172	2.8058e-06
Ctnna1	-1.61807	2.9116e-06
Clec1b	5.3811	3.1642e-06
Ppp1r14a	2.89863	3.1745e-06
Cd274	1.67107	3.2781e-06
Atp1a3	1.34967	3.3038e-06
Tmem14c	1.01083	3.4214e-06
Csnk1e	2.0904	3.7667e-06
Pilrb1	1.77094	3.8768e-06
Arhgap26	-2.18176	4.6185e-06
Cd300c2	1.37256	4.6042e-06
Lrrc4c	7.0889	4.6835e-06
Gpr35	-1.4968	5.5601e-06
Pfkp	-1.31748	5.9127e-06
Fcgr2b	-2.32942	5.8693e-06
Entpd3	6.646	5.9136e-06
Mdh2	1.41418	6.1531e-06
Sgms1	-2.49302	6.1161e-06
Hck	1.01845	6.5129e-06
Lilra6	-2.91973	6.6043e-06
Ltb4r1	-2.07663	6.5919e-06
Oasl2	3.1216	6.7121e-06
Igsf6	1.09347	6.9914e-06
Tspan13	1.30473	7.1565e-06
Ikzf3	2.97906	7.2973e-06
Glrx	1.11815	7.2855e-06
Dgat1	1.59269	8.2514e-06
Gbp7	2.99121	8.3623e-06
Marcksl1	-1.92069	8.5875e-06
Xlr	1.87597	8.7129e-06
Ckb	-1.00124	9.0225e-06
Ifit3b	3.68322	9.0588e-06
Siglec1	2.50042	1.0178e-05
Pkp3	-2.94728	1.0383e-05
Spon1	3.96522	1.0962e-05
Dennd2d	-1.56598	1.1248e-05
Gmfg	0.706888	1.1514e-05
Snx8	-1.77084	1.1829e-05
Ccl8	6.7148	1.3323e-05
Mt2	-3.33028	1.3247e-05
Mgst3	-2.99429	1.3719e-05
Khk	1.35978	1.3906e-05
Plec	-2.74094	1.4712e-05
Ccdc88a	-2.63175	1.5726e-05
Sigmar1	-1.51292	1.5711e-05
Cenpa	-1.774	1.6093e-05
Ccl6	-2.86675	1.6268e-05
Adam15	-2.07184	1.6419e-05
Gpr55	1.64169	1.6486e-05
Tiam1	-2.28268	1.7114e-05
Notch2	-0.831518	1.7219e-05
Art2a-ps	1.69625	1.714e-05
Lsr	-2.98172	1.8422e-05
Esam	3.94524	1.8303e-05
Il22	8.16975	1.8775e-05
Adamdec1	5.07019	1.96e-05
Epb41	1.59254	1.9697e-05
Fdft1	1.1338	2.113e-05
Aplp2	-1.47899	2.4781e-05
Ccnd1	-1.60554	2.4908e-05
Rps27l	-0.970318	2.6667e-05
Scel	5.59681	2.8685e-05
Flnb	1.6003	2.8525e-05
Fpr1	7.24359	2.9826e-05
Ctc1	1.46722	3.1369e-05
Il18bp	3.56328	3.1203e-05
Cbfa2t3	-1.6372	3.166e-05
Rassf4	-1.31955	3.1998e-05
Il6ra	-1.5903	3.3507e-05
Gfra2	-3.36583	3.4777e-05
Gpr171	-1.39361	3.6004e-05
Rgs10	0.872261	3.9318e-05
Gpr68	-2.23577	4.0102e-05
Gsr	2.79552	4.0854e-05
Grina	1.17436	4.1509e-05
Ptprs	-1.27679	4.299e-05
Naga	-1.25305	4.3553e-05
Cwc25	1.5303	4.8421e-05
Zfp968	5.49948	4.8271e-05
Srsf2	-1.06259	5.2307e-05
Fndc5	2.06289	5.3328e-05
Cldn1	-2.5557	5.4759e-05
Serpinb6b	2.06085	5.4599e-05
Gbp2b	4.69256	5.5893e-05
Itga1	-3.29151	5.7278e-05
Plac8	1.48565	5.9317e-05
Gabarapl2	0.903738	6.278e-05
Gda	-3.02032	6.2839e-05
Mcub	-2.73753	6.7092e-05
Dkk3	4.11997	6.7499e-05
Rgs1	2.01466	7.1279e-05
Bcl6	-1.44216	7.354e-05
Il1r1	-3.57263	7.3064e-05
Flot2	-1.02807	7.3828e-05
Cdkn2d	-1.85151	7.505e-05
Btnl2	3.51125	8.1669e-05
Clec4n	2.06305	8.6909e-05
Arhgap19	2.88192	8.6696e-05
Sfmbt2	5.13734	9.0641e-05
Nmi	1.2187	9.3637e-05
Mvk	1.44006	9.4187e-05
St3gal6	2.60109	9.7173e-05
Lpar3	-4.22244	9.8275e-05
Lilra5	5.09746	9.8334e-05
Iglj1	7.72406	9.8227e-05
Ctsl	2.4265	0.00010051
Igf1	4.09203	0.00010228
Hbb-bs	9.97838	0.00010255
Adipor1	1.59281	0.00010666
Klri2	-1.30669	0.00011093
Nup93	-1.58339	0.00011327
Cd1d1	1.57259	0.00011518
Map1a	5.7384	0.00011579
Trim7	-3.01174	0.00011638
Me2	-1.23089	0.00012
Klrk1	-1.4813	0.00012016
AA467197	-3.15163	0.00012069
Srms	7.30104	0.00012447
Plxnd1	-2.32614	0.00012587
Il1rl1	-3.08893	0.00012775
Pmvk	1.51433	0.00012983
Ppp1r3b	2.18793	0.00012995
Prdx5	1.1423	0.00013396
Lmo1	-4.57711	0.00013567
Flrt3	-3.47794	0.0001354
Cd200r4	4.53825	0.00013352
Tlr12	1.94096	0.00013482
Anxa1	-1.63059	0.00014191
Tspan3	-1.15705	0.00014072
Dennd1b	1.55539	0.00014145
Tek	6.45103	0.00014254
Mgl2	-2.23995	0.000144
Defa24	5.42674	0.00014449
Ighj4	7.0001	0.00014704
Cdh17	2.4711	0.00015263
Rogdi	0.924755	0.00015752
Osm	-2.31798	0.00015829
Nras	-0.782575	0.00016209
Psmb10	1.23608	0.00016241
Plxnb2	-2.3683	0.00016124
Rab7b	-1.82604	0.00016269
Fxyd5	-0.829352	0.00016465
1700003E16Rik	6.28492	0.00016638
Prkcd	-1.15954	0.00017012
Cd22	2.28632	0.00017072
Gbp3	2.30226	0.00017381
Nrm	-1.13024	0.00017383
Ifi204	2.2735	0.00017395
Zbtb32	-2.84782	0.00017935
Igfbp3	6.76648	0.00018134
Ighv1-62-2	17.5917	0.00018077
Tmem107	-2.03345	0.00018706
Vill	1.29895	0.00018675
Plpp2	-3.06898	0.00018655
Gm14548	-2.58975	0.00018587
Bace2	4.60502	0.00019585
Dpep2	-1.90617	0.00019734
H2-Q10	-1.33048	0.00019576
Gbp4	1.77937	0.00019667
Pepd	-1.117	0.00019973
Nt5c	-0.913247	0.00021041
Cttn	4.02462	0.00021081
Misp	5.95309	0.00021371
Alcam	-1.74493	0.00021544
Tgm2	1.32183	0.00021532
Adam8	-1.33008	0.00022037
Ptpn13	4.17358	0.00022149
Ppargc1b	-5.00107	0.00022367
Mlkl	3.82325	0.00022823
Mvb12b	3.5596	0.00022737
Serhl	1.18324	0.00023093
Lamb2	4.80635	0.00023819
Fabp1	5.52616	0.00024137
Hcar2	2.16044	0.0002455
Ybx3	-1.80068	0.0002493
Fabp2	6.76222	0.00025462
Stap1	0.862176	0.0002526
Cib1	1.18479	0.0002537
Dtx4	2.91246	0.0002543
Clec12a	-1.34333	0.00025688
Tlr13	1.37676	0.00026251
Lgals9	1.06823	0.00026669
Lat2	-1.53364	0.00026914
Pla2g16	1.451	0.00027416
Usp38	1.04871	0.00028427
Dab2	-2.27211	0.00028538
Tspan33	-1.81499	0.00028718
Rflnb	3.30212	0.00029592
Stau2	4.02782	0.000296
Ptgs1	3.948	0.00029345
Ticam2	-1.29109	0.00029468
Adamts17	4.35963	0.0002939
Nampt	1.22424	0.00030509
Cd300lf	1.37871	0.00030456
Bmyc	-1.0228	0.0003168
Nasp	-1.05589	0.00032573
Slc22a17	4.10036	0.0003375
Rora	2.73533	0.00034657
Prkce	-3.29582	0.00035279
2900026A02Rik	1.31186	0.00035733
Cnnm4	-1.21874	0.00036072
Anxa4	-1.09283	0.00036294
Rtl5	-1.92597	0.00036592
Ccl24	4.62239	0.00037718
Sspo	-3.10864	0.00038366
Jaml	1.04492	0.000406
Mcemp1	-1.20278	0.00041124
Mmaa	-2.86382	0.00041679
Ccl17	-2.78837	0.00042482
Mcur1	-1.16376	0.00043447
Irf5	-0.749027	0.00043737
Blm	2.68151	0.0004406
Zfp24	-1.77967	0.00043884
Kcnn4	-2.30278	0.00043985
Tpi1	-0.865484	0.00045194
E2f2	-1.56168	0.00045841
Cyp1b1	5.00739	0.00045969
Il22ra2	-2.06358	0.00046026
Arsb	-0.984384	0.00046046
Lgmn	1.6786	0.00046858
Calhm6	3.01494	0.00046834
Fgl2	1.20532	0.00047553
Tmem198b	-1.55918	0.00048604
Rbpj	-1.34606	0.00049344
Rcbtb2	2.4324	0.00049602
Naaa	-1.83312	0.00049829
Rara	-1.34124	0.00050621
Cd207	-6.89798	0.00051084
Cd72	1.63245	0.00051799
Osgin1	1.77524	0.00052535
Adgrg1	-3.78527	0.00053089
Cat	0.952354	0.00053434
Hpgd	1.92723	0.00053604
Ston2	2.64593	0.00054081
Ftl1	0.980166	0.00054112
Tmsb15b2	5.45316	0.00054578
Ccpg1	1.05885	0.00054787
Trpc4ap	1.11199	0.00055172
Cd209b	2.3328	0.00055353
Apoe	3.2383	0.00055761
Fat4	3.84369	0.00056457
Mfhas1	2.19176	0.00056414
Cd163	-3.58755	0.00058383
Kcnt1	4.66706	0.00058482
Rsad2	2.67427	0.00059603
Gsg1	1.61845	0.00059429
Gprin2	5.54388	0.00059714
Hba-a2	9.65649	0.00059993
Lair1	1.88874	0.00060924
Gprc5a	-2.02003	0.00061733
Gm14125	6.23666	0.00063202
Rbp2	5.07828	0.00063864
Syne1	1.27785	0.00066791
Cgas	-3.25097	0.00067831
H2-Q6	-1.03645	0.00068682
Pdcd1	4.37772	0.00069238
Slc7a11	1.09129	0.0007064
Spock1	5.13502	0.00071702
Fcgr4	3.4932	0.00072005
Tnfsf14	-3.88766	0.00072242
Cox6b2	-2.28286	0.00072556
Rab31	-1.40808	0.00072677
1810037I17Rik	0.769354	0.00073205
Esyt1	-1.03368	0.00073488
Pilrb2	1.6494	0.00074443
Inpp5b	1.31748	0.0007538
Gstm2	5.63261	0.00075366
Alas2	4.34002	0.00076342
Wnt11	-2.11287	0.00076575
Ccl4	2.14896	0.00078427
P2rx1	3.35974	0.00079085
Olfr462	3.39426	0.00079204
Cish	-1.43682	0.00079968
Prkab2	-1.4384	0.00079928
Rcan1	3.10786	0.00082712
Tuba8	5.54723	0.00082638
Nt5e	3.10961	0.0008275
Slc28a2	2.31386	0.00086264
Ass1	-1.33462	0.00086726
Vasp	0.849187	0.00087636
	-6.19113	0.00087844
Fas	-2.48853	0.00088315
Gas1	6.06545	0.000906
AI467606	-1.03173	0.00090848
Ywhaz	-0.632252	0.00091273
Ptafr	-1.25266	0.00091513
	1.5824	0.00091771
Ptpn18	0.753883	0.00092779
Art2b	2.98556	0.00092752
Ttc39b	-1.33922	0.00095048
Gm14322	4.4945	0.00095301
Slamf9	-2.08299	0.00095958
Nlrp1a	3.65773	0.00095809
Il12b	-3.01457	0.00097014
Ncf1	1.11052	0.00097821
Gm49339	-1.73665	0.0009787
Fut4	2.65115	0.00099154
Smim1	4.62584	0.00102774
Glg1	-1.5673	0.00103313
Nupr1	-2.0853	0.00103843
Kctd14	-2.70445	0.00104263
Cd44	-1.01785	0.00105251
Laptm5	-0.600982	0.00106006
Ppp4r1l-ps	2.74265	0.00105932
Synj2	-2.42179	0.00107001
AW011738	1.61998	0.00108621
Enpp5	3.13284	0.00109145
D930020B18Rik	3.51112	0.00110927
Zfp960	-2.71781	0.00111393
Hk3	2.10603	0.0011192
Marveld1	-1.69985	0.00112076
Bank1	1.96791	0.00113203
Lhfpl2	-3.06582	0.00113039
Cd200r1	-1.79337	0.00115797
Prkcb	1.21843	0.00116441
Nrip3	4.54782	0.00116918
Dio2	4.63751	0.00117444
Kcnj16	3.36101	0.00118083
Cst3	-1.20004	0.00119908
Acp2	1.22028	0.0012114
Arhgef10l	-3.03265	0.00120879
Ebi3	0.969978	0.00125998
Fcrls	-3.17928	0.00126613
Rtn1	1.19227	0.00127392
Milr1	1.1507	0.00127297
Ppip5k2	1.63286	0.00128608
Fyb	1.28572	0.00129557
Pcdh1	4.36289	0.00132689
B4galt3	-1.06232	0.00133437
Hba-a1	7.4161	0.00133707
Cd226	-2.36398	0.00135409
Fdps	0.861657	0.00135089
Gm12346	6.55355	0.00135184
Rwdd1	-0.850985	0.00140947
Strip2	-2.01316	0.0014182
Ncor2	-1.2742	0.00142515
Col7a1	-3.75345	0.00144947
Vcl	-1.3966	0.00147961
Lpl	-1.95094	0.00148426
Ada	1.59423	0.00149425
Nfya	-1.86996	0.0014929
Emilin2	-1.26581	0.00149353
Pcp4	6.71559	0.00150035
Hps6	-2.21182	0.00151153
Ifi213	2.39207	0.0015182
Gpt	-4.67673	0.0015265
Wbp2	0.486411	0.0015322
Dnah7c	4.65938	0.00156783
Id2	-0.825413	0.00157687
Sh3rf3	3.55921	0.00159746
Sigirr	-2.02855	0.00160157
Zswim1	-2.26839	0.00161342
Hs3st1	2.84272	0.00162137
Fn1	-2.31973	0.00163809
Camk2g	-1.1549	0.00165553
Tapbpl	1.07502	0.00168162
Dusp3	-0.870371	0.001697
Sash1	1.90547	0.00172453
Dbn1	-1.61927	0.0017437
Cd24a	-0.951543	0.00175613
Atp6v1d	0.768072	0.00177319
Rnf14	1.00508	0.00177626
Pdcd2l	-1.00719	0.00180418
Nudt14	1.01816	0.00181346
Pdss1	-2.66045	0.00180615
Pcdh15	3.03761	0.00181071
Fam129b	-2.13317	0.00182133
Sumo3	0.891302	0.00183105
Adgrl4	5.66656	0.0018338
Gaa	1.15874	0.00184002
Necap2	-0.730438	0.00184457
Epor	4.26275	0.00187103
Defa30	5.52927	0.00186895
Svbp	1.85509	0.00189625
Stxbp3	-1.16522	0.00190225
Slc27a2	5.23026	0.00191837
Bach2	-1.76476	0.00191842
Spp1	-2.76448	0.00193197
Nxf1	-0.767453	0.00197672
Dcn	-3.9067	0.00197647
Pja1	1.24678	0.00198215
Bhlha15	4.1631	0.0019838
Larp4b	0.988249	0.0020115
Npnt	4.52274	0.00201871
Itpripl1	-1.27387	0.00203242
Gm20388	2.74251	0.00203595
Arhgef3	0.954401	0.00205297
Adgrg6	-2.11237	0.00205251
Tubgcp6	-1.76554	0.00205009
Rabgef1	0.961342	0.00206203
Sema7a	1.28039	0.00206892
4933407L21Rik	2.56163	0.00208653
Unc93b1	0.684603	0.00208609
Arl11	1.88769	0.00209846
Smim5	-3.66229	0.00209206
Nlrp12	2.61252	0.00209991
Cblb	-0.993495	0.00210767
Ermn	-2.42676	0.0021099
Mmp14	2.03201	0.0021553
Tnfaip2	1.63439	0.00216969
Swsap1	3.26693	0.00216721
Relt	-1.54214	0.00217494
Siah1b	-2.73463	0.0022211
Jmy	1.73838	0.00224403
Abcg3	1.23472	0.00224086
Rassf8	4.5578	0.0022346
Serpina3g	1.19596	0.00223029
Olfr143	5.0952	0.00223546
Gar1	-1.79915	0.00225189
Gm4951	3.45601	0.00225469
Ppfia4	0.877679	0.00226784
Tifa	-1.65817	0.00226801
Lime1	1.85754	0.00227647
Muc16	2.33993	0.00228806
Adgrg3	2.79634	0.00231944
Rsad1	1.43468	0.00234549
Asb10	4.57196	0.00237066
Acot6	2.18345	0.00238025
Egfl8	3.3218	0.00239403
Pqlc3	-1.06177	0.00243725
Tcrg-C4	4.40918	0.00243808
Arnt	1.24919	0.00244765
Ndufa3	0.624066	0.0024689
Racgap1	-2.0119	0.00248378
Tff2	6.31376	0.00254476
Inpp4a	-0.851561	0.00252108
Uba7	1.16833	0.00254285
Ccdc92	5.06187	0.00253806
Siglecf	2.23577	0.00254937
Megf9	1.9185	0.00253768
Pla2g4e	2.36676	0.00253224
Tcp1	-0.519217	0.00252901
Leprotl1	0.740151	0.00257949
Tmprss5	4.55754	0.00257989
Pdcl3	0.815972	0.00259356
Tnfaip8l1	-1.75861	0.00260576
Mrps30	-0.867388	0.00262607
Bcar3	-1.54684	0.00263159
Slc6a13	2.10674	0.00264441
Pde1b	1.57149	0.00265566
Tspo	-0.744278	0.00267399
Cd300a	0.927609	0.00269299
Ccr3	3.87188	0.00273235
Cd53	-0.586999	0.00273766
Elmod3	2.09447	0.00273242
Ms4a4a	2.74231	0.0027335
Med13l	-1.30621	0.00275899
Serpini1	-4.09628	0.00276533
Pfkl	-1.1854	0.00277624
Adk	-1.65135	0.00277362
Synpo	-2.85241	0.00280598
Trpv2	-0.929049	0.00285756
Tlr2	-1.85383	0.00285827
Zic5	3.721	0.00285787
Ifi206	3.491	0.00287037
Cd14	-1.93909	0.00288171
Syngr2	-0.822062	0.00289617
Cd300lb	-3.08291	0.00291407
Cpm	2.10752	0.00294582
S1pr2	1.78897	0.00295323
Icosl	-1.18415	0.00297559
Gpr33	-3.24769	0.00299868
BC031181	0.660177	0.00299818
Ptpre	-1.44685	0.00299995
Rin3	-0.998344	0.00297945
Myh4	4.93466	0.00297821
Olfr1289	4.49478	0.00297657
Gm8822	-3.01753	0.00298684
P2ry13	3.60604	0.00302317
Pdcd1lg2	1.56677	0.00303382
Rnd3	-1.97353	0.00304849
Hmga1	-0.746124	0.00306413
Ms4a7	3.73126	0.00307764
Cd38	1.81429	0.00307906
Ssh3	-1.89943	0.00308939
Pik3ap1	0.772298	0.00310069
Tpm2	2.24824	0.00312666
Spg21	0.808072	0.00312558
Adgrl3	1.38307	0.00314357
Fhit	-3.72013	0.00315561
Cyp4f18	1.15625	0.00316633
Angpt4	3.90997	0.00320072
Trex1	-1.00309	0.00319991
Ctsb	1.27749	0.00322778
Cyp2s1	-2.51079	0.00325841
Ifit2	2.756	0.00325708
Plcxd3	2.87235	0.00324991
Eno1	-0.701072	0.00327399
Serpinb1a	1.79313	0.00328165
Podnl1	4.18736	0.00330538
Rnpep	0.711753	0.00330465
Paox	1.87217	0.00332784
Efemp2	2.83008	0.00334299
Emp1	-2.06189	0.0033449
Itih5	2.89354	0.00336998
Vrk2	-1.29129	0.00338533
Dip2c	1.87578	0.00339306
Cfp	-0.909663	0.00340368
Polr3a	-2.0575	0.00341728
Trerf1	-0.949388	0.00343831
Nckipsd	-1.02958	0.00344851
Ankrd31	-3.63452	0.00345162
Asb4	-5.68434	0.00346896
Klf12	0.779456	0.00346478
Galnt9	-4.18008	0.00350357
Tifab	0.908086	0.00355094
Chsy1	-0.977915	0.00356475
Tyrobp	0.711923	0.00357754
Ahrr	1.91893	0.00358471
Slc37a2	1.98273	0.00364669
Fth1	0.606471	0.00368249
Cnot6l	1.05	0.00367454
Rrp1b	-1.80919	0.00368932
Ctsf	3.55939	0.00369219
Treml4	1.24721	0.003714
Gpr146	-1.28105	0.00373336
Klrb1b	-2.64676	0.00374314
Rps6ka4	-0.844334	0.00376682
Gpr84	-2.5158	0.00376387
C2	2.07713	0.00377365
Met	-3.37916	0.00378529
Fam214a	2.58782	0.00378706
Tmbim6	0.531527	0.00381256
Prdx1	0.565323	0.00379825
Tubgcp5	-2.02837	0.00381178
Serpinb9	1.49493	0.00381176
Paxip1	-1.17618	0.00383837
Nosip	0.9391	0.00385352
Olfr299	-5.01167	0.00389781
Mxra8	3.86271	0.00394481
Psme1	0.69025	0.00402344
Sh3gl1	-1.46061	0.00406618
Ubald1	0.897115	0.00407862
Card10	-2.6344	0.00411401
Rab11fip2	-2.58514	0.00411069
Slc12a9	-0.993758	0.00412463
Slc23a2	1.41837	0.00416174
Limd2	1.20259	0.0041555
Adgrg5	0.854661	0.00416588
Amn1	-1.7386	0.00416719
Foxred2	-2.00117	0.00418565
Grk3	-1.38729	0.00419533
Il4i1	-1.61495	0.00420378
Prr5	2.83737	0.00422219
Mkln1	0.708359	0.00424137
Otos	4.63271	0.0042662
Fos	-0.998465	0.00431752
F2rl3	4.15549	0.00431336
Btla	-1.08719	0.00431555
Wnt4	1.68767	0.00437367
Gak	0.589993	0.00437384
Myadm	-0.985538	0.00438438
Trap1	-1.01615	0.00439685
Dck	1.10749	0.0044135
Puf60	-0.544701	0.00444732
Has3	-4.7706	0.00448742
Aif1	1.38121	0.00449616
Acpp	1.99565	0.0045263
Gypc	-1.10525	0.00453863
Ngfr	-3.8747	0.00460498
Csf3r	1.70369	0.00461064
Itpk1	-1.2221	0.00464365
Chac1	2.53707	0.00465278
Cxcl9	2.22115	0.00467757
Heyl	5.6448	0.00468187
Pgm2	1.10176	0.0046917
Gstm5	2.0759	0.00478896
Stambpl1	-1.9763	0.00479278
C1qa	2.90224	0.00478777
Zfyve28	1.46959	0.0047844
Fsd2	3.45544	0.00473012
Gatad2b	-1.01783	0.00477546
Trim12c	1.57205	0.00479042
Palld	-1.29969	0.00474131
Ifi47	1.31833	0.00478396
Trdc	-4.28885	0.00476701
Kcnj10	2.75341	0.00481806
Zfp760	-3.72675	0.00484292
Extl3	-1.57692	0.00487396
Gm12253	2.91072	0.00488163
Mtfr1	1.6381	0.00492288
Plxnc1	1.37746	0.00494739
Wee1	-2.36539	0.00496994
Plekhm1	1.15609	0.0049802
B3galt6	2.07555	0.00501174
Gas6	4.02643	0.00502072
Nup62	-1.53858	0.00505969
Fabp5	-1.47958	0.00507408
Ezr	-0.67317	0.00507518
Pdia5	-2.91465	0.00512839
Fgf2	3.28949	0.00512292
4932438A13Rik	0.668808	0.00511195
Emcn	4.50631	0.00511811
Cd101	2.10505	0.0051118
Blvra	1.21284	0.00514009
Smpd3	3.09027	0.00516739
Map2	3.13106	0.00524682
Mmp2	2.74489	0.00524379
Kbtbd12	5.02425	0.00523901
Ripk3	-1.25789	0.0052867
Ehf	1.437	0.00533013
Guca1a	-1.59222	0.00533518
Tmem106a	1.01533	0.0053143
Lrrc56	2.88927	0.00532734
Col17a1	3.51074	0.00534613
Lpcat1	-1.54016	0.00537552
F13a1	-2.95568	0.00538156
Acy1	2.25822	0.00541828
Hspa4l	2.07916	0.00544426
Runx1t1	2.879	0.00548108
Zmiz1	-0.967238	0.00551623
Adtrp	4.2529	0.0055337
Psme2	0.539162	0.00554362
Jchain	4.01031	0.00555339
Sorl1	1.2943	0.00556734
Hsd17b4	0.80449	0.00559586
Slc6a20a	2.84313	0.00558701
Ankrd66	4.77951	0.00560208
Olfr1341	3.20839	0.00561027
Slc23a4	-3.03971	0.00563078
Itm2b	0.956516	0.00566038
Ndrg3	0.752586	0.00566444
Cmtm4	2.87216	0.00568152
Atp10a	-2.23878	0.00571845
Rasgrp1	-1.73739	0.00574639
Cd300lg	-1.94014	0.00579159
Aldh1a1	3.70973	0.00579018
Cacna1g	4.38688	0.00580933
Ext1	-1.90588	0.00582357
I830077J02Rik	1.25031	0.00581619
Phlda1	-1.95229	0.00584869
Usp10	-0.896178	0.00584895
Eif1ax	-1.39583	0.00587933
Csf2rb2	-1.35045	0.00587505
Penk	6.33226	0.00591079
Dele1	1.09949	0.00592459
Smyd1	-4.64876	0.00596116
Oas1g	2.49297	0.0059637
Bcl3	-0.842426	0.00600811
Lgi4	-5.96869	0.00602997
Trem1	1.50691	0.006044
Trp53inp1	2.19203	0.00612199
Gm12286	-3.91894	0.00615555
Cyth1	-0.95075	0.00617392
Btnl7-ps	5.46494	0.00618877
Gna15	-1.61572	0.00623774
Garnl3	1.74262	0.00626461
Dnal1	2.20053	0.00626137
Atp1a1	-1.13574	0.00631691
Tk2	1.47057	0.00634978
Cemip	2.45806	0.00637051
Cnr2	-1.7475	0.00640458
Git2	0.720825	0.00651319
Pcdh7	5.02529	0.0065811
Selenop	2.33403	0.00661935
Ier3	-1.64472	0.00664372
2510009E07Rik	1.98241	0.00663633
D13Ertd608e	-5.07351	0.00665249
Pef1	1.23949	0.00669586
Blvrb	1.63746	0.00670986
Smg6	1.51323	0.00671912
Dnajc6	4.28067	0.00675651
Tcaf1	2.93173	0.00675043
Emd	0.973288	0.0067761
Tmem140	1.72083	0.00677574
Klhl9	1.10294	0.00679698
Avpi1	-1.25817	0.00684628
Tef	1.83807	0.0068222
Ppie	-0.97606	0.00684126
Hmgcl	0.70504	0.00682926
Sft2d1	0.648724	0.00684073
Brix1	-1.14438	0.00696052
Ppm1g	0.713884	0.00711216
Prpsap2	1.45301	0.00712825
Acsf2	1.53768	0.0071944
Brd8	-1.09943	0.0072801
Castor2	-2.08918	0.00727643
Fam84a	-3.22759	0.00733344
Fastkd3	-1.71948	0.0073291
Hagh	1.05477	0.00727323
Napg	-1.02319	0.00725772
Clec4b1	-1.66465	0.00731286
Lamp1	1.41453	0.00733472
Pram1	1.55668	0.0072442
Klf10	-0.705924	0.00725786
Trem3	2.36991	0.00722175
Ifi205	-1.33966	0.00722898
Gstm1	2.13938	0.00728877
Olfr569	3.21243	0.00733532
4932415D10Rik	3.50946	0.00734711
Daglb	-1.35543	0.0073614
2610318N02Rik	-2.5161	0.00738071
Trank1	3.64838	0.00740475
Rttn	-1.99471	0.00741918
Itga5	-1.18198	0.00748623
Nudt4	1.59617	0.0074716
Borcs5	-1.43278	0.00748044
Eml6	-1.94029	0.00748018
Cxcr6	3.24057	0.00744183
Olfr788	2.48984	0.00746688
Rnf32	4.07377	0.00760361
Gsto1	0.691222	0.00763788
Lipa	0.945514	0.00773266
Unc5cl	3.7602	0.00774029
Adamtsl3	3.56488	0.0077234
Inpp1	1.30253	0.00781233
Aoah	3.34983	0.00782928
Dusp28	2.05287	0.00784859
Cd48	-0.571181	0.00788692
Ocstamp	1.31551	0.0079154
Dna2	-1.07569	0.00791639
Epb41l5	-1.55468	0.00796518
Ak8	-2.74688	0.00794183
Slc4a5	3.69204	0.00795802
Wdr92	1.73206	0.00795476
Golgb1	-1.33619	0.00799687
Gpd1l	1.00672	0.00798759
Strbp	1.02615	0.00802851
Samd11	2.07756	0.00802146
Ifrd1	1.16424	0.00806018
Cntnap2	2.38939	0.00806054
Zbp1	1.77965	0.00814814
Klhl13	3.15674	0.00814721
Arhgap12	-1.26718	0.00817088
Zbtb46	-1.12162	0.00827522
Hpgds	1.34635	0.00829103
Gan	-1.25826	0.00828902
Ndufa6	-0.616404	0.00831268
Hdac9	1.36765	0.00838925
Rdh13	-1.30539	0.00837966
2700049A03Rik	-2.04239	0.00838762
Neurl3	0.671672	0.00838052
Rfx5	2.14042	0.00841416
Gad2	4.06923	0.00845211
Trf	-0.892617	0.00844299
Lrig2	-1.57487	0.00845449
P2rx3	-4.87018	0.0085403
Gpr161	3.08466	0.00854431
Ptgir	-3.50307	0.00859211
Angel2	-0.78551	0.00861152
Nsmaf	-0.801201	0.00862212
Rnh1	-0.843213	0.00867258
Med9	-1.0324	0.00866626
Msr1	3.53028	0.00868488
Prss57	2.98207	0.00872
Pigh	-1.58138	0.0087137
Kynu	0.70946	0.00873684
Rab20	1.3915	0.00873742
Tmem106c	0.976911	0.00871393
Slc7a5	2.32915	0.00877068
Cenpl	0.807416	0.00879514
Ulbp1	-2.43524	0.00880995
Pianp	1.61765	0.0088366
Ddx59	2.28531	0.00886158
Pcdhgb7	6.09618	0.00886146
Acsl3	-2.82619	0.00893868
Ammecr1	-2.92836	0.00893383
Igkv4-72	4.35012	0.00894181
Oxld1	2.69543	0.00895266
Mgat4a	0.904835	0.00900294
Atp6v0a1	-1.34927	0.00902265
Cplx2	1.75759	0.00911508
D11Wsu47e	-2.04274	0.00912173
Agpat2	-3.28222	0.0091328
Adssl1	-2.1052	0.00919305
Pacsin2	-1.03131	0.00916998
Slc4a8	2.2281	0.00919152
Olfr748	3.5958	0.00917285
Stab1	1.66519	0.00921121
Adgre4	1.72033	0.00924939
Rasd1	-3.43974	0.00924622
Blnk	-1.57496	0.00923491
Brd2	-0.580062	0.00929509
Btbd8	3.50756	0.00931376
Cep19	-1.76945	0.0093556
Ppm1e	3.27999	0.00935278
Chmp5	0.871853	0.00942325
Nod2	-1.19967	0.00942487
Enpp4	2.33933	0.00947787
Zfp946	2.29193	0.00947292
Rinl	0.851743	0.00950074
Oas1a	0.985097	0.00954789
Arrb2	1.03067	0.00954077
Pnpo	1.13635	0.00958414
Clec4a2	1.03915	0.00959432
Pdxk	0.645511	0.00958337
Gm8220	4.68529	0.00964752
Itln1	4.33638	0.00968731
Etfbkmt	-2.42304	0.0097312
Ifitm6	1.17701	0.00975029
Cldnd1	-1.2438	0.00979033
Mad1l1	1.31934	0.00978402
1110002E22Rik	-5.16558	0.00983722
Snx30	-1.95707	0.00986752
Eif2b2	1.03897	0.00989704
Crip2	-1.96118	0.00995655
Pak4	-1.09677	0.0100131
Celf5	3.83877	0.0100085
Gm10392	-4.9174	0.0101267
Gipc1	-1.39485	0.0101923
Tmem26	3.19169	0.0101927
Edil3	2.06874	0.0102321
Dcaf1	1.31198	0.0102301
Gm21188	-1.73045	0.0102292
Fcer1a	6.01008	0.0102888
Nedd9	0.921655	0.0103667
Stt3a	-0.568828	0.0103698
Cdc42ep4	-1.89985	0.0103407
Zfp773	1.32107	0.0103622
Enpp1	1.25972	0.0104021
Tdrd6	4.94109	0.0103909
Fkbp1a	-0.652881	0.0104325
L3mbtl4	2.07874	0.01044
Rab11a	-0.567377	0.0104853
Csf1r	1.60342	0.01047
Arsi	-4.6624	0.0104801
Galnt1	1.04457	0.0105708
Myb	2.81377	0.0105282
Mettl2	-1.12898	0.0105642
Hr	-3.56434	0.010517
Bmp2	3.40311	0.0105005
Acer2	1.22767	0.0105775
Lmtk2	-1.30703	0.0105542
Zfp329	1.67612	0.0105743
Ppard	-1.53171	0.0106049
Matk	-1.73241	0.010603
Mcpt1	5.97063	0.0106308
Il1a	2.06348	0.0106389
Hgf	1.47248	0.0106936
Maml2	1.50514	0.0106804
Lpcat2	1.19843	0.010689
Ar	2.75995	0.0107687
Maf	1.69807	0.01078
Olfr488	3.55837	0.0107656
Ggt5	1.40508	0.0108977
Zdhhc14	1.14445	0.0109141
Picalm	-0.693008	0.0109195
Eif1a	-0.705767	0.010884
Nap1l1	0.592159	0.0109126
Dusp1	-0.867254	0.010932
Tmem63b	-1.911	0.0109845
Mylk	2.03865	0.0110602
Dram2	1.03461	0.0110671
Exoc6	0.732251	0.0110962
Pitpnm2	2.38821	0.0111111
Shmt1	1.67299	0.0111719
Myocd	3.93547	0.0111514
Ear2	-1.76583	0.0111606
Zfp872	-2.02153	0.0111803
Rhou	-4.02566	0.0112032
Vrk1	-0.676122	0.0113042
Apmap	-1.34871	0.0112976
Lgals3bp	1.06914	0.0113225
Mtmr10	-1.63013	0.0113374
Arg1	4.73384	0.0113529
Rif1	1.53487	0.0114027
Atp1b3	-0.614119	0.0114732
Nudt18	1.24732	0.0114931
Rabep2	-1.03728	0.0115267
Stk40	-1.09436	0.0115973
Zfp146	-3.92637	0.0116198
Abhd17b	-1.77026	0.0116243
Smpdl3a	0.739814	0.011701
Wdr78	2.8702	0.0117068
Vat1	-1.64654	0.0117488
Ubash3b	-1.61891	0.0118432
Clec4a3	-1.57968	0.0118459
Ralgps1	-1.78672	0.0119333
Selenoi	-1.75932	0.0119234
Sp6	4.67906	0.0120094
Apbb1	-3.16344	0.0120283
Gle1	-0.853812	0.0120621
Slc46a1	2.89985	0.0120724
Arid3b	-1.09884	0.0121615
Stom	-1.27817	0.0121848
Plbd1	-0.46682	0.0121569
Map4k5	1.61943	0.0121775
Uvrag	-0.812126	0.0121875
Usp35	-1.77336	0.0121833
Scimp	0.960748	0.0121531
Il27	3.34266	0.0122023
Ffar4	-2.40406	0.0122527
Ganc	1.46628	0.0122449
Rhog	0.450437	0.0122369
Phactr3	-3.46293	0.0123655
Tnfrsf17	4.44102	0.0123782
Slbp	-0.65105	0.0124168
Esr1	-2.09969	0.0125206
Pmm1	1.11304	0.012523
Pou5f2	2.51848	0.0125494
Tdrp	2.44141	0.0125811
Anxa5	-0.659203	0.0126557
Tubb2a	-0.999378	0.012675
Neo1	3.08517	0.0127059
C1qc	2.97208	0.0127608
Tanc2	1.79857	0.0127553
Foxp1	-0.908225	0.0127896
Hic1	1.51825	0.0127994
Gramd2	-3.34234	0.0128127
Tctex1d2	1.22705	0.0128433
Sh3bp5l	-1.65312	0.0128659
Fcgrt	-0.912333	0.012971
Phf2	1.66792	0.0129598
Catsper4	-4.17141	0.012972
Agps	-1.42233	0.0129922
Pcdh17	3.16623	0.0130524
Cd209d	-2.62036	0.0130793
Akip1	1.15737	0.0131269
Acap1	0.906965	0.0131865
Rasl11a	2.89148	0.0131826
Ccr1	0.912235	0.0132353
Tdrd7	-1.49556	0.0132277
Dnttip2	-0.618277	0.0132541
H2-Q7	-0.798846	0.0133201
Plpp5	1.4874	0.0134065
Cdip1	0.856052	0.013514
Tnr	2.21317	0.0135276
Bloc1s1	0.567492	0.0135241
Kpna4	0.770128	0.0135603
Slco4c1	2.87253	0.0136151
Nat8f4	-4.91645	0.0136924
Gsdmcl2	-3.189	0.0136809
Rapgef3	4.0164	0.0137076
Adam33	2.93674	0.0137257
Cdk5rap2	1.95891	0.0137475
Flywch2	3.60715	0.0138143
Hps1	0.732717	0.0138323
Med31	1.13879	0.0138513
Cryba4	3.54664	0.0138686
Hoxb5	3.81744	0.0139389
Sdc3	-1.40747	0.0139619
Nr1h3	1.55714	0.0139976
B4galt5	-1.22675	0.0140784
Rgs18	-2.04987	0.0140543
Sphk1	-1.85246	0.0140705
Igkv12-41	-4.73506	0.0141146
Selenom	1.84567	0.0141646
Dock3	3.18068	0.0142235
Mrpl17	0.752045	0.0142837
Gm7232	-2.09352	0.0142903
Ttc39c	-3.32527	0.0143109
D1Ertd622e	-1.44324	0.0143768
Olfr835	4.6396	0.0143707
Snx33	2.74989	0.0144086
Abhd12	1.11298	0.0144499
Gstm3	6.20312	0.0144999
Rhno1	-1.09413	0.0144964
	4.60939	0.0145999
Klhl42	-2.72666	0.0146645
Arhgap24	-1.85481	0.0147016
Vmn1r5	3.08913	0.0146941
Letm2	-1.65499	0.0147376
Tmeff1	3.61003	0.014761
Plppr4	-2.36727	0.014784
U2surp	0.674932	0.0148485
Tbx3	4.00363	0.0148805
Cdh7	2.44642	0.0150367
Fgf13	-3.14864	0.01509
Hap1	1.39939	0.015146
Samd3	-4.5285	0.01523
Gadd45g	-1.4188	0.0153331
4931440P22Rik	1.77995	0.0153402
Vmn1r11	4.68226	0.01534
F3	3.07644	0.0153788
Sdc4	-1.20107	0.0153991
Fkbp1b	-3.11436	0.0154351
Dhx35	-1.15015	0.0154676
H2afz	-0.635774	0.0154678
Nup50	-0.719345	0.0154859
Atp6v1f	0.467445	0.0155476
Mmp8	3.96797	0.0155256
Cdk10	-1.11623	0.0155522
Pcyt1b	2.45693	0.0156599
Gm906	5.72445	0.0156584
Mcrip1	0.760585	0.0156771
Nr5a1	4.26187	0.0157923
Tmem63c	-4.26312	0.0158497
Lrp6	1.2046	0.0159033
Rnf128	2.83115	0.0158969
Rfx3	-1.60728	0.0159937
Vamp8	0.517204	0.0159964
Ddit4	-1.62413	0.0160485
Selplg	-0.572795	0.0160436
Ywhag	-0.636331	0.0160742
Npat	-1.66885	0.0161106
Ush2a	2.42718	0.0161421
Synpo2	-2.42469	0.0161485
Ifit1bl2	1.52204	0.0162007
Zg16	-4.27229	0.0162256
Olfr1009	2.68812	0.0162733
Tpp1	1.04156	0.0164218
Rin2	0.907772	0.0164404
C4b	2.79497	0.0164598
Akt1s1	1.16517	0.0165255
Acer3	-0.779975	0.0165379
Tuba1b	-0.712432	0.016628
Dab1	3.60122	0.016597
Otof	-3.38623	0.0166169
Ctla2b	1.89729	0.0166211
Igha	3.69512	0.0166028
Sh3bgrl3	-0.344702	0.0166982
Iqcg	4.82943	0.0167135
Il1r2	1.07399	0.016798
Tgtp1	3.27899	0.0167971
Chst15	1.2816	0.0168927
Tubb6	-1.00673	0.0169411
Myl12b	0.48689	0.0170216
Abcc4	-1.12898	0.0170718
Dennd1a	1.34822	0.0171279
Ppan	-0.720514	0.0171763
Gpr65	-0.617343	0.0172528
Slc7a8	2.3038	0.0172452
Car2	1.94562	0.0172441
Zfp300	1.51524	0.0172247
Pxylp1	-1.94894	0.0172382
Klhl18	1.16729	0.01722
Musk	5.40769	0.017324
Smug1	-1.50422	0.0174388
Il16	0.806834	0.017505
Olfr250	1.77974	0.0175375
Nfic	-1.31344	0.0175307
Olfr191	3.42134	0.0175116
Tnfrsf21	-1.35808	0.0175999
Kank2	2.60715	0.0175725
Bend4	-0.722755	0.0175864
Mplkip	-1.60083	0.0177374
Plgrkt	0.871563	0.0176873
44442	-1.60051	0.0177256
Eef2k	1.51381	0.0177093
Fndc3b	1.10734	0.0177139
Ptpn11	-0.831752	0.0176605
Suox	-1.47791	0.0177429
H2-D1	-0.446395	0.0176798
Gm13803	-4.77732	0.0177039
Gigyf1	-1.02452	0.01776
Nxpe1-ps	3.48168	0.0177956
Dgkk	3.55543	0.0178313
Snapc3	-1.06392	0.0179488
Bcl2l15	2.59505	0.0179343
Irf2bpl	-1.15913	0.0180969
Camk1d	-0.725262	0.0181181
Syt11	-1.75261	0.0181573
Heph	2.8732	0.0181759
L3mbtl3	1.84684	0.0182301
Cnot8	-0.830069	0.0182502
Bach1	-1.14226	0.0182945
Ehd4	-1.20749	0.0183256
Cyb5b	0.985404	0.0183458
Taldo1	0.526797	0.0184131
Xxylt1	1.61892	0.0184121
Ncoa4	0.878848	0.018425
Nlgn2	-2.65387	0.0184723
Cdkn2aip	-1.09435	0.0185434
Gm5850	-5.15972	0.0187237
Prmt2	-1.73696	0.0188328
Clec4d	-1.76068	0.018792
Zfp446	-1.22574	0.0188397
Olfr267	3.17055	0.0187887
Prcp	-0.487636	0.0188185
Trim39	1.08932	0.0188812
Dgka	-0.674671	0.0189734
Olfr296-ps1	-4.93209	0.0189769
Vipr2	4.8845	0.0191007
Il17rb	3.10398	0.0190713
Eya2	3.83121	0.0191105
Nadk2	-2.3413	0.0191126
Btbd16	1.44234	0.0191566
Mcpt4	4.68864	0.0191475
Ccl3	2.238	0.0191909
Pprc1	-1.30293	0.0192075
Fgf11	1.92375	0.0192639
Trib3	2.08964	0.0192898
Galnt12	2.44172	0.0193063
Cyb5d2	-1.13122	0.0193206
Csf1	2.49052	0.0194912
Sirt2	0.562792	0.0194667
Tomm34	0.392696	0.0194546
Vdr	-1.46531	0.0194798
2010300C02Rik	2.69652	0.0194799
Olfml3	2.58572	0.0193944
Clcn1	3.24405	0.0194053
Ccrl2	0.839578	0.0194954
Ttn	2.12679	0.0194334
Pde10a	-2.72235	0.0195465
F10	-2.25458	0.0195212
Slc43a2	1.19722	0.0195359
Fnbp1l	-1.76361	0.0195733
Xylt1	-1.96911	0.019597
Ighv1-26	4.61252	0.0196959
Asprv1	-4.51301	0.0197614
Cyp11a1	2.51229	0.0197811
Tspan8	2.87849	0.0198259
Zcrb1	-0.611503	0.0199028
R3hdm2	-0.809992	0.0199143
Ndufa8	0.647634	0.0199565
Ccdc9	-1.3264	0.0199274
Btnl1	-2.53199	0.0199557
B3galt1	3.52269	0.0200288
Tspan15	1.78188	0.0200881
Synpo2l	2.2057	0.0200637
Dag1	-1.14469	0.020047
Plcb2	0.704073	0.0200722
Tomm5	0.713849	0.0200542
Nmt2	-0.654378	0.0201408
Tatdn1	1.42032	0.0202674
Il17ra	-1.05164	0.0203024
Ltbp3	-2.8615	0.02035
Sorbs2	1.39761	0.020321
Aak1	1.84347	0.0203591
Ccr5	-0.878481	0.0203275
Col2a1	4.12833	0.0203929
Snx1	-0.768264	0.0203844
Celf3	3.34552	0.0204516
Tssc4	-1.20383	0.0204514
Letmd1	0.904793	0.0204698
Scaf11	-0.710979	0.0204881
Cdkn2aipnl	0.753879	0.0205539
Trim35	-0.913046	0.020519
Runx2	1.75131	0.0205931
Vmn1r51	-4.01365	0.0205949
Zfp971	-1.94118	0.0205798
Ifit1bl1	2.48566	0.0205302
Ivns1abp	0.490503	0.0206403
Lipo2	-2.6483	0.0206544
Sgk1	-1.23235	0.0206854
Xcl1	-4.67562	0.0207931
Rbm34	-1.12237	0.0207558
Selenon	1.23026	0.020791
Selenbp1	1.34944	0.0207128
Slfn2	-0.864158	0.0207659
Mcpt-ps1	6.31713	0.0207367
Gm15280	0.550789	0.0208134
Dennd5b	-0.897482	0.0208541
Rspo1	2.82231	0.020883
Kif5a	-2.25062	0.0209351
Gtpbp8	-1.71984	0.020989
Dkkl1	3.06041	0.0209623
Fam174a	1.23279	0.0209958
A230050P20Rik	1.74868	0.0210198
Slc5a9	4.66548	0.0211361
Ccnd3	-0.841306	0.0211241
Tcn2	0.790827	0.0212448
Celf1	-0.893239	0.0213081
Brinp2	2.63769	0.0213264
Nrp2	-1.40621	0.0213509
Pde12	-0.850634	0.0213617
Dbp	2.34599	0.021396
Kcnk1	3.07333	0.0214312
Fbxo30	-1.61816	0.0214285
Gm8989	5.35831	0.0215095
Rnaset2a	0.738548	0.0214927
Il18rap	-1.11853	0.0216359
Syt2	3.77502	0.0215759
Rgs8	3.33051	0.0216012
Ccdc73	3.76574	0.0216232
Gm18988	-2.63019	0.0216421
Acy3	3.37357	0.0216675
Nucb2	1.09477	0.0218226
Rbm3	-0.478157	0.0218149
Fut7	-3.97672	0.0218887
Ms4a6b	1.10417	0.0220195
Agfg1	1.25393	0.0220042
Lin54	1.01344	0.0220397
Naalad2	-2.71473	0.0220316
4930523C07Rik	-0.919947	0.0220888
Tap1	-0.615205	0.0221131
Ppm1j	2.14571	0.0223992
Derl3	2.3623	0.0223672
Trip11	-1.06738	0.0222927
Rfx2	-2.04849	0.0223636
Gfm1	-1.10317	0.0223403
Furin	-1.03681	0.022391
Hebp1	2.11678	0.0224106
Cbx7	2.02624	0.022315
Osbpl8	-0.943944	0.0225741
Icos	1.91847	0.0225732
Prodh2	-1.01178	0.0225495
Creg1	0.649877	0.0225167
Magi1	-3.47998	0.0224709
Tgoln1	0.515261	0.0225464
Adamtsl1	2.9083	0.0225241
Sec24d	1.47645	0.0226063
Lrrc8e	-2.66782	0.0226197
Smpd2	-1.6948	0.0226615
Slc16a7	-1.89228	0.0226443
Fads1	1.31591	0.0227368
Kcnk5	3.63865	0.0227437
Gid8	1.12919	0.0228097
Klra2	1.80082	0.0228405
Vps28	0.5559	0.022856
Stxbp6	-2.46816	0.0228762
Cuedc2	-0.544852	0.0229064
Pcgf3	-1.72638	0.0229599
Inava	3.93223	0.022945
Zfp691	1.59869	0.0229786
Zfp367	-1.73123	0.0230353
Igkc	2.96436	0.0230343
Sis	3.00655	0.0230949
Arrdc3	1.44638	0.0231106
Tnfrsf26	1.53609	0.0231488
Anpep	0.997003	0.0231781
4933427D14Rik	3.02443	0.0232487
Cxcl14	3.5233	0.0232579
Mzb1	2.95743	0.0232534
Sh3rf2	4.13737	0.0232258
Cyp2ab1	-3.83127	0.0233059
Igsf5	4.77818	0.0234408
Kdm2a	-0.685698	0.0234343
Sms	-0.632466	0.0234653
Fam92a	-1.41307	0.0234876
Ccdc36	2.34029	0.0235214
Crot	0.90594	0.0235809
Mx1	-1.31758	0.0237022
Loxl3	2.17063	0.0236259
Gab2	0.886231	0.0237534
Tnpo3	-0.557082	0.0237569
Gfpt2	2.84466	0.0237246
Htra3	-1.71225	0.023697
Zic4	4.05517	0.0236351
Sowahd	4.08965	0.0237668
Dpy19l4	-1.74636	0.0236552
Clec4b2	1.96304	0.0236723
Vmn1r73	1.72564	0.0238493
Fxyd2	2.06733	0.0238508
Fstl4	3.07625	0.0238843
Crtc3	0.81518	0.0239652
Col27a1	-1.26714	0.0239867
Rxfp2	4.32021	0.0239424
Alk	2.97465	0.0239868
Gm6545	4.06406	0.0239853
Pafah1b3	-0.887482	0.0240596
Gpcpd1	-0.703767	0.0240766
Aldh4a1	1.51671	0.0240725
Sall2	-3.50197	0.0240739
Polr2g	0.774115	0.0241249
Mrpl27	0.799048	0.0242597
Tmem47	2.30009	0.0242929
4930449A18Rik	3.57301	0.0243168
Ccdc59	-0.964508	0.024388
Slc29a3	-1.08737	0.0244049
Dbh	-3.92804	0.0244958
2310057M21Rik	-1.21853	0.0244924
Slc1a7	2.69256	0.0246005
N4bp2l1	0.674661	0.0245736
Entpd1	0.850044	0.0246081
Birc2	0.943152	0.0245841
Cep192	-1.35271	0.0246778
St6galnac3	1.85296	0.0246883
Slc35f6	-1.13534	0.0247302
Abr	0.840313	0.0247986
Vangl1	-1.8991	0.0249661
Lat	1.90331	0.0249595
Hivep1	-0.811973	0.0250189
BC028528	-0.953503	0.0250267
Sugct	2.55646	0.0250062
Zmynd11	1.23374	0.0250782
Adrb2	-1.14182	0.0250792
Ctsa	0.592316	0.025145
Tcf19	-1.36478	0.0251144
Retnla	-5.31433	0.0251277
Ms4a6c	0.677821	0.0251721
Clptm1l	1.33887	0.0252245
Tnip2	-0.992139	0.0252741
Elp5	-0.452621	0.0254127
C1qb	2.33827	0.025362
Trmt9b	-3.58643	0.025411
Tmem37	2.65448	0.0254284
Isoc2b	1.70852	0.0254319
P2ry10b	-1.69186	0.0255087
Enox2	-1.32072	0.025554
Trdv4	-4.49416	0.0255386
Ccar2	-0.899171	0.0255882
	0.475422	0.0256175
Hey1	4.00289	0.0256428
Armc7	1.15549	0.0256725
Akr1b3	0.583593	0.0258265
Ccdc97	0.834045	0.0257568
Tns3	-1.21521	0.0257758
2210016F16Rik	0.703599	0.0258053
Sp4	2.13335	0.0258225
Gm14326	-1.28155	0.0258351
Cd209a	-1.01999	0.0259068
Olfr803	-1.62535	0.0258939
Ighv5-17	4.70374	0.0258947
Plpbp	0.663982	0.0259457
Tmem170b	0.946964	0.025983
Serpinf1	-3.18139	0.0260169
Scrn1	2.8572	0.0261688
Lfng	-1.73223	0.0261941
Smarcd3	4.22193	0.0262848
Stk26	2.6544	0.026293
Igbp1	0.658631	0.0263565
Zfp512b	1.50202	0.0263821
Acsl6	-3.78943	0.0264882
Ankar	4.74952	0.0265694
Ercc6l2	-1.67678	0.0266324
Gm5478	4.84687	0.0266423
44440	0.808587	0.0266662
Zfx	-0.838115	0.0267761
Aldh3a2	0.75001	0.0268247
Tada3	1.20308	0.0268829
Gm21762	-6.53271	0.0269043
Tacr1	3.16753	0.0269399
Zfp354a	2.02698	0.0269797
Sesn2	1.32903	0.0269881
Adora1	3.87038	0.0270001
Fzd5	-1.71478	0.0270437
Atxn7l1	-0.596944	0.0271033
Mrps6	-1.05582	0.0270918
Havcr2	0.945369	0.0271958
Tmem204	2.45111	0.0272262
Traf1	-0.872733	0.0272457
Rps12-ps24	2.42735	0.0273218
LOC102637012	3.82335	0.0273247
Batf	-0.883343	0.0274324
Ppfibp2	-0.842426	0.0274406
Kdm1a	-1.60897	0.0273829
Mmp13	3.8455	0.02743
Gm45716	0.92892	0.0274342
Mapk9	1.26934	0.0274833
Celf2	-0.607954	0.0275745
Pdlim7	-0.836505	0.0275918
Adcy4	2.2396	0.027549
Mpc1	-0.577361	0.0275504
Fam110a	1.03397	0.0275759
Col11a2	2.32493	0.0276188
Hlf	3.44579	0.0276704
Egfr	-2.20024	0.027688
Mcl1	-0.671396	0.0276984
Adgrl2	1.97295	0.0278291
Ptpro	-1.18169	0.0278456
Pde4c	-2.068	0.0278558
Olfr1273-ps	2.78324	0.0277845
Gm3962	3.69913	0.0278513
Gata3	2.08278	0.0280081
Plk3	0.996605	0.0279937
Rbpms2	1.77409	0.0279303
Kcne3	-1.318	0.0279919
Fnip1	1.09826	0.0279641
Ap1ar	-1.82603	0.0280043
Defa23	5.10473	0.0278977
Uck1	-0.787441	0.0280379
Cep83	1.06933	0.0280853
Olfr878	4.60028	0.0281162
Klra9	-4.65412	0.0282714
Myo5c	2.60769	0.0282797
Impg2	2.38116	0.0283177
Cdc123	0.620598	0.0283133
Igf2	3.71132	0.0282561
Alkbh1	-0.796154	0.0282655
Krt80	-1.11566	0.0283522
Csk	0.612233	0.0285083
Apcdd1	4.29989	0.0285237
Tagap	-0.816041	0.0285992
Iqcb1	0.888917	0.0287279
Rims3	3.03833	0.0287108
Chst12	-1.28967	0.0286914
Cmya5	2.66328	0.028709
Zfp398	-1.2592	0.0286983
Mmd	0.735471	0.0287817
Zfp429	-1.3803	0.028781
Pola2	-0.658432	0.02883
Snx19	1.28244	0.0288142
Etfdh	-0.655718	0.0289049
Ceacam18	2.41245	0.0289054
Nlrp9a	-4.50913	0.0288769
Smim19	1.84972	0.0289598
Gm16042	3.81506	0.028944
Fis1	0.477236	0.0289881
Nfkb2	-0.690467	0.0290055
Smc5	-1.03067	0.029038
Nhej1	-2.20879	0.0290566
Spaca6	-2.14317	0.0290984
Rasgrf2	1.35058	0.0292003
44445	-0.620359	0.0292313
H2-T23	0.431675	0.0292996
Lcp2	0.697911	0.0293199
Gpam	2.88956	0.0293845
Sfrp2	-5.04458	0.0295127
Pycard	-0.785083	0.0294755
Apex1	-0.748836	0.0295633
Zfp770	1.61976	0.0295513
Tnip3	-1.00933	0.0295613
Lyz1	-1.86763	0.0295121
Vmn1r14	2.26078	0.0295491
Tert	2.92184	0.0296282
Wdtc1	-1.91311	0.0296148
Zc3h12a	-0.670429	0.029685
Taf6l	0.525429	0.0298492
Eif4ebp2	1.08002	0.0299586
Samd4	3.41583	0.029729
44260	1.25618	0.0299223
Galk2	0.695836	0.0299375
Rab19	1.95923	0.0297453
Cd59a	3.55674	0.0298208
Sgpp2	2.6988	0.0298905
Tstd2	-0.906435	0.0298904
Card19	-0.841628	0.0299518
Nccrp1	-2.5777	0.0298974
Rnf181	0.67015	0.0298361
Alg11	-1.31789	0.0298876
Bclaf1	-0.434864	0.0299919
Atp6v1c1	0.442809	0.0301214
St8sia6	-1.38955	0.0301507
Cnpy3	0.402404	0.0301841
Usmg5	0.481297	0.0302161
Trim16	-2.56889	0.0303111
S1pr5	3.82339	0.0303555
Abcc3	2.0324	0.0304429
Ccnq	-1.47968	0.0304626
Hepacam2	-0.987264	0.0305607
Fam149a	-2.07724	0.0305443
Rab3d	-1.44853	0.0306158
Pls1	3.13151	0.0307521
Ocln	2.40221	0.0308391
Mtss1	-0.943967	0.0308439
Btbd7	-0.740643	0.0307975
Ankrd37	-1.79103	0.030821
Nme2	-0.554552	0.0308829
Mertk	2.4947	0.0310548
Spin1	0.889338	0.0310431
Add3	-1.01725	0.0312125
Cbx8	-2.04729	0.0311826
Mtpn	0.538321	0.0312336
Mettl18	-2.92376	0.0312247
Sdk2	2.04586	0.0312141
Dtx1	1.63013	0.0312914
Rdh10	2.61315	0.0313987
Adam28	1.39442	0.0314551
Trbc1	2.04728	0.0314534
Prrt2	-4.11315	0.0316238
Cxxc5	-2.04324	0.0316305
Cry2	-1.23586	0.0317218
Pitpna	-0.831309	0.0318542
Cct8	-0.491071	0.0318532
Ggt1	2.94196	0.0320443
Olfm4	5.78073	0.0320607
Bpnt1	1.08271	0.0320826
Eif3l	-0.485891	0.0320982
Stradb	-1.52427	0.0321689
Cbx3	-0.472577	0.0321955
Msmo1	0.644851	0.0321541
Disp2	2.52765	0.0321844
L1cam	-0.823762	0.0322255
Lemd2	-1.01147	0.0322857
Copa	0.430347	0.0323907
Rap1gds1	-1.03458	0.032361
Pheta1	-2.52537	0.0323803
Sptbn1	-1.02043	0.0324368
Omp	-4.45958	0.0324761
D3Ertd254e	1.11252	0.0325396
Zfp937	1.28168	0.0325713
Olfr911-ps1	3.47021	0.0325677
Scyl1	0.864081	0.0325966
Afap1l2	3.02416	0.0326812
Cd209c	-1.20938	0.0327017
Tor1aip2	0.56254	0.0326784
Kif1a	-1.51465	0.0328428
Gstp3	2.29289	0.0328258
Mga	-1.48598	0.0328694
Ido1	2.61792	0.0328926
Ssr4	0.476605	0.032954
Stat4	0.846684	0.0330501
Cwh43	3.97965	0.0331847
Xaf1	0.936883	0.0331658
Ly6k	5.8408	0.0331915
Sp110	0.772914	0.0332014
Gm10045	-4.4301	0.0331955
Btnl9	1.88371	0.0332336
D8Ertd738e	0.418508	0.0333036
Rnf126	-2.03993	0.0333314
Apol11b	3.69272	0.0333213
Gdf3	-3.32291	0.0334617
Tmed10	-0.419542	0.0335335
Nedd4	0.781781	0.033571
Atp2b1	-0.828019	0.0336064
Casp2	-0.939135	0.0336806
Osgep	0.633893	0.0337047
Zfp296	-1.79851	0.0337884
4930526A20Rik	-2.11812	0.033782
Cd36	-1.22412	0.0338651
Hcls1	0.400896	0.0338756
Gabpb1	0.67493	0.0339117
4933434E20Rik	0.431428	0.0338964
BC035044	-0.830815	0.033926
Pfn2	-2.41936	0.0339865
Abcb1b	-1.0358	0.034021
Slc9a7	-0.970888	0.0340989
St8sia1	-1.81261	0.0341243
Sned1	-2.45095	0.0341468
Vps16	0.634034	0.0341971
Mrc2	2.75207	0.0343445
Vgll3	-3.49289	0.0343699
Nars	0.511084	0.0343998
Rubcnl	-1.31292	0.0344226
Gbp6	1.51226	0.0345488
Tspan10	4.19697	0.0345948
Fam189a2	2.13062	0.0345836
Relb	-0.610033	0.0346288
Mtg1	1.46599	0.0346572
Gm4450	4.94225	0.0346637
Cers2	-0.521064	0.0347085
Ints9	0.903217	0.0348973
Lig4	3.83883	0.0349027
Spib	-1.2414	0.0349474
Rspo2	3.79486	0.0350085
Acot9	-0.658404	0.0350596
Pecam1	1.20028	0.0351386
Gabrq	2.47221	0.0352691
Kcnc2	3.51104	0.0355294
Sv2a	-2.85087	0.0354785
Olfr777	-2.81363	0.0355144
Olfr1106	1.70067	0.0355375
Dcbld1	1.62609	0.0358868
H2afy2	3.67158	0.035588
Sdhaf4	1.1619	0.0358694
Cit	-1.64527	0.0357906
Tfec	2.31411	0.0359417
Sipa1l3	-0.878885	0.0359021
Fem1c	-0.709509	0.035773
Dhrs11	1.15026	0.0357973
Mthfd1l	-1.40016	0.035794
Dmrta1	2.55235	0.0356301
Fam186a	2.88078	0.0358488
Olfr432	-2.49249	0.0358838
Pgrmc2	-2.2477	0.0359603
Myl4	2.6722	0.0359211
Unc93a	1.82325	0.035841
Zfp541	3.27019	0.0359463
Gm4202	-0.631236	0.0357316
Olfr1291-ps1	2.7476	0.0358156
Rps6ka3	-1.29451	0.036034
Fut9	2.78202	0.0360174
Irf6	2.21557	0.0360987
Gm3629	-4.98844	0.0361467
Psmb9	0.468071	0.0361369
Arl6	-1.27901	0.0361703
Mtmr6	0.728115	0.0362847
Smim17	3.69427	0.0363324
Gucy2c	1.31185	0.0364633
Thnsl2	-3.36309	0.0364502
Rb1	1.18385	0.0365513
Lynx1	-3.16327	0.0365518
Carm1	-1.29865	0.0365365
Ccdc174	-0.771019	0.0365626
Strn4	-0.983964	0.0366292
Dgat2	-0.807101	0.0366203
Ninl	1.84765	0.0366759
Gm4804	2.31249	0.0366898
Tcea3	-3.20147	0.0368078
Tex14	1.80833	0.0368029
Cdkl3	1.33904	0.0368727
Trim11	0.808218	0.0369062
Coro1b	0.49957	0.0368675
Smpdl3b	-1.20264	0.0368704
Zfhx3	0.765508	0.0368098
Pigz	2.14171	0.0368979
Nsl1	-1.41831	0.0369226
Paqr9	4.18697	0.0369688
Ell2	0.813255	0.0370112
Hsd17b13	2.38841	0.0371102
Ccdc173	1.63586	0.0371619
Gm17970	2.44627	0.037166
Clk4	-0.576651	0.0372542
Neb	1.4888	0.0372631
Olfr847	-2.07431	0.0373885
Slc35e4	-1.8684	0.0374136
Gm42715	-0.644261	0.0376353
Nop58	-0.593545	0.0377293
Chdh	3.02068	0.0377889
Ippk	-1.79929	0.0377569
Atp6v0a2	-1.16031	0.0378016
	1.18556	0.0380733
Tmem176a	-1.06849	0.0381762
Map4k4	-0.722084	0.0382345
Ldhc	3.34166	0.038406
Ric8b	-1.30935	0.0384267
Nrip1	0.763537	0.0384474
Aldh1l1	2.65448	0.0385383
Psmg4	0.774778	0.0385173
P2ry6	-1.28645	0.0386157
Cacnb3	-2.06902	0.0386707
Exosc5	0.642766	0.0386691
Aspa	1.75015	0.0388169
Sh3glb1	0.548509	0.0388126
Vps53	0.787252	0.0388957
Sntb1	1.73069	0.0388991
Itgb2l	3.18069	0.038952
Foxp3	-3.44548	0.0389417
Hdgfl2	-0.562063	0.0389881
Col6a1	3.15382	0.0391333
Oplah	2.30395	0.0391201
Rps12-ps9	-2.30283	0.0391171
Fam213a	1.83169	0.0391649
N4bp3	-1.23372	0.0393322
Ptcd1	1.24088	0.0393226
Dnmbp	1.95872	0.0394034
Pym1	-1.19576	0.039407
Emc1	-1.3561	0.0394732
	1.33899	0.039469
Vav2	-0.822581	0.0395476
Apoc2	2.17048	0.0396726
Muc15	3.24228	0.0396647
Ifngr1	-0.521168	0.0398092
Btk	-0.568231	0.0398027
Arhgap45	-0.561766	0.0398667
Rtel1	1.55987	0.0398484
Dhx29	-0.935346	0.0398807
Colq	-3.2384	0.039915
Gpbp1	-0.608281	0.039989
Ckap2l	-1.43158	0.0399977
Gjb2	2.59747	0.0400721
Rem1	-3.04433	0.0401447
Got2	-0.42663	0.0401752
Sp140	0.641283	0.0402281
C5ar2	1.6335	0.0402214
Foxk1	1.3408	0.040301
Mreg	-1.45456	0.0403452
Asl	-0.595791	0.0404282
Pltp	-0.986381	0.040499
Tln1	0.405862	0.0405841
Bmp2k	-0.893713	0.0405949
Nif3l1	0.894317	0.0406678
Trdn	2.60788	0.0409021
Slc27a3	-3.01179	0.040894
Slc22a18	-2.65374	0.0409642
Rere	-0.832385	0.0409617
Atp6v0c	0.42608	0.0410441
Ptpn14	2.16637	0.0411054
Glb1	1.02296	0.0411322
Vmn2r71	3.94026	0.0411238
Grk5	-1.62435	0.0411916
Vps9d1	-0.886573	0.0412623
Ect2	-2.82796	0.0413007
Rab7	0.47861	0.0413
Dcaf11	0.536916	0.0414374
Adcy6	-2.3322	0.0415739
Dclre1a	-1.76742	0.0415872
Ccdc17	-2.48256	0.0415485
Ier5	-0.898532	0.0415609
Olfr98	4.59306	0.0415215
Cysltr2	2.345	0.0416277
St3gal1	-0.696099	0.0417129
Ly86	0.497548	0.0417311
Wasf2	-0.78235	0.0417216
Gcnt4	-1.86044	0.0417608
Ptprc	0.509663	0.0418639
Foxred1	0.799953	0.0419353
Gm14917	2.07101	0.0419281
Ms4a8a	-2.46614	0.0419901
Cog2	-0.762953	0.0420457
Hmgxb4	-1.86056	0.0420426
Snx25	1.57857	0.0420492
Nuak2	-0.551762	0.0421942
Angptl7	1.96192	0.042219
Cops3	-0.608895	0.0423463
Glt8d2	3.51515	0.0423264
Syt6	3.87222	0.0423117
Cacnb4	2.65944	0.0425978
Dph7	-2.2466	0.0426194
Pgls	-0.497477	0.0426132
Pts	0.822351	0.0425793
E130308A19Rik	2.0529	0.042585
Zfp667	1.26581	0.0425758
Irak4	0.569398	0.0425734
Clstn3	-3.73738	0.042706
Sox17	4.65747	0.0427445
Hsd17b11	1.21637	0.0426518
Tssk6	1.97529	0.0427381
Olfr1200	2.34711	0.042722
Ube2z	-0.99298	0.042901
Ascc3	-0.804613	0.0428878
Sccpdh	1.56703	0.0429512
Rala	-0.782924	0.0429889
Nfatc1	0.67034	0.0430277
Hsd17b7	1.62032	0.0430844
Ablim2	2.06087	0.043122
Map3k15	1.92087	0.0431259
Muc13	3.41042	0.0432934
Ms4a4c	-1.04216	0.0432575
Cd300ld	1.01979	0.0432902
Nhsl2	-1.77376	0.0432245
Folr2	-4.46783	0.0433274
Olfr441	3.37478	0.0434557
Adss	-0.68617	0.043539
Syt7	1.55668	0.0435285
Vmn1r198	1.89823	0.0434964
Stab2	-2.91777	0.0435744
Slc6a18	1.46631	0.0439022
Slc4a7	-0.766172	0.0438016
Epsti1	1.06377	0.0438354
Slc29a1	0.812881	0.0438454
Mgea5	0.791687	0.0436664
Ptdss2	-1.33002	0.0438954
Hnmt	2.7306	0.0436612
Spata6	-0.846185	0.0437397
Agmo	1.19076	0.0438937
Eif2s3y	2.63625	0.0438832
Gm15807	1.44658	0.0438738
Gimap1	1.25206	0.0437744
Gm3055	2.69412	0.0437762
Dnase1l1	-1.07438	0.0440734
Ccnh	-0.943601	0.044089
Runx1	0.720213	0.0440849
Klrd1	-1.06275	0.0440865
Olfr721-ps1	2.37203	0.0441432
Ccdc7a	2.28577	0.0441859
Scarf1	-3.12413	0.0442678
Slfn10-ps	-2.71357	0.0443217
Hs1bp3	1.93465	0.0443648
Alpk1	-1.33901	0.0444618
Abcg1	-0.878874	0.0444953
Grik5	2.96196	0.0447318
Cybb	0.771744	0.044772
Grb10	2.7576	0.0447697
Pnpla7	0.713075	0.0446731
Zfp41	1.77521	0.0447789
Mapk11	-2.51328	0.0446911
Gm5121	-2.38375	0.0447753
Csn1s1	2.54142	0.0446669
Pdgfrb	3.00938	0.0448374
Samd10	1.58636	0.044906
Myo18b	2.16609	0.0449938
Nmnat1	-0.973207	0.0451011
Lpar2	-3.52129	0.0451191
Mageb16	4.3287	0.0451442
Tspan31	-0.559024	0.045257
Lcmt1	-0.847686	0.0452712
Xkrx	-2.27906	0.045345
Hspa8	-0.502607	0.0454709
Cep57l1	0.944406	0.0455362
Tmem138	-1.66296	0.0455376
Phf6	-1.1415	0.0454872
Ranbp9	-1.01522	0.0454781
Reps2	1.90467	0.0453948
Numbl	1.68487	0.0454885
Smim24	0.947163	0.0456268
Kif1c	-1.28975	0.045722
Npr2	-2.29376	0.0457493
Zbtb18	-1.21435	0.0458301
Dap3	-0.696835	0.0458662
Spata7	-0.990362	0.0458916
Cyb561d1	-1.09818	0.0459169
Itk	1.38495	0.0459484
Tgfb2	3.47872	0.0460164
Cnot2	-0.645593	0.0460649
Arvcf	3.03639	0.0462075
Tmem231	0.996447	0.0461965
Serpinb1b	2.66163	0.0462103
Crocc2	3.0049	0.0461845
Nup155	1.28186	0.0462695
Cd68	0.566084	0.0463097
Baz2a	0.668554	0.0463559
Kctd12	-0.774972	0.046413
Trmt6	-1.09224	0.0466307
Olfr484	1.45191	0.0466963
Dpp7	-1.18791	0.0469566
Lrp2	1.64745	0.0470351
Sh3bgrl2	2.18871	0.0469632
Sh3bp2	-1.10948	0.0470287
Adra2b	1.64668	0.0469955
Qrich1	0.520971	0.0471903
Kif18a	1.46059	0.0471974
St3gal4	-0.830637	0.0471615
Bloc1s4	-2.23053	0.0472
Snrnp40	-0.760265	0.0471914
Tes	-0.714493	0.0473592
Calm1	-0.460949	0.0474359
Dusp4	2.06031	0.0474287
Gm10439	-4.35192	0.0474788
Znhit3	-1.0574	0.0475792
Cela1	2.663	0.0476917
Gdpd3	1.37035	0.047671
Ces2g	2.41064	0.0479069
Dnajb14	-0.627659	0.0479702
Fam220a	1.12951	0.0480552
Gcsam	-1.84215	0.0481112
Zbtb4	2.30698	0.0481694
Guca1b	3.60444	0.048319
Psmg2	-1.04362	0.0482362
Bahcc1	-2.07851	0.048216
Fzd7	-2.02826	0.0483073
Zfp979	0.973824	0.0482648
	0.906068	0.0483005
Dock2	-0.532888	0.04844
Sh3tc1	-1.35908	0.0485491
Tm7sf3	1.23642	0.0487564
Actr8	-0.718302	0.0488126
Kdm7a	-0.444118	0.0488041
Notch4	2.20644	0.0490978
Fcgr1	2.04444	0.0490722
Rhobtb3	3.68786	0.0489489
Lactb2	-1.12403	0.0490768
Dnajb6	0.546009	0.0490929
Fam136a	1.12874	0.0490615
Smim6	-2.83579	0.0489913
Fer1l4	-2.97467	0.0491587
Ttf1	-1.00833	0.0491477
Tulp2	-1.51471	0.0492869
N4bp1	-1.14825	0.0493373
Ube2f	-0.496737	0.0493676
Scrn3	1.51673	0.0495179
Slco2b1	2.51307	0.0495242
Rnf19a	-1.52116	0.0496266
Zfp942	1.21776	0.0496031
Aldh9a1	-0.53494	0.0497372
Rpusd4	-0.906761	0.0497355
Cyp20a1	-0.895615	0.0497082
9330182L06Rik	2.74221	0.0497611
Tmed3	-0.415649	0.0498967
Zfp330	-0.653499	0.0499398
Aff1	-0.438621	0.050255
Ezh2	-0.701768	0.0502683
Parp12	1.65555	0.0502827
Zfp646	-1.01771	0.0501873
Tmem35b	1.50897	0.0502649
Aldh18a1	0.920678	0.050398
Hspa5	-0.658769	0.0503578
Rab2a	0.681671	0.0503849
Krt79	4.534	0.0503441
Aip	0.624004	0.050433
Clec2d	-0.85976	0.0505036
Gm7043	1.66137	0.0505291
	-3.12408	0.050578
Chmp4b	-0.972165	0.0506046
Ddc	1.60116	0.050687
Gm8489	-1.46291	0.0506774
Fbxw19	1.68503	0.0507709
1110008P14Rik	0.684465	0.050846
Pbxip1	0.60447	0.0508808
Slc25a44	0.945665	0.0509173
Gm10309	3.88231	0.0509176
Rnaset2b	0.55153	0.0508546
Ap2s1	0.472133	0.0510393
Rcn3	-1.34852	0.0510371
Phlda3	-4.32892	0.0509915
Camk2n1	1.70836	0.0510555
Slc9a4	-3.22974	0.0511088
Rnf167	0.722958	0.0510992
Ptma	-0.472724	0.0512027
Rplp1	0.29964	0.0513726
Cdc6	-1.96193	0.0514309
Lpxn	-0.575179	0.0513343
Usp8	0.951601	0.0513586
Lypla2	0.544988	0.051392
Cd37	-0.881625	0.0514184
Ago1	1.04497	0.0514218
Abce1	0.820559	0.0512576
Alas1	1.07264	0.0514985
Klf6	-0.500669	0.051614
Idh2	0.575535	0.0518621
Mkl2	-1.07397	0.0519824
Fat1	3.52962	0.0521341
Asap1	-0.942522	0.052328
Pold4	0.609917	0.0524035
Tpm3	-0.328077	0.0523893
Gpat3	-2.48114	0.0522307
Stard8	-1.52628	0.0523337
Zcwpw1	1.01069	0.0522729
Trpm4	-1.57276	0.0523581
Rnf216	-0.647996	0.0523687
Cd47	-0.457958	0.0522325
Grik3	1.67961	0.0525456
Nfkbie	-0.468179	0.0525235
Peli3	4.0551	0.0525425
Rnf113a2	0.827055	0.0526316
Irf3	-0.643145	0.052777
Rpain	-0.950345	0.0528056
Rasa1	-1.22537	0.0527187
Elk4	-0.903547	0.0528502
Rfc1	-1.09456	0.0527892
Creg2	1.62737	0.0528346
Dok2	-1.27151	0.0528855
Jag2	1.26686	0.0529972
Klrb1f	-2.7635	0.0530438
Gm44511	-2.86883	0.0531984
Cbr3	1.7028	0.0532301
Myo1a	3.44499	0.0533717
Mif	0.436483	0.0533431
Ccdc142	-3.01505	0.0533566
Nfkbia	-0.724505	0.0535286
Phf1	1.36069	0.0535346
Specc1	-1.05809	0.0534609
Gtf3c2	-0.617806	0.0534825
Rev1	1.71802	0.05372
Olfr67	2.31388	0.0537059
Sertad3	-1.70292	0.0536866
Nos2	3.45368	0.0538353
Atp1b1	2.70563	0.0537987
Apeh	0.673729	0.0537939
Kazn	1.68955	0.0538484
Ddhd1	1.01451	0.0538809
Ago2	0.847056	0.0539315
Slc25a32	1.77588	0.0540039
Olfr922	2.15748	0.054021
Luzp2	2.8475	0.0540328
Tmtc1	2.78487	0.0540786
Wdr53	1.55666	0.0542161
Preb	0.577251	0.0542386
Samd9l	-1.23488	0.0542544
Apol10a	-2.9836	0.0542332
Rbp3	4.20376	0.0543144
[truncated: 33,048 more rows]

## Sheet: Figure 3d
Source Data Figure3d: Heat-map OT-II T cell from colon vs SI
genes	baseMean	log2FoldChange	lfcSE	stat	pvalue	padj
upregulated in colon OT-II vs SI OT-II
Vim	1501.29	2.187	0.318248	6.87199	6.33106e-12	9.07331e-09
Cd44	722.355	1.08828	0.166321	6.54327	6.01876e-11	6.70892e-08
Crip1	502.834	1.26329	0.198745	6.35633	2.06632e-10	1.48067e-07
Lmna	309.508	2.81167	0.498722	5.63776	1.72273e-08	7.20101e-06
Wdr11	62.7632	2.0086	0.360927	5.56512	2.61972e-08	1.05124e-05
Sord	35.0232	2.58114	0.489357	5.27454	1.33087e-07	4.17227e-05
Atp2a3	759.712	0.986073	0.189046	5.21604	1.82793e-07	5.23936e-05
H2-Q2	146.594	1.7012	0.335961	5.06368	4.11243e-07	0.00010314
Cyp2s1	44.3694	3.25524	0.648638	5.01857	5.2057e-07	0.000127375
Ctla2a	81.0406	1.47436	0.295188	4.99467	5.8938e-07	0.000137504
Sostdc1	76.0044	1.87933	0.379455	4.95271	7.31875e-07	0.000164446
S100a10	1373.17	0.710168	0.143498	4.94897	7.46071e-07	0.000164446
Lgals1	1054.45	1.43229	0.291385	4.91547	8.85714e-07	0.000181336
Rgs14	187.098	1.07458	0.224055	4.79604	1.61834e-06	0.000318337
Slc9a9	439.508	0.906825	0.191891	4.72573	2.29294e-06	0.000425978
Thy1	659.914	0.777144	0.167977	4.6265	3.71904e-06	0.00061163
Ccr4	431.182	1.86861	0.411117	4.5452	5.4884e-06	0.000873963
Rngtt	196.598	1.01313	0.225608	4.49066	7.10033e-06	0.00109585
Akap12	64.6479	2.45542	0.547581	4.48413	7.32129e-06	0.00109623
Vasn	33.6948	2.28508	0.511981	4.46322	8.07367e-06	0.00118072
Cited2	179.291	1.1638	0.260911	4.46054	8.17526e-06	0.00118072
Itpr1	365.833	1.05448	0.236546	4.45781	8.27998e-06	0.00118072
S100a11	748.122	1.51426	0.340066	4.45284	8.47405e-06	0.00118072
Plec	496.382	1.25267	0.283058	4.4255	9.6218e-06	0.0013044
Gng2	163.907	1.49227	0.343632	4.34263	1.40788e-05	0.00175211
Tspo	915.21	0.454559	0.106105	4.28407	1.83508e-05	0.00221802
Axl	43.9794	2.51587	0.599191	4.19877	2.68371e-05	0.00313058
Spryd3	86.6122	1.23555	0.294663	4.19311	2.75152e-05	0.00317279
Ahnak	541.804	1.62197	0.390715	4.15128	3.30626e-05	0.00369058
Sema4f	29.5096	2.29205	0.556529	4.11848	3.81379e-05	0.00411397
Tigit	1335.11	0.939041	0.231144	4.06259	4.85321e-05	0.00501932
Lad1	99.8537	2.21027	0.554286	3.9876	6.67439e-05	0.00662945
S100a4	154.883	1.95164	0.490212	3.98121	6.85642e-05	0.00674349
Oxsm	42.4774	1.66877	0.421113	3.96277	7.40862e-05	0.00714646
Hsph1	642.871	0.841691	0.21349	3.94253	8.0628e-05	0.00770343
Trpm7	343.669	0.604551	0.153858	3.92927	8.52056e-05	0.00805541
Cysltr1	21.4997	4.08324	1.03972	3.92726	8.59179e-05	0.00805541
Spice1	47.0485	1.42388	0.364443	3.90699	9.34519e-05	0.00868064
Trerf1	165.914	0.881244	0.226137	3.89695	9.74115e-05	0.00896543
Traf6	212.417	0.876723	0.228662	3.83414	0.000126006	0.0108973
Lxn	92.6155	1.15475	0.303318	3.80705	0.000140636	0.0117572
Sit1	228.955	0.742924	0.195905	3.79227	0.000149276	0.0122749
Cpox	50.8752	1.87339	0.494327	3.78978	0.000150778	0.0122976
Pfkp	1376.46	0.594331	0.158602	3.74732	0.000178733	0.0142305
Fat1	35.9303	6.66959	1.79972	3.70591	0.000210635	0.0161304
Hmgcr	292.614	0.747221	0.203974	3.66332	0.000248963	0.0185007
Sema4d	573.445	0.503874	0.138745	3.63166	0.000281603	0.0202283
Ecpas	102.11	1.29505	0.358269	3.61475	0.00030064	0.0212579
Myo18a	160.28	1.00209	0.277239	3.61452	0.0003009	0.0212579
Azin1	282.025	1.0085	0.281728	3.57969	0.000344002	0.0239655
Adgre5	563.704	0.487296	0.136428	3.57181	0.000354516	0.0245276
Cast	687.604	0.555716	0.156042	3.56132	0.000368994	0.0253544
Pdlim4	27.7613	7.32024	2.05749	3.55784	0.000373912	0.0255176
Tmod2	24.671	4.12931	1.16536	3.54338	0.000395026	0.0267764
Lrba	109.403	0.909893	0.258688	3.51733	0.000435904	0.0285817
Themis	381.72	0.815143	0.232756	3.50214	0.000461534	0.0294578
Ncoa2	587.831	0.69292	0.2013	3.44222	0.000576962	0.0348013
Egln3	164.401	0.93455	0.271584	3.44111	0.000579327	0.0348013
Pclaf	89.0393	1.40297	0.411423	3.41004	0.00064954	0.0370238
Ctsd	1196.47	0.58683	0.172573	3.40048	0.000672675	0.0370864
Tap1	1001.51	0.586676	0.17253	3.40043	0.000672793	0.0370864
Anxa2	1891.01	2.78331	0.8186	3.40008	0.000673657	0.0370864
Klf10	254.937	0.839421	0.246967	3.39892	0.000676517	0.0370864
Ezr	1995.39	0.421997	0.125054	3.37452	0.000739439	0.0396687
Nav2	117.139	1.14082	0.338457	3.37065	0.000749921	0.0400171
Il1r1	71.6837	2.52726	0.761018	3.3209	0.000897291	0.0468835
Nebl	69.3583	1.07174	0.32309	3.31717	0.000909346	0.0470394
Api5	303.501	0.613118	0.184903	3.31588	0.000913545	0.0470394
Stk11ip	171.775	0.954253	0.289761	3.29324	0.0009904	0.0494313
Zbtb43	90.9255	1.13377	0.34475	3.28868	0.00100658	0.0497021
Gsn	373.768	1.19235	0.362841	3.28616	0.00101564	0.0497021
upregulated in SI OT-II vs colon OT-II
Lmnb1	214.395	-0.819753	0.249367	-3.28734	0.00101139	0.0497021
Setx	207.396	-0.839637	0.255306	-3.28874	0.00100636	0.0497021
Nudt18	89.1542	-1.22654	0.37242	-3.29344	0.00098969	0.0494313
Wipi2	331.367	-0.852094	0.258024	-3.30239	0.000958655	0.0483278
Trappc6b	80.4903	-0.933889	0.282474	-3.3061	0.000946037	0.0479326
Gfod1	124.691	-0.69111	0.208726	-3.31109	0.000929343	0.0473257
Clpp	178.263	-0.715456	0.215875	-3.31421	0.000919031	0.0470394
Tnfsf4	206.237	-1.28954	0.388976	-3.31521	0.000915741	0.0470394
Lzts2	23.1616	-2.72696	0.816915	-3.33812	0.000843481	0.0443026
Phb2	665.823	-0.477123	0.142644	-3.34486	0.000823252	0.0434677
Exosc2	210.953	-0.689895	0.204954	-3.36609	0.000762411	0.0404683
Txn2	745.351	-0.41246	0.121693	-3.38936	0.000700561	0.0377851
Usp39	119.671	-0.879806	0.259402	-3.39167	0.000694676	0.0376702
Ppp2r3d	71.7713	-1.119	0.329904	-3.39191	0.000694083	0.0376702
Micu2	91.2555	-0.925201	0.272187	-3.39913	0.000675996	0.0370864
Gm4707	106.692	-0.980271	0.287975	-3.40402	0.000664023	0.0370864
Dgkz	840.64	-0.682138	0.200186	-3.40753	0.000655541	0.0370864
Ccdc85b	42.1967	-1.44158	0.422713	-3.4103	0.000648906	0.0370238
Ube4b	102.691	-1.37238	0.401989	-3.41397	0.000640243	0.0369133
Med30	91.6115	-2.00086	0.586067	-3.41405	0.000640042	0.0369133
Spsb3	353.463	-0.629607	0.184323	-3.41578	0.000636	0.0369133
Atf7	243.295	-0.76266	0.223244	-3.41626	0.000634873	0.0369133
Slc29a1	1648	-0.707424	0.206745	-3.42172	0.000622264	0.0367209
Foxp1	1651.08	-0.621843	0.181131	-3.43312	0.000596674	0.0354191
Ankrd54	100.82	-1.03317	0.300784	-3.43493	0.000592704	0.0353929
Slc10a3	377.203	-0.65921	0.191061	-3.45026	0.000560048	0.0340509
Tysnd1	57.5999	-1.22495	0.354647	-3.454	0.000552335	0.0337868
Spr	129.334	-0.795736	0.230092	-3.45834	0.000543508	0.0334507
Cyth2	127.777	-0.957985	0.276974	-3.45875	0.000542689	0.0334507
Arf5	230.899	-0.665505	0.191839	-3.46908	0.000522241	0.0325411
Faap20	136.214	-0.705829	0.203212	-3.47336	0.000513982	0.0322267
Slc29a3	268.683	-0.66047	0.189706	-3.48154	0.000498533	0.0314546
Mrfap1	768.08	-0.581602	0.166136	-3.50075	0.000463949	0.0294578
Plbd2	94.3539	-2.26271	0.646156	-3.50181	0.000462112	0.0294578
Snx3	852.042	-0.452269	0.129066	-3.50417	0.000458029	0.0294578
Rbm42	361.367	-0.868145	0.247656	-3.50545	0.000455831	0.0294578
B3gnt2	507.715	-0.983399	0.279402	-3.51965	0.000432112	0.0285194
Tpr	469.021	-0.719645	0.204287	-3.52271	0.000427152	0.0283787
Pes1	375.966	-0.57775	0.163918	-3.52463	0.000424069	0.0283618
Rnaset2b	1177.99	-0.689121	0.194678	-3.53981	0.00040042	0.0269598
Angptl2	1709.14	-1.07229	0.297331	-3.60639	0.000310484	0.0217816
Mmd	678.28	-0.86651	0.23864	-3.63103	0.000282294	0.0202283
Zc3h12d	927.948	-0.666238	0.182812	-3.64439	0.000268029	0.0194846
Btg1	1727.23	-0.467599	0.128281	-3.64512	0.00026727	0.0194846
Bmp7	89.8997	-1.06682	0.29178	-3.65626	0.000255923	0.0188781
Tmem214	210.053	-0.726916	0.198047	-3.67042	0.000242153	0.0181289
Nop9	96.6053	-1.00409	0.273555	-3.6705	0.000242076	0.0181289
Sdhaf1	335.717	-0.808836	0.219909	-3.67805	0.000235027	0.017862
Ccr9	191.857	-4.03763	1.08884	-3.7082	0.00020874	0.0161083
Zfp703	98.7386	-1.14941	0.309415	-3.71479	0.000203373	0.0158158
Rnaset2a	400.856	-0.844062	0.227167	-3.7156	0.000202726	0.0158158
Tgfbr2	782.355	-0.70129	0.188581	-3.71878	0.000200189	0.0158134
Rpl12	450.11	-0.599491	0.159574	-3.75683	0.000172082	0.0138106
Stub1	464.877	-0.709459	0.18758	-3.78216	0.000155471	0.0125781
Eea1	462.307	-0.721175	0.189597	-3.80372	0.000142538	0.0118177
B3galt6	69.2406	-1.19803	0.313081	-3.82657	0.000129941	0.0109544
Mlf2	270.109	-0.847357	0.221423	-3.82687	0.000129781	0.0109544
Foxo3	282.273	-1.07963	0.281946	-3.82921	0.000128557	0.0109544
Smim10l2a	33.4416	-1.75099	0.456033	-3.83962	0.000123227	0.0107497
Srm	68.7798	-1.47997	0.384592	-3.84817	0.000119004	0.0104724
Tnfrsf9	1018.82	-0.854163	0.221669	-3.85332	0.000116528	0.0103452
Slc25a39	400.805	-0.652394	0.168615	-3.86912	0.000109228	0.00978375
Apex1	311.164	-0.870852	0.224916	-3.8719	0.000107991	0.00976009
Mllt3	427.012	-1.14515	0.294495	-3.8885	0.000100865	0.00919885
Rab3ip	594.494	-0.948233	0.239156	-3.96491	7.34232e-05	0.00714646
Vezf1	124.811	-1.0564	0.264583	-3.99272	6.53204e-05	0.00655294
Tbcc	112.099	-0.924397	0.229695	-4.02445	5.71075e-05	0.00578689
Foxn3	679.772	-0.910675	0.225752	-4.03396	5.48451e-05	0.00561435
Akt2	735.663	-0.585754	0.144025	-4.06703	4.76152e-05	0.00497579
Snip1	156.489	-0.899809	0.220941	-4.07261	4.64883e-05	0.00490917
Nsun2	201.504	-1.28566	0.312552	-4.11342	3.89832e-05	0.00416042
Nubp1	148.653	-1.28377	0.310891	-4.12932	3.63839e-05	0.00396743
Dusp2	109.355	-1.15468	0.278605	-4.14451	3.40539e-05	0.00375416
Sh2b3	192.814	-1.03402	0.249103	-4.15095	3.31093e-05	0.00369058
Clptm1	160.777	-1.21036	0.291027	-4.15891	3.19764e-05	0.00364531
Fam174a	49.3949	-1.68157	0.399836	-4.20564	2.60341e-05	0.00307264
Mapk11	400.544	-0.822613	0.192209	-4.27979	1.87068e-05	0.00223412
Colgalt1	123.265	-0.92049	0.212504	-4.33164	1.48002e-05	0.00181068
Mcrip1	230.225	-0.746383	0.171915	-4.34157	1.41468e-05	0.00175211
Rac1	388.903	-0.924918	0.212891	-4.34457	1.3955e-05	0.00175211
Fdx2	56.6123	-1.92524	0.438844	-4.38707	1.14887e-05	0.00147762
Akirin1	356.323	-0.784864	0.178807	-4.38945	1.13638e-05	0.00147762
Ext2	304.057	-1.00448	0.228421	-4.3975	1.09506e-05	0.00144548
Ifrd1	870.436	-0.771141	0.174785	-4.41193	1.02453e-05	0.00137041
Rfk	300.557	-1.23062	0.276603	-4.44905	8.62529e-06	0.00118533
Lrch1	227.906	-1.25393	0.281507	-4.45434	8.4152e-06	0.00118072
Lag3	1845.22	-1.09892	0.245033	-4.48478	7.29888e-06	0.00109623
Rnf187	212.137	-1.26771	0.280802	-4.51461	6.34335e-06	0.000994321
Prmt3	115.35	-1.38321	0.29936	-4.62057	3.82696e-06	0.000619227
Ccnl2	563.024	-0.685845	0.147957	-4.63542	3.5621e-06	0.000595583
Rabep1	104.501	-1.3193	0.283518	-4.6533	3.26658e-06	0.000555429
Zdhhc3	197.694	-1.50674	0.322915	-4.66604	3.07059e-06	0.000531106
Gimap5	1019.96	-0.809003	0.173324	-4.66757	3.04776e-06	0.000531106
Fiz1	150.429	-1.57213	0.334933	-4.69387	2.68088e-06	0.00048026
Vps37a	88.2496	-1.33639	0.283142	-4.71987	2.35996e-06	0.000430456
Afg3l2	244.212	-1.0712	0.225074	-4.75933	1.94237e-06	0.000367657
Ggnbp2	218.052	-1.08584	0.227567	-4.77152	1.82839e-06	0.000352739
Srsf11	506.265	-0.93181	0.19088	-4.88166	1.05198e-06	0.000211069
Letm1	501.638	-1.26948	0.258135	-4.91788	8.7485e-07	0.000181336
Alkbh6	317.531	-0.90023	0.182133	-4.94271	7.7043e-07	0.000164446
Dek	338.75	-0.865032	0.174927	-4.9451	7.61047e-07	0.000164446
Traf4	311.004	-1.24821	0.248952	-5.01384	5.33556e-07	0.000127444
Kcnn4	718.317	-0.744405	0.145979	-5.0994	3.40724e-07	8.76446e-05
Polr2m	387.587	-1.23728	0.242472	-5.10279	3.34689e-07	8.76446e-05
Unc119b	339.826	-1.07805	0.21035	-5.125	2.97545e-07	8.0675e-05
Atad3a	92.7747	-1.48164	0.284439	-5.20899	1.89869e-07	5.29101e-05
Zfp281	259.366	-0.889379	0.170109	-5.22829	1.71089e-07	5.04812e-05
Sipa1	315.092	-1.49211	0.284515	-5.2444	1.56791e-07	4.76644e-05
Glud1	453.52	-0.973581	0.184069	-5.28921	1.22845e-07	3.97541e-05
Rrs1	76.8819	-1.90268	0.358942	-5.30079	1.15302e-07	3.85568e-05
Nfatc3	889.188	-0.844883	0.159237	-5.30583	1.12159e-07	3.85568e-05
Sys1	226.487	-1.39956	0.261551	-5.35101	8.74639e-08	3.1337e-05
Fam98c	103.251	-1.54885	0.287364	-5.38987	7.05087e-08	2.61979e-05
Tomm40	274.563	-1.02237	0.186108	-5.49343	3.942e-08	1.52101e-05
Dnajb11	363.623	-1.15465	0.203478	-5.67454	1.39059e-08	6.0654e-06
Kat2a	82.1462	-1.78055	0.308681	-5.76825	8.00977e-09	3.65246e-06
Pim3	726.88	-1.56184	0.269877	-5.78724	7.15518e-09	3.41813e-06
Nfil3	287.606	-1.44689	0.249516	-5.79881	6.67876e-09	3.35006e-06
Hibadh	134.718	-1.39902	0.237235	-5.8972	3.69731e-09	1.95218e-06
Rbm17	244.633	-0.975639	0.163835	-5.95499	2.6008e-09	1.44951e-06
Map2k2	416.251	-1.26952	0.204862	-6.19695	5.75664e-10	3.39709e-07
Egln2	359.799	-1.17027	0.188637	-6.20385	5.51e-10	3.39709e-07
Tmem259	60.6591	-2.16626	0.343899	-6.29912	2.99339e-10	2.00198e-07
Gm45716	322.779	-1.48833	0.232845	-6.39194	1.63798e-10	1.26401e-07
Yipf4	98.1539	-2.40205	0.37442	-6.41538	1.40475e-10	1.17437e-07
Pole4	235.648	-1.40988	0.216739	-6.50495	7.77199e-11	7.08805e-08
Bcl11b	257.576	-1.48758	0.228077	-6.52229	6.92415e-11	6.94631e-08
Lsm4	182.363	-1.75127	0.264201	-6.62854	3.39016e-11	4.25126e-08
Psmd3	290.061	-1.54945	0.217945	-7.10936	1.16583e-12	1.94926e-09
Peli1	624.974	-1.381	0.191528	-7.21042	5.57781e-13	1.11913e-09
Ier2	513.103	-1.6502	0.216335	-7.62799	2.38447e-14	5.98024e-11
Eif3f	1216.23	-1.68225	0.214317	-7.84934	4.18221e-15	1.39853e-11
Tcerg1	201.332	-1.72714	0.211854	-8.15254	3.56363e-16	1.78752e-12
Rps2	2966.66	-1.90197	0.178491	-10.6558	1.63757e-26	1.64282e-22

## Sheet: Figure4b-d
	Source data Figure 4d: Heat-map PD-L1 and XCR1 DTA DC vs controls
	WT vs PD-L1 -/-								WT vs XCR1DTA
	genes	baseMean	log2FoldChange	lfcSE	stat	pvalue	padj		genes	baseMean	log2FoldChange	lfcSE	stat	pvalue	padj
	Blnk	81.928	-1.99951	0.376983	-5.30397	1.13308e-07	0.000134916		Ppt1	3290.88	-2.72621	0.141143	-19.3153	3.99414e-83	4.38556e-79
	Gm21748	5.20456	-4.42697	0.835482	-5.2987	1.16632e-07	0.000134916		Irf8	2582.91	-2.01475	0.108809	-18.5164	1.52309e-76	8.36178e-73
	Mid1	176.523	-1.23181	0.241164	-5.10777	3.25983e-07	0.000350153		Rab7b	1710.68	-1.5787	0.099303	-15.8978	6.56155e-57	2.40153e-53
	Gm10693	4.15566	-3.88443	0.80642	-4.81689	1.45817e-06	0.00128988		Cadm1	192.037	-4.57815	0.314585	-14.553	5.58926e-48	1.53425e-44
	Gm14548	60.5905	-2.14056	0.448309	-4.77474	1.79942e-06	0.0014242		Clec9a	392.103	-2.98417	0.279544	-10.6751	1.33091e-26	2.92267e-23
	Sell	69.7479	-1.75839	0.389599	-4.51333	6.38176e-06	0.0044944		Bcl2l14	176.721	-2.35691	0.223799	-10.5314	6.19287e-26	1.13329e-22
	Plgrkt	127.588	-0.960208	0.213048	-4.507	6.57513e-06	0.0044944		Plpp1	105.63	-3.19632	0.319578	-10.0017	1.49816e-23	2.34997e-20
	Klra17	34.3148	-1.53152	0.344897	-4.44052	8.97416e-06	0.00586754		Laptm4b	120.877	-2.73284	0.282256	-9.68215	3.59077e-22	4.92833e-19
	Ripor2	60.4889	-1.73047	0.402515	-4.29914	1.71464e-05	0.00938449		Gpr141b	181.857	-2.47148	0.262755	-9.40605	5.15124e-21	6.28452e-18
	Bst2	451.96	-1.02081	0.237676	-4.29495	1.74735e-05	0.00938449		Gpr33	65.7158	-3.58663	0.39963	-8.97489	2.83639e-19	3.11436e-16
	Trp53rkb	20.484	-1.57394	0.369441	-4.26034	2.04113e-05	0.0105843		Tbc1d8	672.853	-0.980216	0.115519	-8.48529	2.15181e-17	2.03257e-14
	Kansl1	149.835	-1.13339	0.277031	-4.0912	4.29139e-05	0.0184383		Gcsam	105.634	-2.53768	0.299198	-8.48159	2.22139e-17	2.03257e-14
	Duxbl1	5.02953	-3.89163	0.975519	-3.98929	6.62713e-05	0.024307		Afap1	89.7536	-2.05445	0.242694	-8.46519	2.55731e-17	2.15994e-14
	Atp13a2	62.184	-1.03094	0.265918	-3.87691	0.000105793	0.0338866		Ncoa7	168.244	-2.2031	0.261891	-8.41229	4.02084e-17	3.09625e-14
	Itgb3	23.4861	-1.68854	0.436866	-3.86511	0.000111041	0.0347881		Snx22	173.375	-1.55725	0.185247	-8.40635	4.22985e-17	3.09625e-14
	Cd274	486.087	-0.939126	0.248721	-3.77583	0.000159478	0.0470241		Rtl8c	219.984	-1.46043	0.181617	-8.04128	8.89059e-16	5.76275e-13
	Ccr9	163.477	-0.991986	0.264224	-3.75433	0.000173805	0.0493146		Slc8b1	557.521	-1.15887	0.144123	-8.04084	8.9223e-16	5.76275e-13
	Morn4	3.84459	4.96485	1.31949	3.76271	0.000168084	0.0486087		Ifi205	532.697	-2.25893	0.291378	-7.75256	9.00555e-15	5.20426e-12
	Cyp4f13	62.4871	0.913365	0.239045	3.8209	0.000132968	0.0399915		BC028528	566.632	-0.987014	0.133261	-7.4066	1.29579e-13	7.11391e-11
	Ccl24	12.2048	3.8819	1.00778	3.85194	0.000117185	0.0359638		Mpeg1	1061.01	-1.0148	0.140562	-7.21957	5.21519e-13	2.60285e-10
	Gm26992	14.6346	6.87227	1.77274	3.87664	0.00010591	0.0338866		Lrrk2	218.442	-1.39091	0.196186	-7.08975	1.34352e-12	6.41384e-10
	Pdlim2	92.1481	0.90063	0.231503	3.89036	0.000100096	0.03345		Gm12551	39.9132	-2.51212	0.363079	-6.91893	4.55065e-12	1.99864e-09
	Apoe	1652.5	3.49414	0.892507	3.91497	9.04157e-05	0.0309016		Naaa	2607.93	-1.06524	0.158296	-6.72938	1.70385e-11	6.45111e-09
	Nupr1l	6.98006	3.2173	0.817886	3.93367	8.36569e-05	0.0292566		Tlr12	185.326	-2.54637	0.381633	-6.67231	2.5181e-11	8.91896e-09
	Cnn3	21.8876	1.94106	0.488088	3.97686	6.98304e-05	0.0250026		Itpripl1	491.813	-0.801591	0.120233	-6.66699	2.61098e-11	8.95891e-09
	C3	15.0924	3.95297	0.989364	3.99546	6.45679e-05	0.0242743		Gusb	1424.42	-0.673693	0.101277	-6.65198	2.89183e-11	9.62191e-09
	Asf1b	37.6714	1.77926	0.442336	4.02242	5.76029e-05	0.0222111		Psmb9	1164.87	-0.894821	0.135198	-6.61862	3.62575e-11	1.1709e-08
	Plau	62.2215	2.5274	0.626897	4.0316	5.53978e-05	0.021923		Med7	154.022	-1.40251	0.212808	-6.59051	4.38331e-11	1.37511e-08
	Gpr31b	55.5639	1.5564	0.385454	4.03784	5.39465e-05	0.021923		Cd81	3495.11	-0.712365	0.108371	-6.57341	4.91744e-11	1.49982e-08
	C1qc	90.004	4.21745	1.04288	4.04405	5.25363e-05	0.021923		Gnb4	97.8748	-1.64017	0.249836	-6.56498	5.20402e-11	1.54433e-08
	Cxcl1	77.717	2.54957	0.619211	4.11745	3.83088e-05	0.0169437		Slc25a20	790.306	-1.0008	0.153925	-6.50185	7.93402e-11	2.23373e-08
	Gpr31c	222.575	1.63416	0.393855	4.14914	3.33723e-05	0.0152076		P2ry14	195.674	-1.95682	0.303115	-6.45571	1.07712e-10	2.88459e-08
	Cyp2s1	33.266	1.77796	0.424447	4.18888	2.80329e-05	0.0131737		Gramd2	46.026	-2.90346	0.452309	-6.41918	1.37009e-10	3.5818e-08
	C1qa	191.669	3.69336	0.881444	4.19012	2.78803e-05	0.0131737		Gm47102	162.549	-1.9201	0.299641	-6.408	1.47444e-10	3.68472e-08
	Slco2b1	12.6205	4.45101	1.05906	4.20278	2.63656e-05	0.0131737		Cyfip2	426.555	-0.772353	0.120534	-6.40778	1.47657e-10	3.68472e-08
	Ecm1	18.8483	3.13352	0.728209	4.30305	1.68463e-05	0.00938449		Eml2	71.912	-1.68805	0.267398	-6.31287	2.73912e-10	6.36306e-08
	Itgb5	12.7428	5.38023	1.22094	4.40663	1.04994e-05	0.00631558		Plbd1	13356.8	-0.509448	0.0809024	-6.29707	3.03325e-10	6.79695e-08
	4632433K11Rik	5.25185	5.42128	1.22673	4.41931	9.90177e-06	0.00620429		Rtl8a	135.404	-1.48627	0.236361	-6.28813	3.21319e-10	7.05616e-08
	Cdc20	39.4353	2.72219	0.597247	4.55789	5.16707e-06	0.00388512		Txndc15	501.919	-0.864942	0.138908	-6.22674	4.76251e-10	1.02534e-07
	C1qb	217.723	4.23636	0.885239	4.78556	1.70512e-06	0.0014242		Dnase1l3	2494.42	-1.46373	0.235989	-6.20256	5.55527e-10	1.17302e-07
	Plk1	22.3914	3.68053	0.735338	5.00522	5.57977e-07	0.000524429		Cxcr3	47.7279	-2.18194	0.353498	-6.17244	6.72455e-10	1.34247e-07
	Robo4	18.1681	3.85083	0.764542	5.03678	4.73437e-07	0.000474637		Cd36	609.79	-1.24412	0.204904	-6.07173	1.26539e-09	2.48107e-07
	Slc1a2	20.4537	5.03143	0.943796	5.33106	9.76438e-08	0.000133488		Cst3	60495	-0.820512	0.136959	-5.99092	2.08657e-09	3.95009e-07
	Igkv4-57-1	18.3949	20.9431	3.48552	6.00859	1.87143e-09	2.81426e-06		Epsti1	311.279	-0.937488	0.156911	-5.97463	2.30616e-09	4.2918e-07
	Ighv5-16	21.6097	21.0071	3.48535	6.02725	1.66768e-09	2.78651e-06		Pcyt2	783.505	-0.72258	0.123989	-5.82776	5.6178e-09	1.0112e-06
	Cep85	506.537	0.959518	0.158025	6.07196	1.26358e-09	2.37522e-06		Gcnt2	844.542	-0.993926	0.172538	-5.76064	8.3798e-09	1.46048e-06
	Rpl10a-ps1	69.1599	21.2578	3.48468	6.10035	1.05834e-09	2.27362e-06		Tmtc3	33.6785	-1.97139	0.351404	-5.61003	2.0229e-08	3.36538e-06
	Miga1	354.616	1.28943	0.199933	6.44929	1.12373e-10	2.81644e-07		Lpar6	131.02	-1.06421	0.189918	-5.60352	2.1004e-08	3.44215e-06
	Gm46223	454.422	1.47411	0.217941	6.76379	1.34431e-11	4.04313e-08		Dbn1	254.25	-1.51468	0.271257	-5.58392	2.35163e-08	3.74216e-06
	Mmp12	1101.85	2.6888	0.384682	6.98968	2.75523e-12	1.03583e-08		Pdia5	66.2738	-1.62086	0.291065	-5.56872	2.56614e-08	4.02517e-06
	Chd9	932.557	1.23697	0.162357	7.61884	2.55963e-14	1.28306e-10		Ifi211	129.757	-1.8575	0.339567	-5.47021	4.49499e-08	6.66959e-06
	Scd3	53.4345	3.10716	0.405172	7.66873	1.73706e-14	1.28306e-10		Rgs10	721.484	-0.643898	0.118017	-5.45596	4.87081e-08	7.13087e-06
	Cnbd2	142.723	2.45172	0.228829	10.7142	8.73097e-27	1.31296e-22		Tbc1d14	194.816	-0.963298	0.177751	-5.41936	5.98113e-08	8.64116e-06
									Itgae	1141.15	-1.29868	0.240483	-5.40029	6.65331e-08	9.36581e-06
									Fcrla	35.1072	-2.22685	0.422673	-5.26848	1.3756e-07	1.84196e-05
									Tlr11	87.9003	-1.15218	0.219595	-5.24682	1.54747e-07	2.04713e-05
									Rab32	515.723	-0.870037	0.166337	-5.23056	1.68994e-07	2.183e-05
									Trpm2	201.283	-1.09579	0.210711	-5.20044	1.98819e-07	2.50923e-05
									Tap1	1866.75	-0.633945	0.122214	-5.18718	2.13506e-07	2.63404e-05
									Lima1	177.12	-0.912667	0.176491	-5.17119	2.32604e-07	2.83777e-05
									Slc9a9	330.842	-0.658615	0.12747	-5.16683	2.38096e-07	2.85587e-05
									Ccser1	31.9411	-2.1606	0.418305	-5.16513	2.40276e-07	2.85587e-05
									Tlr3	37.5825	-2.51502	0.490619	-5.12621	2.9563e-07	3.41686e-05
									Met	26.8428	-2.75811	0.539178	-5.1154	3.13079e-07	3.58084e-05
									Gpd2	844.154	-0.799023	0.157145	-5.08461	3.68374e-07	4.12729e-05
									H2az1	6751.93	-0.459219	0.090822	-5.05625	4.27587e-07	4.74233e-05
									Eef1b2	4114.04	-0.503829	0.100549	-5.0108	5.42054e-07	5.89283e-05
									Nek6	491.711	-0.83443	0.166641	-5.00735	5.51854e-07	5.94055e-05
									Rab11fip4	97.9493	-1.41148	0.283467	-4.97933	6.38056e-07	6.8018e-05
									Clec12a	391.711	-0.773636	0.155921	-4.96173	6.98686e-07	7.30626e-05
									Proser2	26.3983	-2.19492	0.447289	-4.90715	9.24081e-07	9.30863e-05
									Arid3b	121.506	-1.0916	0.223268	-4.88921	1.01239e-06	0.000101055
									Pi4k2a	242.668	-0.739053	0.153267	-4.82201	1.42122e-06	0.000134227
									Serpinb8	204.977	-1.04595	0.216968	-4.82074	1.43029e-06	0.000134227
									Btla	274.9	-1.43453	0.298354	-4.80816	1.52326e-06	0.000140549
									Psme1	2000.05	-0.711842	0.14818	-4.8039	1.55605e-06	0.000141201
									Naga	2195.72	-0.680174	0.145514	-4.67428	2.9499e-06	0.000249153
									Ubfd1	133.567	-0.978455	0.211542	-4.62534	3.73976e-06	0.000308713
									Dock5	115.195	-1.06919	0.231236	-4.62381	3.76753e-06	0.000308713
									Spef1l	106.652	-0.967311	0.210892	-4.58675	4.50197e-06	0.0003582
									Plaat3	101.925	-1.0799	0.235622	-4.5832	4.5792e-06	0.000361724
									Ly75	180.122	-1.3024	0.2858	-4.55704	5.18793e-06	0.000392852
									Itga1	76.5433	-1.65295	0.364439	-4.5356	5.74388e-06	0.000429033
									Havcr2	1447.61	-0.823248	0.181569	-4.53409	5.78521e-06	0.0004292
									Tbca	348.271	-0.671342	0.148157	-4.5313	5.86221e-06	0.000431994
									Adam19	611.277	-0.695233	0.153684	-4.5238	6.074e-06	0.000444617
									Pik3c2a	93.8704	-1.04926	0.233003	-4.5032	6.69393e-06	0.000483704
									Inpp1	81.5088	-1.41822	0.315643	-4.49313	7.01849e-06	0.000492661
									Erlin1	497.995	-0.842488	0.188698	-4.46474	8.01666e-06	0.000546726
									Tssc4	216.35	-0.905857	0.205578	-4.40638	1.05112e-05	0.000699473
									Twsg1	29.405	-2.52062	0.579181	-4.35204	1.34878e-05	0.000876305
									Tnfrsf4	39.2053	-1.42085	0.327072	-4.34414	1.39819e-05	0.000895032
									Gm48269	284.369	-1.46361	0.337847	-4.33216	1.47655e-05	0.000937137
									Pde1b	136.289	-1.05401	0.24394	-4.32078	1.55476e-05	0.000975503
									Sult1a1	196.113	-1.03967	0.244186	-4.25771	2.06533e-05	0.00127401
									Txn1	899.963	-0.43764	0.102831	-4.2559	2.08207e-05	0.00127716
									Fnip2	49.0427	-1.45389	0.342122	-4.24964	2.14116e-05	0.00129699
									Pdia3	3604.37	-0.508057	0.119594	-4.24818	2.15519e-05	0.00129699
									Irf7	139.292	-1.11957	0.263584	-4.24751	2.16164e-05	0.00129699
									Cttnbp2nl	189.665	-0.731495	0.172386	-4.24334	2.20213e-05	0.00130975
									Hepacam2	958.003	-0.650956	0.153598	-4.23805	2.25472e-05	0.00133101
									Pmepa1	43.8464	-1.50971	0.357217	-4.22631	2.37551e-05	0.0013878
									Cdon	27.779	-2.45009	0.579731	-4.22625	2.37619e-05	0.0013878
									Fanca	73.8678	-1.48911	0.355264	-4.19155	2.77055e-05	0.00158441
									Rab30	87.5748	-1.68324	0.404967	-4.15649	3.2318e-05	0.00180128
									Phyh	148.123	-0.765102	0.184861	-4.1388	3.49127e-05	0.00193607
									Fnbp1	2496.56	-0.527078	0.127559	-4.13204	3.5955e-05	0.00197393
									Man2b1	3501.45	-0.499099	0.120944	-4.1267	3.6801e-05	0.00201033
									Zmynd15	243.178	-0.825656	0.200694	-4.114	3.88854e-05	0.00209295
									Il12b	441.496	-0.955065	0.232439	-4.10888	3.97579e-05	0.00211914
									Ffar4	137.458	-1.26987	0.309615	-4.10145	4.10574e-05	0.00217783
									Strip2	132.962	-0.974431	0.238085	-4.09279	4.26215e-05	0.00224992
									Rab11a	665.604	-0.592278	0.144827	-4.08955	4.32214e-05	0.00227067
									Atpif1	1002.32	-0.441202	0.108046	-4.08348	4.43655e-05	0.00230751
									Paxbp1	137.019	-0.89669	0.219642	-4.0825	4.4553e-05	0.00230751
									Rabgap1l	229.946	-0.80236	0.196774	-4.07757	4.55087e-05	0.00233498
									Trim35	873.646	-0.587475	0.14487	-4.05518	5.00964e-05	0.00251168
									Lsr	512.729	-0.706291	0.174559	-4.04613	5.20703e-05	0.00259659
									Nlrc5	150.941	-0.973338	0.24312	-4.00353	6.24031e-05	0.0030318
									Itga3	52.6077	-2.08332	0.521582	-3.99424	6.49032e-05	0.0031256
									Jtb	522.423	-0.596711	0.149768	-3.98424	6.76977e-05	0.00324594
									Gramd3	97.9659	-0.97201	0.245244	-3.96344	7.38781e-05	0.00349228
									Spg21	894.508	-0.590977	0.149227	-3.96025	7.48721e-05	0.00349828
									Ppan	270.453	-0.588804	0.148806	-3.95686	7.59404e-05	0.00353068
									Fgl2	539.545	-0.673559	0.170566	-3.94896	7.84907e-05	0.00360155
									Cpq	264.615	-0.574546	0.145956	-3.93642	8.2707e-05	0.00375484
									Sumo3	648.093	-0.523723	0.133291	-3.92918	8.52366e-05	0.00383565
									Mylip	213.44	-0.665311	0.169768	-3.91894	8.89398e-05	0.00395366
									Phkg2	269.982	-0.543205	0.138637	-3.91817	8.92235e-05	0.00395366
									Osbpl3	103.688	-0.921836	0.235366	-3.91661	8.98035e-05	0.00395366
									Cdk14	161.413	-0.884217	0.226096	-3.91081	9.19879e-05	0.00402401
									Dusp10	162.688	-0.730117	0.186739	-3.90984	9.23592e-05	0.00402422
									Gm47628	79.0077	-1.40262	0.359794	-3.89841	9.68279e-05	0.00418571
									Txndc16	130.076	-0.932364	0.241073	-3.86756	0.000109931	0.0046604
									Whamm	33.7463	-1.35595	0.351507	-3.85753	0.00011454	0.0048371
									Gm48793	127.848	-1.13421	0.294315	-3.85373	0.000116334	0.00488344
									H2-T23	1887.61	-0.355866	0.0927647	-3.83622	0.00012494	0.00517676
									Lfng	94.9204	-0.958304	0.251693	-3.80744	0.000140413	0.00570936
									Tap2	1404.45	-0.525754	0.138374	-3.79952	0.000144977	0.00585236
									Mycl	77.4759	-0.941075	0.248318	-3.7898	0.000150767	0.0060417
									Aagab	403.003	-0.452177	0.120188	-3.76224	0.000168396	0.00655747
									Gm42785	440.517	-1.08374	0.289055	-3.74925	0.000177364	0.0067798
									Ctla2b	94.4119	-3.54455	0.946762	-3.74387	0.000181209	0.00686094
									Camk1d	637.15	-0.670407	0.179275	-3.73954	0.000184358	0.00693237
									H2-Ob	1673.18	-0.465857	0.124749	-3.73436	0.000188193	0.0070524
									Cd8a	34.1887	-1.6805	0.450555	-3.72984	0.000191598	0.00712805
									Smg8	104.129	-0.757323	0.203084	-3.72911	0.000192159	0.00712805
									Scarb1	542.142	-0.560681	0.150925	-3.71495	0.00020324	0.00748851
									Irf9	373.191	-0.559109	0.150591	-3.71277	0.000205006	0.00752832
									Cd200	78.7364	-1.13055	0.305076	-3.70581	0.000210716	0.00768658
									Gm47933	142.757	-1.32566	0.359456	-3.68795	0.000226072	0.00816537
									Atg9b	83.8347	-0.948949	0.259757	-3.65322	0.00025897	0.00908463
									Chst15	93.992	-0.863109	0.238466	-3.61943	0.000295255	0.0100994
									Gm47632	98.9292	-1.07338	0.29721	-3.61151	0.000304421	0.0103806
									Phf11c	20.9501	-1.53513	0.425374	-3.60889	0.000307513	0.0104327
									Anxa6	3140.35	-0.369479	0.102578	-3.60193	0.000315865	0.0106013
									Gm44715	97.1981	-1.17574	0.326574	-3.60022	0.000317947	0.0106111
									Tex2	84.5484	-0.789031	0.219839	-3.58913	0.000331789	0.0109401
									Agpat3	102.527	-1.33438	0.373674	-3.57098	0.000355655	0.011657
									Morn1	37.7727	-1.30656	0.366195	-3.56793	0.000359817	0.0117583
									Gm48541	199.709	-1.19159	0.334965	-3.55737	0.000374589	0.0120263
									Gucy2c	72.7459	-0.989853	0.278405	-3.55544	0.000377349	0.0120796
									Mfsd14a	433.459	-0.475225	0.133901	-3.54907	0.0003866	0.0123397
									Syne1	98.0343	-0.809597	0.228327	-3.54577	0.00039146	0.0124587
									Slc12a9	187.263	-0.652989	0.184288	-3.54331	0.000395138	0.0125052
									Pomp	1067.1	-0.44846	0.126965	-3.53216	0.000412186	0.0129679
									Gm3336	17.3559	-2.16723	0.620732	-3.49141	0.000480473	0.0146952
									Ctla4	28.895	-1.59026	0.455903	-3.48815	0.000486378	0.0147934
									Arsb	724.127	-0.551949	0.158378	-3.48502	0.000492099	0.0149106
									Trim25	638.378	-0.382962	0.109902	-3.48456	0.000492947	0.0149106
									Phc2	206.453	-0.535765	0.153857	-3.48224	0.000497244	0.0149993
									Tm6sf1	225.298	-0.618127	0.178025	-3.47213	0.000516344	0.0154903
									Aif1	540.813	-0.449167	0.129889	-3.45808	0.000544048	0.0161015
									Chek2	427.34	-0.758107	0.219463	-3.45437	0.000551587	0.016235
									Slco3a1	185.674	-1.05078	0.304819	-3.44723	0.000566368	0.0165391
									Rtraf	695.662	-0.372554	0.108445	-3.43541	0.000591658	0.0170958
									Gm48415	598.036	-1.16908	0.341304	-3.42534	0.000614038	0.0176434
									Acbd5	110.793	-0.893093	0.260778	-3.42472	0.00061543	0.0176434
									Gm48119	581.32	-1.15699	0.338762	-3.41536	0.000636977	0.0181662
									Cpne3	204.941	-0.63667	0.186933	-3.40588	0.000659523	0.0186811
									Fgd2	1882.09	-0.448601	0.131933	-3.40022	0.000673307	0.0189775
									Adcy6	65.4935	-1.16462	0.342544	-3.39992	0.000674063	0.0189775
									Dip2a	46.3163	-1.21731	0.359667	-3.38455	0.000712959	0.0198571
									Tnfsf15	19.1597	-1.49076	0.440521	-3.38408	0.000714171	0.0198571
									Tubb2b	41.9322	-1.09218	0.322746	-3.38401	0.000714348	0.0198571
									Cd24a	1959.62	-0.38108	0.112717	-3.38087	0.000722566	0.0199843
										87.0794	-1.38046	0.408507	-3.37928	0.000726747	0.0200495
									Tmsb10	2089	-0.416861	0.123702	-3.36989	0.000751982	0.0206419
									Eefsec	246.792	-0.786388	0.233509	-3.36769	0.000757997	0.0207551
									Cdca7l	105.695	-0.736283	0.219392	-3.35601	0.000790745	0.0213852
									Rbm47	300.383	-0.552967	0.164976	-3.35179	0.000802903	0.0216606
									Cep250	105.435	-1.14401	0.342312	-3.34202	0.000831703	0.0222734
									B3gnt5	71.9471	-1.37381	0.411216	-3.34085	0.000835233	0.0223135
									Gm49500	70.3354	-0.788576	0.23646	-3.33493	0.000853215	0.0226835
									Bag2	29.552	-1.34953	0.405397	-3.3289	0.000871885	0.0230127
									Ube2w	106.077	-1.14566	0.345609	-3.31491	0.000916736	0.0238009
									Gm37515	443.085	-0.879902	0.266063	-3.30712	0.000942619	0.0243528
									Rcbtb2	137.524	-0.690995	0.210517	-3.28237	0.00102937	0.0261027
									Sept6	1102.94	-0.470474	0.143631	-3.27557	0.00105449	0.0266168
									Gm48401	131.631	-0.963222	0.294218	-3.27383	0.00106099	0.0267194
									Apol10b	20.4543	-1.95487	0.597725	-3.27051	0.00107353	0.0269733
									Mdh1	1084.07	-0.324262	0.0991718	-3.2697	0.00107663	0.0269895
									Gm48111	191.698	-0.975663	0.298946	-3.26367	0.00109977	0.0274443
									Zfp967	21.0814	-1.6949	0.522631	-3.24303	0.00118267	0.0292472
									Rgl2	282.244	-0.462871	0.143177	-3.23287	0.00122555	0.02997
									Lmbr1l	141.752	-0.770251	0.239172	-3.22048	0.00127975	0.0311566
									Fndc7	192.036	-0.695222	0.216474	-3.21157	0.0013201	0.0319972
									Gng12	82.3195	-1.02738	0.320056	-3.20999	0.0013274	0.0321032
									Sp100	408.085	-0.390862	0.122024	-3.20316	0.00135927	0.0326205
									Mctp1	192.857	-0.784725	0.245027	-3.2026	0.00136191	0.0326205
									H2-T22	440.411	-0.404823	0.126419	-3.20224	0.00136364	0.0326205
									Gm48774	203.87	-0.53413	0.166892	-3.20045	0.00137214	0.0326814
									Tbk1	174.99	-0.519452	0.162763	-3.19147	0.00141551	0.0336413
									Dynlt1c	58.3165	-0.913818	0.286515	-3.18942	0.00142557	0.0338072
									Trim33	30.0761	-1.35037	0.423925	-3.18539	0.00144559	0.0342082
									Itpr1	468.265	-0.482614	0.152099	-3.17303	0.00150858	0.0355454
									Cacna1e	20.6385	-1.53031	0.483168	-3.16725	0.0015389	0.0361824
									Spp1	112.945	-0.905533	0.286137	-3.16468	0.00155255	0.0363475
									Slc25a38	359.482	-0.606327	0.19174	-3.16224	0.00156563	0.0364981
									Trio	270.541	-0.681698	0.215903	-3.15743	0.00159166	0.0370263
									Ttll4	60.7329	-1.16793	0.37009	-3.15579	0.00160063	0.0371563
									Cdc37l1	72.8416	-0.927306	0.29427	-3.15121	0.00162595	0.0376645
										91.9878	-1.02776	0.326669	-3.14618	0.00165417	0.038123
									Slc39a13	143.569	-0.891065	0.283299	-3.14531	0.00165909	0.038123
									Serpinb1a	125.172	-1.06461	0.338949	-3.14092	0.00168418	0.0386061
									Dhrs9	24.5687	-1.33053	0.42436	-3.13538	0.0017163	0.0389067
									Tifab	592.469	-0.698059	0.222673	-3.13491	0.00171906	0.0389067
									Pafah1b3	240.788	-0.494317	0.157699	-3.13455	0.00172115	0.0389067
									Psmb8	4578.01	-0.360659	0.115114	-3.13306	0.00172995	0.0390038
									Cyp27a1	622.708	-0.494122	0.158278	-3.12187	0.00179706	0.0403512
									Fdps	1143.67	-0.434917	0.139973	-3.10715	0.00188901	0.0422431
									Zfhx2	36.079	-1.09348	0.353044	-3.09728	0.00195303	0.043492
									Creld2	1137.14	-0.407556	0.131657	-3.09558	0.00196429	0.043492
									Nrp1	330.023	-0.497776	0.161032	-3.09117	0.00199368	0.0439089
									Prkra	166.486	-0.576706	0.18702	-3.08366	0.00204472	0.0448125
									Gm47654	256.707	-0.697099	0.226113	-3.08297	0.00204945	0.0448266
									Eif2a	366.777	-0.430693	0.139798	-3.08082	0.00206429	0.0450615
									Serpinb6b	581.573	-0.987003	0.320666	-3.07798	0.00208408	0.0451023
									Plin2	1167.85	-0.421894	0.137072	-3.0779	0.00208463	0.0451023
									Gna11	67.0203	-0.808498	0.262926	-3.07501	0.00210498	0.0452385
									Gm47147	131.719	-0.904151	0.294037	-3.07495	0.00210536	0.0452385
									Gm21897	230.943	-1.08263	0.352438	-3.07183	0.00212748	0.0455355
									Olfr1307	242.939	-0.776489	0.253087	-3.06808	0.00215441	0.0458283
									Lpin2	147.014	-0.628405	0.204989	-3.06556	0.00217262	0.045964
									4930503L19Rik	43.0622	-0.867844	0.283726	-3.05874	0.00222268	0.0466635
									Emp2	16.6258	-1.48781	0.486728	-3.05675	0.0022375	0.0468115
									Cacnb3	215.086	-0.737328	0.241221	-3.05665	0.00223826	0.0468115
									Coro7	665.603	-0.515	0.168564	-3.05521	0.00224902	0.0469473
									Synj2	137.354	-0.693597	0.227719	-3.04585	0.00232025	0.0481594
									Trim30a	237.001	-0.703402	0.231074	-3.04405	0.00233415	0.0483261
									Tomm34	534.4	-0.340012	0.111711	-3.04367	0.00233708	0.0483261
									Fuca1	1346.03	-0.487299	0.160305	-3.03982	0.00236718	0.0486735
									Kat2b	33.945	-1.70298	0.560457	-3.03856	0.00237711	0.0487506
									Rasgrp3	83.0824	-1.0585	0.348426	-3.03795	0.00238191	0.0487506
									Parp8	245.572	-0.602217	0.19825	-3.03766	0.00238425	0.0487506
									Ptpn18	756.103	-0.402849	0.132719	-3.03534	0.00240262	0.0489056
									Sept3	130.712	-1.02688	0.338547	-3.03321	0.00241969	0.0490437
									Fam102b	110.011	-0.551053	0.181949	-3.02861	0.00245683	0.0494066
									Pim3	814.25	0.692808	0.228867	3.02712	0.00246893	0.0495592
									Gpatch3	63.5833	1.00462	0.331675	3.02892	0.00245428	0.0494066
									Nfam1	1948	0.393682	0.129845	3.03194	0.00242985	0.0490437
									Fosb	860.207	0.395154	0.130329	3.03198	0.00242959	0.0490437
									Ikbkb	1491.13	0.373225	0.123082	3.03234	0.00242665	0.0490437
									Ppp1r15a	2789.97	0.467566	0.154057	3.03502	0.00240519	0.0489056
									Rexo2	336.875	0.554356	0.18262	3.03557	0.00240078	0.0489056
									Eif4e3	337.168	0.468241	0.153967	3.04119	0.00235648	0.0485445
									Oas1a	192.594	0.540888	0.177786	3.04235	0.00234742	0.0484486
									Pea15a	1540.93	0.389349	0.127816	3.04617	0.00231774	0.0481594
									B4galt5	188.482	0.561903	0.18417	3.05099	0.00228087	0.0475217
									Rmnd5b	345.722	0.521209	0.170217	3.06203	0.00219841	0.0462424
									Hacd4	86.4746	0.676891	0.22102	3.06257	0.00219443	0.0462424
									Eps8	894.746	0.412689	0.134684	3.06413	0.00218306	0.0460961
									Dennd4a	2004.51	0.344937	0.112466	3.06702	0.00216203	0.0458283
									Rbms1	464.996	0.803375	0.261897	3.06752	0.00215843	0.0458283
									Bckdhb	32.2374	1.22972	0.400696	3.06896	0.00214802	0.0457967
									Timp2	52.457	0.989588	0.32225	3.07087	0.00213434	0.0455935
									Ubtd1	197.254	0.884977	0.288085	3.07193	0.00212681	0.0455355
									Sowahc	534.444	0.408946	0.132918	3.07668	0.00209322	0.0451543
									Selenop	754.818	0.650788	0.211459	3.07761	0.0020867	0.0451023
									Ubl3	728.009	0.497357	0.161577	3.07814	0.00208298	0.0451023
									Psd3	59.3893	1.06401	0.345505	3.07958	0.00207294	0.0451023
									Ldlr	1292.39	0.454024	0.147224	3.08389	0.00204311	0.0448125
									Arhgap9	800.512	0.625638	0.202413	3.0909	0.0019955	0.0439089
									Ankle2	112.171	0.835445	0.270237	3.09153	0.00199127	0.0439089
									Tmem37	39.4746	1.03416	0.334081	3.09552	0.00196467	0.043492
									Comt	568.5	0.460965	0.148895	3.0959	0.00196216	0.043492
									Ak2	732.555	0.39794	0.128105	3.10636	0.00189405	0.0422696
									Hivep1	684.552	0.604014	0.193691	3.11844	0.00181813	0.040741
									Ifitm3	2679.81	0.436735	0.139785	3.12434	0.00178203	0.0400957
									Sgms2	37.2386	1.31923	0.420888	3.13439	0.0017221	0.0389067
									C3ar1	172.779	0.794901	0.253541	3.1352	0.00171739	0.0389067
									Gla	244.061	0.623233	0.198649	3.13736	0.00170475	0.0389067
									Phf8	130.642	0.768707	0.244911	3.13872	0.00169687	0.0388158
									Ctsz	6990.41	0.329015	0.104608	3.14522	0.00165963	0.038123
									Cfap45	56.9011	1.12814	0.358266	3.1489	0.00163885	0.0378833
									Trappc5	375.394	0.530307	0.167643	3.1633	0.00155991	0.0364421
									Celf1	245.298	0.932233	0.294542	3.16502	0.00155071	0.0363475
									Nxpe5	113.592	0.767243	0.240969	3.18399	0.00145259	0.0342998
									Rac1	1348.08	1.00862	0.315059	3.20138	0.0013677	0.0326464
									Slc29a1	598.643	0.530314	0.165481	3.20468	0.00135211	0.0325574
									Nop9	238.276	0.894626	0.27876	3.2093	0.00133059	0.0321095
									Mmp12	1451.68	0.755685	0.235102	3.21428	0.00130772	0.0317672
									Eno1	5340.27	0.379181	0.117548	3.22576	0.0012564	0.0306563
									Rabgef1	512.32	0.382188	0.118091	3.23639	0.00121051	0.0296684
									Stx11	273.889	0.723487	0.223499	3.23709	0.00120756	0.0296623
									Tnfaip2	795.223	0.778739	0.240531	3.23759	0.00120545	0.0296623
									Nfil3	868.383	0.735384	0.226919	3.24073	0.00119223	0.0294173
									Ccnl1	1256.9	0.365746	0.112457	3.25233	0.00114464	0.0283705
									Clec4b1	497.108	0.566196	0.174083	3.25245	0.00114416	0.0283705
									Rapgef2	185.907	0.730797	0.224508	3.2551	0.00113351	0.028222
									Cep63	138.017	0.742986	0.227353	3.26799	0.00108315	0.027091
									Ctsf	17.3558	1.84265	0.561833	3.27971	0.00103914	0.0262897
									Rftn1	369.991	0.568992	0.173301	3.28326	0.00102615	0.0260812
									Cd80	592.022	0.463723	0.141126	3.28589	0.00101661	0.0258989
									Cd302	189.74	0.504489	0.153503	3.28651	0.00101436	0.0258989
									Plpp2	448.554	0.625737	0.190295	3.28824	0.00100815	0.025803
									Fn1	2822.54	0.662776	0.201396	3.29091	0.000998638	0.0256193
									Pogz	102.613	0.733074	0.222592	3.29336	0.000989988	0.0254568
									Ripk2	95.4976	0.988022	0.299914	3.29435	0.000986481	0.0254262
									Stat5a	832.519	0.650934	0.19649	3.31281	0.000923638	0.0239187
									Sdc1	119.892	0.96804	0.292031	3.31485	0.00091692	0.0238009
									Zfand5	303.143	1.04412	0.314896	3.31576	0.000913934	0.0238009
									Ptpn6	2532.65	0.343825	0.10359	3.3191	0.000903066	0.0236087
									Lyl1	172.921	0.717862	0.215949	3.32422	0.000886668	0.0232354
									Htra3	290.013	0.867858	0.260858	3.32693	0.000878074	0.0230652
									Mafb	175.102	0.753758	0.226533	3.32736	0.000876732	0.0230652
									Nol7	221.64	0.608272	0.182593	3.3313	0.000864411	0.0228704
									Rnf166	223.573	0.639124	0.191719	3.33365	0.000857137	0.0227328
									Zfp658	14.6894	2.17213	0.650353	3.33992	0.000838017	0.0223336
									Notch1	391.312	0.917487	0.27415	3.34666	0.0008179	0.0219573
									Tmem268	188.114	0.644955	0.192619	3.34834	0.000812982	0.0218788
									Cd101	212.391	0.959435	0.285763	3.35745	0.000786658	0.0213272
									Emilin2	757.453	0.679927	0.202494	3.35776	0.000785775	0.0213272
									Ctsh	3928.94	0.29217	0.0869881	3.35874	0.00078299	0.0213272
									Pik3r5	1137.6	0.417657	0.124296	3.36018	0.000778905	0.0212746
									Ak8	71.5947	0.888186	0.263126	3.37551	0.000736779	0.0202753
									Retnla	5144.18	0.934627	0.27637	3.3818	0.000720134	0.0199673
									Cd300ld	307.649	0.626423	0.184672	3.39207	0.000693659	0.0194295
									Siglecf	80.849	0.898763	0.264902	3.39282	0.000691781	0.0194265
									Clec4a2	334.099	0.550881	0.161756	3.40562	0.000660134	0.0186811
									Tmem39a	767.218	0.545317	0.159855	3.41132	0.00064649	0.0183898
									Il7r	184.351	0.811971	0.237327	3.42131	0.000623202	0.0178197
									Ptgs2	279.74	0.970797	0.283198	3.42798	0.000608095	0.0175246
									Mfge8	313.886	0.729328	0.211961	3.44085	0.00057988	0.0167997
									Opn3	34.5963	1.18036	0.342714	3.44416	0.00057284	0.0166396
									Pitrm1	149.569	0.684617	0.198711	3.44529	0.000570451	0.0166142
									Cotl1	2123.54	0.447011	0.129595	3.4493	0.000562032	0.0164563
									Borcs6	68.6668	1.076	0.311553	3.45368	0.000552995	0.016235
									Tmem132a	430.7	0.783897	0.226767	3.45684	0.000546551	0.0161321
									Clec4g	71.9062	1.02976	0.297685	3.45923	0.000541721	0.0160759
									Cgnl1	58.6998	1.33781	0.38666	3.4599	0.00054037	0.0160759
									Ifrd1	2928.1	0.753436	0.217431	3.46517	0.000529897	0.0158105
									Ctss	7366.16	0.357009	0.102961	3.46741	0.000525503	0.0157221
									Ifi30	3442.76	0.449009	0.129232	3.47445	0.000511902	0.0153991
									Ptges2	19.3775	1.85093	0.53026	3.4906	0.000481929	0.0146988
									Rin3	1334.88	0.610117	0.174534	3.49569	0.000472844	0.0145023
									Siglecg	839.932	0.488277	0.139058	3.51132	0.000445891	0.0137139
									Relt	678.999	0.525273	0.149446	3.5148	0.000440087	0.0135735
									Gbp7	187.919	0.751898	0.213615	3.51988	0.000431744	0.0133537
									Rilpl2	2730.78	0.501666	0.142427	3.52228	0.000427852	0.0132707
									Olfm1	477.026	0.502104	0.142426	3.52537	0.000422897	0.0131541
									Etv3	1735.98	0.516925	0.146568	3.52686	0.000420513	0.0131171
									Slc25a12	306.81	0.516157	0.146298	3.52813	0.000418507	0.0130918
									Lrrfip2	453.121	0.745597	0.211276	3.52902	0.000417108	0.0130853
									Ets2	350.613	0.674119	0.19049	3.53886	0.000401863	0.0126795
									Ptgr1	115.637	0.735142	0.207476	3.54327	0.000395202	0.0125052
									Clec4n	412.793	1.05408	0.296187	3.55883	0.000372517	0.0119948
									Afdn	81.1017	1.04428	0.293392	3.55932	0.000371814	0.0119948
									Micu1	334.454	0.472166	0.132602	3.56078	0.000369757	0.0119762
									Arrb2	201.296	0.844108	0.236843	3.564	0.000365245	0.011865
									Prkce	35.2198	1.31629	0.369092	3.56629	0.000362074	0.0117969
									Chd4	315.861	1.07295	0.299254	3.58541	0.000336549	0.0110638
									Ptafr	3894.06	0.437681	0.12192	3.58989	0.000330815	0.0109401
									Rgcc	649.431	0.533508	0.148577	3.59079	0.000329677	0.0109361
									Pram1	48.6981	1.0941	0.304159	3.59712	0.000321755	0.0107057
									Fcgr2b	2089.64	0.518554	0.143993	3.60125	0.000316687	0.0106013
									Mrc1	432.474	0.624575	0.173332	3.60335	0.000314148	0.0105808
									Tenm4	30.5673	2.19329	0.608119	3.60667	0.000310149	0.0104783
									Cd14	4742.15	0.473876	0.131318	3.6086	0.000307849	0.0104327
									Fbxl20	107.03	1.44049	0.397455	3.62427	0.000289777	0.00994297
									Alox5	201.626	0.869119	0.239613	3.62717	0.000286542	0.00986278
									Cd163	156.113	0.922916	0.254392	3.62793	0.000285699	0.00986278
									Nr1d2	21.947	1.55194	0.427105	3.63364	0.000279451	0.00967941
									Arhgef3	273.508	0.690079	0.189194	3.64748	0.00026483	0.009202
									Zfp36	3841.83	0.508552	0.139332	3.64994	0.000262303	0.00914312
									Col4a1	16.5964	1.7473	0.478497	3.65165	0.000260557	0.0091112
									Entpd4	148.367	1.10986	0.303588	3.65582	0.000256358	0.00902182
									Lmo1	141.122	1.07149	0.292461	3.66369	0.000248607	0.00877718
									Nod1	48.1216	1.62319	0.442531	3.66798	0.000244475	0.00865915
									Adssl1	294.33	0.746276	0.203341	3.67008	0.000242475	0.00861611
									Ms4a8a	89.8262	1.00869	0.274558	3.67387	0.0002389	0.00851662
									Krt80	539.701	0.648217	0.176357	3.67559	0.0002373	0.00848714
									Slc13a3	123.809	0.990881	0.269555	3.67599	0.000236932	0.00848714
									Ehd1	1824.09	0.483704	0.131208	3.68654	0.000227325	0.00818371
									H2-DMb2	6261.52	0.376095	0.10183	3.69338	0.000221297	0.00801928
									Casp4	322.371	0.757725	0.204862	3.6987	0.000216706	0.00787891
									Il1b	16636.5	0.442835	0.119339	3.71074	0.000206652	0.00756346
									Ube3b	338.537	0.710107	0.190817	3.7214	0.00019812	0.00732445
									Tm7sf3	37.2651	1.54484	0.413924	3.73218	0.000189831	0.00708961
									Rtn1	138.306	1.0647	0.284634	3.7406	0.000183578	0.00692676
									Fas	72.986	0.904297	0.241418	3.74577	0.000179844	0.00683284
									Ecm1	1414.67	0.721007	0.192341	3.74859	0.000177831	0.0067798
									Tbc1d16	63.3196	1.04974	0.279398	3.75715	0.000171857	0.00659788
									A530064D06Rik	336.527	0.550384	0.14642	3.75894	0.000170631	0.0065738
									Cd69	445.219	0.714416	0.190035	3.75938	0.000170335	0.0065738
									Uvrag	1180.36	0.518972	0.138033	3.75977	0.000170068	0.0065738
									Flrt3	1320.36	0.62718	0.166705	3.76221	0.000168416	0.00655747
									Abca9	79.3106	0.812932	0.215788	3.76727	0.00016504	0.00647193
									Lmo4	548.622	0.826559	0.219203	3.77075	0.000162757	0.00640527
									Ltb4r1	1026.28	0.607297	0.160971	3.77271	0.000161486	0.00637811
									Zc3h12a	435.614	0.478827	0.126661	3.78039	0.000156586	0.00620691
									Areg	245.64	0.938189	0.248105	3.78142	0.000155939	0.00620365
									Atp6v0c	4125.05	0.353288	0.0933208	3.78574	0.000153254	0.00611901
									Ccl9	1300.97	0.669343	0.176605	3.79005	0.000150619	0.0060417
									Nsrp1	108.602	0.850817	0.223513	3.80656	0.000140914	0.00570936
									Irak2	833.872	0.424459	0.111441	3.80882	0.00013963	0.00569938
									Atf3	4391.12	0.723979	0.189877	3.81288	0.000137358	0.00562758
									Rps6ka3	81.7361	1.28412	0.336233	3.81915	0.000133914	0.00550703
									Sh2d1b1	212.727	0.583386	0.152608	3.82278	0.000131954	0.00544681
									Il2rg	1864.59	0.440492	0.114654	3.84193	0.000122071	0.00507702
									Cdkn1a	5172.53	0.499926	0.129854	3.84992	0.000118157	0.00493293
									Dyrk2	126.981	1.11216	0.288623	3.85332	0.000116526	0.00488344
									Xpo4	50.724	1.13372	0.292766	3.87245	0.000107746	0.00458546
									Ifi27	217.388	0.653667	0.168284	3.8843	0.000102627	0.00438461
									Dusp1	12499.6	0.508172	0.130623	3.89036	0.000100094	0.00429308
									BC017158	56.2054	1.29967	0.333892	3.89249	9.9219e-05	0.00427225
									Tnfsf9	1495.11	0.828942	0.212387	3.90298	9.50144e-05	0.00412355
									Aqp3	53.6197	1.69667	0.433264	3.91603	9.00196e-05	0.00395366
									Tgm2	1219.08	0.551838	0.140907	3.91632	8.99116e-05	0.00395366
									H1f0	142.115	0.941639	0.240347	3.91783	8.93505e-05	0.00395366
									Syk	1081.31	0.552606	0.140517	3.93266	8.40102e-05	0.00379602
									Pmp22	135.887	0.842307	0.213986	3.93627	8.2757e-05	0.00375484
									Gch1	285.244	1.18386	0.299845	3.94826	7.87225e-05	0.00360155
									Smox	516.314	0.615106	0.15559	3.95339	7.70533e-05	0.00355481
									Lrp1	1085	0.743403	0.187917	3.95602	7.62086e-05	0.00353068
									Rnf149	211.01	0.745081	0.188072	3.96168	7.44256e-05	0.00349228
									Dot1l	718.898	0.461211	0.116393	3.96251	7.41653e-05	0.00349228
									Ripor2	54.3027	1.32739	0.334842	3.96423	7.36343e-05	0.00349228
									Mcemp1	1227.76	0.620248	0.156275	3.96896	7.21882e-05	0.0034462
									Ccser2	163.396	0.973888	0.243724	3.99587	6.44581e-05	0.00311784
									Wfdc17	656.346	0.578906	0.143704	4.02847	5.61415e-05	0.00273971
									C1qb	1814.35	0.720179	0.178481	4.03504	5.45927e-05	0.00267602
									Camkk2	127.523	1.02364	0.253505	4.03796	5.39184e-05	0.00265482
									Atp13a2	248.926	0.898437	0.222255	4.04238	5.29113e-05	0.00261697
									Irf1	1429.74	0.39198	0.0968984	4.04527	5.2263e-05	0.00259659
									Slc27a3	118.942	1.40002	0.344486	4.06409	4.822e-05	0.0024287
									Bcl3	263.859	0.673638	0.165663	4.06632	4.77617e-05	0.0024167
									Ski	193.006	0.672053	0.165112	4.07027	4.69578e-05	0.00238702
									Tnfsf14	155.842	0.864424	0.212246	4.07275	4.64613e-05	0.00237277
									Fgr	1638.64	0.493917	0.121018	4.08135	4.47749e-05	0.00230811
									Fcer1g	3304.41	0.538901	0.1319	4.08567	4.39497e-05	0.00229794
									Rasgrp1	72.7192	1.28144	0.311763	4.11031	3.95129e-05	0.00211635
									Txnrd1	527.955	0.968563	0.235262	4.11696	3.83904e-05	0.00207649
									Tgif1	1144.63	0.583992	0.141575	4.12498	3.70772e-05	0.00201538
									Dhrs3	840.693	0.609874	0.147516	4.13429	3.56048e-05	0.00196453
									Pole	68.911	1.03947	0.249757	4.16192	3.15589e-05	0.00176794
									Mt1	2242.56	0.7106	0.170655	4.16396	3.12776e-05	0.00176117
									Rnf19b	191.494	0.714716	0.171425	4.16927	3.05578e-05	0.00172951
									Rela	904.336	0.706211	0.168927	4.18056	2.90792e-05	0.00165435
									Eif4a-ps4	548.664	0.924479	0.220455	4.1935	2.74681e-05	0.00157906
									Ralgds	295.581	1.09116	0.258445	4.22203	2.42108e-05	0.00139913
									Zfp719	43.0735	1.58966	0.376318	4.22426	2.39732e-05	0.00139273
									Gpr183	1197.47	0.513999	0.121144	4.24287	2.20678e-05	0.00130975
									Hilpda	1122.32	1.06455	0.250223	4.25439	2.09621e-05	0.00127869
									Lilr4b	2146.53	0.577461	0.135106	4.27415	1.91871e-05	0.00119025
									Rab3il1	413.625	0.610605	0.141838	4.30494	1.67033e-05	0.00104206
									Jup	1287.4	0.491405	0.11351	4.32918	1.49666e-05	0.000944441
									Ddi2	283.667	0.772327	0.177811	4.34354	1.40205e-05	0.000895032
									Ier3	638.73	0.666802	0.153494	4.34416	1.39811e-05	0.000895032
									Gm45837	195.223	1.01834	0.233665	4.35812	1.31182e-05	0.000857367
									Csf1r	3313.05	0.650429	0.149047	4.36392	1.27755e-05	0.000839969
									Cdh1	123.653	1.28909	0.29497	4.37024	1.24109e-05	0.000820914
									Sirpa	844.949	0.790791	0.179231	4.41215	1.02351e-05	0.000685253
									Mt2	267.871	0.88672	0.199373	4.44754	8.68599e-06	0.000585105
									Cd300lb	225.298	1.06633	0.239632	4.44985	8.59307e-06	0.000582419
									Ear2	928.23	0.904421	0.20248	4.46673	7.94261e-06	0.000545061
									Atp1a3	721.043	0.814567	0.182016	4.47526	7.63183e-06	0.000527028
									Cd2	275.896	0.969078	0.216539	4.4753	7.63048e-06	0.000527028
									Rac2	3682.65	0.460121	0.102423	4.49234	7.04442e-06	0.000492661
									Tpp1	473.55	0.588779	0.131061	4.49241	7.04208e-06	0.000492661
									Ube2d3	972.065	0.675627	0.150184	4.49867	6.83783e-06	0.000487529
									Malt1	1112.89	1.04931	0.233091	4.50173	6.74014e-06	0.000483704
									Capg	2701.95	0.65571	0.14563	4.50257	6.71353e-06	0.000483704
									Trp53i11	182.932	0.959674	0.211172	4.54452	5.50597e-06	0.000414079
									Ccl2	305.924	0.813439	0.178465	4.55798	5.16472e-06	0.000392852
									Siglece	179.211	0.992544	0.217746	4.55826	5.15795e-06	0.000392852
									Gapt	161.733	0.876923	0.192315	4.55983	5.11951e-06	0.000392852
									Adgre1	658.541	0.827877	0.181181	4.56933	4.89284e-06	0.000381017
									Rgl1	114.473	1.08158	0.236647	4.57044	4.86708e-06	0.000381017
									Creb5	207.139	0.917395	0.199527	4.59785	4.26881e-06	0.000342128
									Cybb	1437.91	0.655283	0.141977	4.61542	3.92296e-06	0.000316721
									Lta4h	1286.57	0.453803	0.0982622	4.61829	3.86911e-06	0.000314687
									Spaca9	48.292	1.42644	0.307489	4.639	3.50101e-06	0.00029122
									Iglc1	1370.42	8.27627	1.77209	4.67035	3.00683e-06	0.000252023
									Tnfaip8l1	268.668	0.79395	0.169772	4.67656	2.91721e-06	0.000248302
									Tmem176a	2215.27	0.704508	0.149609	4.70901	2.48922e-06	0.000213528
									Axl	684.475	0.872826	0.185134	4.71457	2.42218e-06	0.000209414
									Cd209c	770.898	0.728521	0.153808	4.73657	2.17368e-06	0.000189421
									Itpkc	70.7353	1.25182	0.262137	4.77544	1.79314e-06	0.00015751
									Bhlhe40	4781.88	0.494481	0.103153	4.79368	1.6375e-06	0.000144998
									Mink1	187.384	1.06064	0.220954	4.80028	1.58443e-06	0.000141439
									Itgam	712.227	0.766332	0.15962	4.80098	1.57893e-06	0.000141439
									Kdm6b	2649.21	0.641582	0.133494	4.80608	1.53916e-06	0.000140833
									Tmem88	231.605	0.678257	0.140876	4.81456	1.47526e-06	0.000137274
									Blnk	437.608	0.81679	0.169383	4.82215	1.4202e-06	0.000134227
									Hipk1	359.785	1.05384	0.218378	4.82576	1.3947e-06	0.000134227
									Cd209b	181.332	1.19102	0.246367	4.83433	1.33597e-06	0.000129814
									Chn2	307.975	0.952658	0.196499	4.84816	1.24611e-06	0.000122164
									Clec4a1	186.774	0.79558	0.163795	4.85717	1.19073e-06	0.000117786
									Gadd45b	3188.27	0.641197	0.130584	4.91023	9.09711e-07	9.24872e-05
									Cfp	6569.73	0.641175	0.129487	4.95166	7.35846e-07	7.55102e-05
									Gas2l1	44.5296	1.83088	0.369435	4.95589	7.20014e-07	7.45826e-05
									Icam1	7381.93	0.739803	0.148908	4.96818	6.75832e-07	7.13522e-05
									Cd209d	354.067	1.13388	0.225592	5.02622	5.0023e-07	5.49252e-05
									Tnip3	2615.74	0.736127	0.144417	5.09722	3.44674e-07	3.90157e-05
									Cd209a	7309.92	0.691636	0.134554	5.1402	2.74444e-07	3.20574e-05
									Ank	418.499	1.10345	0.213686	5.16387	2.4189e-07	2.85587e-05
									Sulf2	684.558	0.660971	0.127339	5.19065	2.09565e-07	2.6148e-05
									Slc2a6	2250.62	0.688241	0.131907	5.21763	1.81228e-07	2.31381e-05
									Wls	270.438	0.783692	0.149726	5.23418	1.65721e-07	2.16621e-05
									Cxcl2	986.003	1.16523	0.218858	5.32413	1.01438e-07	1.37505e-05
									Gfra2	277.176	0.887309	0.165353	5.36616	8.04312e-08	1.10392e-05
									Mzb1	28.1662	5.49523	1.02178	5.3781	7.52777e-08	1.04626e-05
									Irf4	897.6	1.00702	0.185976	5.41477	6.13676e-08	8.75087e-06
									Pilrb2	353.956	0.863247	0.157657	5.47547	4.36356e-08	6.56327e-06
									Marcksl1	788.939	1.62388	0.294893	5.50669	3.65637e-08	5.57597e-06
									Ccrl2	2454.26	0.999128	0.180887	5.52351	3.32298e-08	5.13892e-06
									Nfkbia	11268.4	0.742415	0.132622	5.59798	2.16862e-08	3.50168e-06
									Mgl2	6146.43	0.868377	0.153935	5.6412	1.68873e-08	2.85266e-06
									Iglv1	987.253	9.4335	1.64246	5.74353	9.27229e-09	1.59078e-06
									Lcp2	713.617	0.791223	0.137302	5.76265	8.28039e-09	1.46048e-06
									Fosl2	1515.79	0.743924	0.126241	5.89288	3.79532e-09	6.94544e-07
									Nfkbiz	3109.91	0.80276	0.133233	6.02522	1.68884e-09	3.25324e-07
									Pilra	902.464	0.937595	0.151869	6.17371	6.67059e-10	1.34247e-07
									Nrp2	245.145	1.07318	0.173767	6.17594	6.57719e-10	1.34247e-07
									Pilrb1	431.52	1.08382	0.171749	6.31048	2.78166e-10	6.36306e-08
									Tmem176b	3666.15	0.733463	0.115896	6.32865	2.47319e-10	5.90341e-08
									Ms4a6d	383.805	1.31159	0.207109	6.33286	2.40651e-10	5.87189e-08
									Nfkbid	1779.41	1.08685	0.1676	6.48475	8.88794e-11	2.43974e-08
									Nlrp3	597.384	0.860219	0.131119	6.56059	5.35958e-11	1.54864e-08
									Zfp703	129.439	1.32487	0.197307	6.71475	1.88387e-11	6.89497e-09
									App	765.59	0.991373	0.147313	6.72968	1.70036e-11	6.45111e-09
									Tnfaip3	1203.82	1.13983	0.166362	6.85149	7.30837e-12	2.97207e-09
									Pltp	3333.09	0.837614	0.121844	6.87446	6.22236e-12	2.62775e-09
									Socs3	3060.98	0.765078	0.108942	7.02279	2.17487e-12	9.95004e-10
									Fcgr3	1046.97	0.827604	0.113249	7.3078	2.71556e-13	1.41985e-10
									Cd33	623.309	1.05767	0.135354	7.81414	5.53398e-15	3.37573e-12

## Sheet: Figure 5 a,c
Source data : Figure 5a : HDI					Figure 5c; Weight loss and DAI
	WT	CD11cCre PD-L1fl			WT (DAI)					XCR1 DTA (DAI)
mouse 1	4	6		Time	0	0	0	0		0	0	0
mouse 2	4	8			0	0	0	0		0	0	1
mouse 3	5	6			1	0	0	1		1	2	4
mouse 4	3	7			2	1	3	3		5	4	6
mouse 5	5	6			6	6	4	7		9	7	9
mouse 6		4
				Time	WT (% weight)						XCR1 DTA (%weight)
					102.273	102.128	99.6183	101.587	104.206		101.181	100.83	99.6875
					102.273	102.128	101.145	101.058	105.14		101.575	100.415	98.75
					96.8182	94.8936	94.6565	94.2408	90.2222		96.8504	93.8017	91.5625
					90.9091	87.234	87.0229	92.1466	84		86.6142	78.5124	85.9375

## Sheet: Figure 6b
Source Data Figure 6: human PD-L1 and XCR1+ DC
PD-L1+ DC		Patient ID	Age	Gender	CHC	comments
19	0.22	P1	58	Male	not present
24.5	15.4	P2	50	Female	Hypertension
17.2	2	P3	55	Male	not present
1.22	0	P6	57	Female	not present
2.52	0.63	P7	66	Male	not present
3.12	0	P8	62	Male	Hypertension
3.72	0.76	P9	54	Male	Hypertension
XCR1+DC
15.4	16.6	P1	58	Male	not present
11.2	18.9	P2	50	Female	Hypertension
10.3	3.69	P3	55	Male	not present
25.5	11.3	P4	59	Male	not present	past gastrites
27	16.4	P7	66	Male	not present
25	9.84	P8	62	Male	Hypertension
11.2	5.3	P9	54	Male	Hypertension
*CHC= Chronic health condition

## Sheet: Supplementary Fig 
Source Data Suplemmentary Fig7a Cd274 counts				Suplemmentary Fig7b: Xcr1 counts					Suplemmentary Fig7c Cd274 comparisson Database
CD103+ CD11b+				CD103+ CD11b+					Duodenum	Jejunum	Ileum	Cecum	Col
dLN	iLN	cLN		dLN	iLN	cLN			3625.58	3309.59	2981.89	2053	1107.8
1620.09	2076.12	557.255		18.6575	13.5301	242.435			3684.33	1169.85	2487.69	1499.18	472.059
1801	2051.7	883.036		16.0803	41.5271	40.2489			1397.6	1308.98	1038.35	2047.32	755.65
2111.05	1317.76	621.554		12.1745	7.46606	261.659			2222.69	1236.49	1332.35	1418.72	838.401
1944.93	918.504	995.348		36.7491	17.7546	239.792		Esterházy et al., 2019	dLN		iLN		cLN
CD103+ CD11b-				CD103+ CD11b-					CD11b+	CD11b-	CD11b+	CD11b-	CD11b+	CD11b-
dLN	iLN	cLN		dLN	iLN	cLN			1169.86	517.436	1370.81	404.765	356.044	295.01
778.534	655.332	443.314		74.9901	544.923	219.847			1275.69	543.914	1396.71	442.967	579.151	512.093
842.621	682.391	749.828		25.0904	62.1252	96.1318			1552.12	752.146	940.199	361.99	385.333	642.759
1179.39	552.666	964.02		200.203	36.0165	28.3767			1328.89	1062.56	642.367	666.487	619.041	542.007
1777.15	1067.33	802.42		69.6013	288.384	106.47		Brown et al., 2019	mLN
									cDC1	T-Bet+	T-Bet-
									970.599	2547.54	4023.61
									2101.11	3713.36	3174.91
									2081.52
